# Supplementary material for: Phenotypic and Genetic Evidence for a More Prominent Role of Blood Glucose than Cholesterol in Atherosclerosis of Hyperlipidemic Mice
Source: Cells. 2022 Aug 28;11(17):2669. doi: 10.3390/cells11172669 (PMC9455034; doi:10.3390/cells11172669)
Supplement: Supplementary file 1 [file cells-11-02669-s001.zip]

Archive with 1 entries (1 files):
- cells-1744364-supplementary.xlsx
