# Supplementary material for: Phenotypic and Genetic Evidence for a More Prominent Role of Blood Glucose than Cholesterol in Atherosclerosis of Hyperlipidemic Mice
Source: Cells. 2022 Aug 28;11(17):2669. doi: 10.3390/cells11172669 (PMC9455034; doi:10.3390/cells11172669)
Supplement: Supplementary file 1 [file cells-11-02669-s001.zip › cells-1744364-supplementary.xlsx]

## Sheet: LP_male5
Sample_ID	Sex	Weight	Skin color	Carotid_lesion_Max_Bilhan	Carotid_lesion_Max5	glucometer_nonfast_chow	glucometer_nonfast_chow	glocometer_nonfast_western	glocometer_nonfast_Western	Total Chol_nonfast_chow	nonHDL_nonfast_chow	Triglyceride_nonfast_chow	HDL Chol_nonfast_chow	Glucose_nonfast_chow	Total Chol_nonfast_Western	nonHDL_nonfast_Western	Triglyceride_nonfast_Western	HDL Chol_nonfast_Western	Glucose_nonfast_Western New	Total Chol_Fast Western	nonHDL_fast_Western	Triglyceride_fast Western	HDL Chol_Fast Western	Glucose_Fast Western	Trig_gluc_index_chow	Trig_gluc_index_W_nonfast	Trig_gluc_index_W_fast	Carotid_lesion_Max5_F+K	Aortic_lesion_Max5	Aortic_lesion_Max	Residuals_Max5_Glucose_Fast_Western	Residuals_Max5_HDL Chol_Fast_Western	Residuals_Max5_Triglyceride_fast_Western	Residuals_Max5_nonHDL_fast_Western	Residuals_Max5_Total Chol_Fast_Western	Residuals_Max5_Glucose_nonfast_Western New	Residuals_Max5_HDL Chol_nonfast_Western	Residuals_Max5_Triglyceride_nonfast_Western	Residuals_Max5_nonHDL_nonfast_Western	Residuals_Max5_Total Chol_nonfast_Western	Residuals_Max5_Glucose_nonfast_chow	Residuals_Max5_HDL Chol_nonfast_chow	Residuals_Max5_Triglyceride_nonfast_chow	Residuals_Max5_nonHDL_nonfast_chow	Residuals_Max5_Total Chol_nonfast_chow	Residuals_Max5_glocometer_nonfast_Western	Residuals_Max5_glocometer_nonfast_western	Residuals_Max5_glucometer_nonfast_chow	Residuals_Max5_glucometer_nonfast_chow
8390-1	0	25.1	0	-	-	158	-	124	123	249.8	213.1	60.8	36.7	262.4	1311.8	1294.9	143	16.9	409.7	1021.3	998.1	284.4	23.3	241.2	10.5806	10.2851	10.4429	1331.3	99935.3	132992	-12607.2	-22857.7	-30490.3	-21412.9	-21342.2	-25370.5	-18081.8	-20284.6	-27277.7	-27028	-19853.5	-22496.8	-22499.6	-21114.6	-20469.3	-25703.9	-28690.1	-	-23175.8
8390-2	0	40.7	0	-	-	157	-	129	113	289	259	70.5	30	248.2	1089.4	1067.6	90.5	21.8	233.1	908.2	885.5	163.2	22.7	112.1	10.5356	9.26367	9.12122	102736	67679.3	74173.4	-34119.1	-55085.8	-53753.2	-52759.4	-52666.3	-42758.1	-52516.5	-42594.5	-52980.6	-52625.4	-49259.6	-53280.1	-54884.9	-54169.8	-53631.4	-61424	-59720.6	-	-55328.5
8390-3	0	25.4	0	-	-	134	-	120	108	339.3	293.1	72.4	46.3	256.3	1521.8	1502.7	185	19.1	526.7	1107.3	1082.2	198.1	25.1	398.3	10.9041	10.7938	10.5828	477286	266334	345501	140718	143458	142312	144307	144348	131178	147339	138158	133131	133084	147770	141792	143745	143892	143861	135499	136729	-	145704
8390-4	0	27.9	2	8136	6046	154	-	138	119	226.4	198.2	191.3	28.2	286	1337.4	1315.4	266.6	22	479.3	1076.7	1051.9	168.5	24.8	180.1	11.7426	11.0649	9.6273	4775.9	159296	177742	51837.9	36432.8	37469.8	37512.8	37561.5	28129.9	39010.8	15659.6	31491.5	31565.8	34770.4	38731.7	35120.2	38505.1	39431.9	32270.6	34101.4	-	36597.8
8390-5	0	28.1	2	55419	51955	135	-	122	112	172.9	149.6	89.4	23.3	209.8	1779.1	1756.6	226.7	22.5	462.1	1264.1	1241.2	206.8	22.9	302.9	11.2711	10.8663	10.352	43169.9	266756	385585	149079	143981	142088	143444	143478	137038	146249	130679	126232	125802	157524	147269	143939	146812	148129	137306	137640	-	146022
8390A-6	0	23.9	2	10044	8558	152	-	141	140	177.9	162.6	136.7	15.3	172.5	1623.5	1605.2	167.5	18.3	339.5	1263.5	1247.7	220.9	15.9	183.1	11.6056	10.2553	9.9146	6772.6	78723.6	89044.3	-28983.6	-43725.5	-46990.2	-44640.6	-44549.6	-40671.9	-39916	-46137.8	-57435.4	-57571.9	-23022.8	-39004.8	-44723.5	-41446.9	-40018.8	-41026.7	-45735.2	-	-43767.3
8391-12	0	24.1	0	77314	70686	145	-	107	98	162.6	151.1	96.5	11.5	179.5	652.3	639.1	34.7	13.1	70.1	-	-	-	-	-	10.3365	7.10352	-	10600.7	120530	145578	-	-	-	-	-	23816	4202.61	20827.6	12223.9	13311.9	17378.8	3636.9	-2380.91	559.781	2141.3	-13769.4	-12261.8	-	-1237.36
8448-26	0	36.9	0	30489	28418	146	134	134	121	228.3	189.9	93.7	38.4	260.6	1489.9	1448.2	284.6	41.6	556.7	1857.9	1812.5	476.8	45.5	558.3	11.125	11.28	11.7988	19582.3	61853	67946.1	-77079.2	-61971.7	-82848.7	-66073.1	-66318	-75829.1	-67146.6	-85193	-69779.7	-70442.5	-57574.5	-60952.8	-61020.6	-58792.9	-58054.6	-64479.1	-64321.5	-59287.3	-60017.8
8448-27	0	32.1	0	61552	59993	176	156	157	141	235.7	205.3	88.3	30.3	266.8	1591.8	1575	273.2	16.8	563.8	-	-	-	-	-	11.1496	11.2518	-	55575.7	229335	278603	-	-	-	-	-	91055.3	111363	84448.9	94046.8	93988.8	108663	108310	106534	108421	109257	109931	108798	104367	104364
8448-28	0	34.6	2	34103	30131	159	128	130	119	197.7	162.8	57.2	35	261.5	1477.9	1453.3	165.6	24.7	389.1	1816.7	1781.4	365.6	35.3	571.4	10.635	10.3803	11.5565	30068.9	142617	158870	2594.39	19266.1	6166.19	14941.9	14785.3	19045.4	21131.6	18115.3	10837.1	10680.6	23008.7	20558.4	20230	22442.8	23416.7	15592	15462	22520.6	19402.3
8448-29	0	43.9	2	2353	860	151	123	124	116	192.1	169.3	82.4	22.8	234	1251.7	1229.8	122.6	21.9	270.9	1209.5	1180	194	29.5	412.7	10.833	9.71753	10.5974	665.8	100235	110820	-26580.5	-22846.6	-23483.3	-22582.8	-22593.7	-13385.3	-20005.7	-16120.6	-25101.6	-24929.4	-13854.5	-19142.3	-22488.4	-20052.6	-18836.2	-27829.5	-28390.8	-18991.6	-22153
8448-30	0	41.3	2	2882	576	177	139	142	133	200.6	163.9	74.7	36.7	228	1594	1575.7	257.2	18.3	470	1552.6	1525.7	369.8	26.9	567.3	10.9828	11.0094	11.5607	387.4	-	-	-	-	-	-	-	-	-	-	-	-	-	-	-	-	-	-	-	-	-
8449-31	0	40.9	2	27015	22549	164	158	124	132	207.5	182.4	135.4	25.1	289.5	1268.8	1244.6	236.9	24.2	303.9	1306.2	1264.2	251.8	42	351.6	11.3417	10.4912	10.698	18929.9	169131	204126	47400.9	45469.1	41124.5	45633.7	45506.1	52732.9	47868.2	31121.9	43368.3	43455.2	43903.5	49248.7	45701.4	48615.8	49704.4	46609.6	40505.8	43814.5	45399.8
8449-32	0	43.4	2	29499	26665	188	143	152	120	273.9	255.9	211.1	18.1	298.6	1496.9	1471.6	254.6	25.3	407.2	1466.5	1435.5	427	31	658.6	11.9533	10.8559	11.8538	24143.7	68537.2	81477	-78742.2	-54613.7	-72469.3	-56343.8	-56408.7	-56558.1	-53214.8	-72825.3	-63770.1	-63967.9	-58516.7	-49806.6	-55902.1	-53257.9	-52424.5	-58141.2	-53225.6	-54169.2	-57674.8
8449-33	0	25.9	0	22845	17636	193	165	112	102	268.5	268.5	99.5	0	324.9	1511.8	1492.8	297.4	19	496.3	1195.8	1170.4	295.4	25.3	623.9	11.2154	11.2091	11.4312	11856.5	240513	285361	96121.5	117627	109271	117773	117798	107916	121562	91042.2	107595	107562	108181	126148	117562	118499	119676	107599	108947	113978	113784
8454-39	0	25.3	0	45564	44021	184	162	160	140	227.7	184.5	69.7	43.2	277.5	583.2	562.4	172.9	20.8	362.9	1164.3	1125.7	177.9	38.7	336.2	9.88327	10.3537	10.3058	37991.9	117365	141571	-3084	-6144.15	-5158.65	-5014.25	-5091.27	-4001.01	-2386.61	-8519.91	11269.6	12215.2	-5454.69	-6496.24	-5189	-3187.3	-2529.11	-2385.75	-2437.55	-8648.13	-8433.96
8454-40	0	28.4	0	2702	1342	147	134	170	162	286.3	278.8	115.9	7.5	317.1	1295.9	1278.1	182.9	17.9	406.1	1276.1	1257.5	230.1	18.5	468.3	11.2127	10.5224	10.8945	1351.2	14139.9	16701.4	-117302	-108430	-112257	-109303	-109237	-110863	-104322	-113639	-112589	-112347	-116627	-101874	-109030	-108054	-107108	-97989.5	-103211	-107000	-107834
8454-41	0	30.6	2	7317	6527	127	103	144	123	234.3	217.1	68	17.3	255.1	1064.2	1035.2	178.2	29	351.1	1201.3	1176.5	223.3	24.8	402.8	10.4687	10.3508	10.7138	4241.4	148011	198034	22020.3	25148.7	22119.5	25222.3	25250.7	27639.3	24614.2	21122.9	28285.6	28461.2	29687.7	29843.4	25480.5	26891.9	27965.2	22372.2	24287.9	32265.5	28104.5
8454-42	0	29.8	0	19575	18220	166	132	139	129	298.6	244.5	93.3	54.1	291.1	1692.3	1664.4	182.4	27.9	486.7	1232.1	1203.7	205.1	28.4	431.2	11.2599	10.7007	10.6969	16687.4	166273	210847	37918.2	43242.8	41731.4	43264	43258.4	34484.3	43364.8	38588.6	28407.1	27917.6	40724.2	40016.2	43404.6	44676.2	44740.2	42712.1	41323.9	45480.6	42334.8
8454-43	0	27.8	2	2615	1498	-	-	-	-	-	-	-	-	-	770.6	749.5	71.1	21.1	173	1424.8	1394.6	274.2	30.1	613.4	-	8.72423	11.3397	1109.7	244393	326521	100875	121284	114724	119842	119791	139016	124508	137795	132904	133633	-	-	-	-	-	-	-	-	-
8454-44	0	34.2	2	15814	13889	173	136	151	136	206.6	199.6	57.5	6.9	219.3	1477.3	1455.9	344.9	21.4	661.3	904.9	878.9	104.5	26.1	247.3	10.642	11.6443	9.46664	8774.5	59520.9	66836.1	-53529.2	-63402.3	-57556	-60864.5	-60797.6	-86967.7	-60497.1	-98949	-72333.8	-72397.4	-51618	-56361.2	-62870	-61293.9	-59885	-61615.1	-62487.1	-61967.5	-65140.7
8454-45	0	37.3	2	9039	6542	179	132	124	119	315.2	246.5	110.4	68.7	283.6	1451.5	1413.7	323.6	37.9	484.2	1560.5	1515.4	420.5	45.2	632.3	11.2649	11.2689	11.7977	4400.7	208715	229781	63623.9	84903.8	68190.4	83188.2	82994.2	77136.5	81360.1	54280.1	78076.6	77568.8	84671.1	79248.9	85618.3	87083.2	86798.2	81689.8	80089.3	87922.3	83432.9
8454-46	0	30.5	2	27296	24997	180	148	116	106	273.8	242.3	106.5	31.5	233	980.9	961.7	129.8	19.2	239.4	845.3	819.9	140.2	25.4	396	10.8437	9.65098	10.2313	22594.5	130733	137103	5307.76	7842.4	11007.2	10824.1	10905.7	19765.2	11693.3	13013.8	13126.2	13676.7	16844.6	9443.86	7688.67	9174.71	9773.65	-795.146	146.937	7156.51	5347.94
8456-47	0	30.5	2	0	0	149	114	130	116	260.8	246.8	103.7	14	248.1	1088.9	1068.6	211.9	20.3	343.1	1031.1	1004.5	143.9	26.6	219.8	10.9225	10.501	9.66869	1237.4	99110.5	108698	-11651	-23835.9	-20889.9	-22289.4	-22247.8	-20588.1	-20418.4	-34162.5	-21578.3	-21179.3	-17808.4	-18332.2	-23896.5	-22526.2	-21548.3	-28953.6	-28044.3	-18549.5	-23070.4
8456-48	0	31.7	2	15696	14454	131	121	123	109	299	250.8	108.4	48.2	245.6	1236	1210.3	361.7	25.7	531.2	1573.5	1549.1	356.1	24.3	486.3	11.0913	11.4728	11.3689	12278.9	233394	291144	100454	110555	97648.4	107596	107567	97859	111464	71741.5	108620	108700	116977	108434	110324	111688	111852	102905	104524	114516	113074
8456-49	0	43.1	2	6138	4048	167	143	142	137	243.2	199.1	72.7	44	264.7	992.1	965.9	125.5	26.2	235.1	776.8	750.6	122.2	26.3	193.1	10.4663	9.59917	9.37572	3132	32294.6	35438.7	-76244.8	-90637.8	-86095.6	-87054.5	-86968.3	-78311.2	-89857.6	-84609.9	-85433.3	-85097	-87955.8	-91742	-90299	-88511.5	-87957.4	-88494.9	-91919.1	-90411.8	-91746.8
8456-50	0	34.8	1	23457	16000	148	128	137	123	327.2	306.1	72.8	21.1	248.2	1122.2	1107.1	107	15.1	297	939.8	920.3	113.2	19.5	189.6	10.6041	9.67341	9.28093	0	154273	199837	46024.3	31656.1	36550.1	33552.7	33666.5	38455.2	37055.8	40872.8	32473.8	32985.8	37333.6	35269.3	31677.6	31603.3	32078.7	28633.3	28833.3	34176.3	32195
8456-51	0	41.8	1	-	-	149	122	134	134	333.3	299.5	108.2	33.7	290.3	865.2	847.5	99	17.7	227.1	604.1	586.2	143.3	17.9	154.5	10.7331	9.32736	9.31199	-	33018.8	52186	-72308.2	-89523.2	-86937	-85002.5	-84821	-76913.4	-85354	-78865.3	-81295.6	-80573.4	-92369.3	-88753.9	-90048.2	-89535.5	-89316	-88809.9	-93155.6	-86033.3	-89162
8469-61	0	38	2	31847	28322	167	146	140	126	390.7	363.4	101.4	27.3	284.9	1269.2	1240.8	178.7	28.3	292.2	791.1	756.8	125.3	34.3	195.1	11.0494	10.17	9.41108	22352.1	30555.5	37397.9	-78150.4	-92748.7	-88064.8	-88843.7	-88825.2	-84857.7	-92530.5	-96427.8	-95097.8	-95132.4	-93748.9	-89810.5	-92420.8	-93111.5	-93106.2	-94044.5	-94148.4	-92673	-93485.9
8471-62	0	42.1	2	13543	5686	166	134	144	119	350	321.3	48.4	28.7	165	1263.6	1242.7	131.1	20.9	274.5	867.6	838.5	72.9	29.2	78.3	10.3114	9.79776	7.95649	4322.7	20301	25344.9	-78684.5	-102766	-94431.1	-99758.1	-99710.1	-93621.9	-99494.6	-97664.4	-105407	-105219	-79940.1	-100373	-101968	-102633	-102420	-106724	-103423	-100839	-103637
8471-63	0	34.6	0	20241	12712	159	148	-	-	261.7	195.8	43.1	65.9	55.5	1155.2	1135.4	97.8	19.8	235.3	804.3	783.6	72.4	20.7	143.9	10.1051	9.35064	8.55818	12712	27724.8	42003.3	-76720.1	-94947.4	-86970.3	-91890.9	-91764.7	-82897.8	-91581.7	-83932	-94889.8	-94550	-50540.4	-101125	-94474	-93023.8	-92954.8	-	-	-95851.7	-95489.7
8466-69	0	35.9	2	31771	28164	149	128	155	142	415.5	399.7	86.7	15.8	257.4	1587.1	1562	258	25.1	422	1011.1	974.8	260.1	36.3	317.8	11.123	10.9048	10.6293	23203.5	191037	201073	72119.7	67639.8	62414.5	69877	69843.5	64695.6	69373.9	49030.3	56123.4	55831.3	72251.7	73198.7	68256.7	66738	66802	71979.5	70009.4	70940.8	68856.1
8466-70	0	31.5	2	13222	11485	167	130	144	136	422.9	383.2	125.6	39.7	264.1	1881.7	1857.8	271.7	23.9	566.9	1552	1526.5	434.2	25.5	617.6	11.6671	11.2517	11.8062	10375.3	84767.6	91251.9	-59099.7	-38127.6	-56773.2	-40848.5	-40882.8	-53773.2	-36361.9	-59834.5	-58673.9	-59258.2	-35362.3	-38323.9	-38531.4	-39244.1	-39638.5	-36368.3	-38955.9	-35676.6	-39273.8
8466-71	0	32.3	2	0	0	151	151	168	156	430.6	380.9	101.5	49.7	295.9	1394.5	1369.8	166	24.7	351.1	1204.6	1176.3	335.2	28.4	452.7	11.1493	10.2799	11.2368	0	164799	184748	34655.3	41769.2	30604.3	42011.7	42011.4	44427.2	43314	40222	35426.8	35360	38287.2	39509.8	41821.6	40827.6	40215.2	50591.5	46957.9	40700.7	42411.7
8466-72	0	28.1	1	12597	10037	166	124	155	130	387.3	359.5	62.6	27.9	231	1540.3	1514.7	213.7	25.6	437.6	1109.7	1080.6	334.8	29.1	401.9	10.7666	10.7527	11.1166	7497.9	124267	155108	-1649.17	1204.53	-9898.17	2252.55	2261.16	-3387.65	2381.67	-9346.93	-9282.81	-9537.39	10780.1	3769.22	1808.23	668.058	683.966	1052.71	3239.53	4866.92	329.083
8466-73	0	32.4	0	44985	42695	170	132	169	167	478.2	447.1	93.5	31.1	275.3	1600.6	1572	235.5	28.5	469.5	1152.2	1115.7	365.9	36.6	577.5	11.2049	10.9202	11.5679	40824.6	173204	276957	32674.1	49793.1	36731.3	50906.2	50848.1	42863.7	50029.3	35460.2	38002.3	37594.4	50826.5	52003	50333.2	48079.8	47519.8	62806.9	55607.9	52411.9	48852.8
8473-79	0	33.9	0	35167	26565	191	164	128	126	418.7	379.4	74.7	39.3	195.7	1020.1	991.8	146.9	28.4	231.1	1023	997	123.8	26	272	10.5199	9.73946	9.73132	23203.9	62591.2	72615.9	-52514.6	-60327.4	-55917.8	-58748.2	-58700.4	-47677.9	-60539.3	-58367.6	-55883.5	-55638.8	-43811.3	-60412.4	-60029.1	-61354.4	-61717.9	-62008.9	-65053.9	-63769.6	-63930.9
8473-80	0	32.4	2	16528	13320	139	122	131	118	647.3	612.7	113.4	34.6	288.7	1220.5	1189.5	184.5	30.9	301.3	1377.1	1343.3	302.9	33.8	436.4	11.1191	10.2326	11.0988	11938.4	112599	174162	-16188.9	-10682.5	-19199.8	-11537.9	-11610.8	-3580.82	-11643.5	-15483.6	-11575.8	-11631.3	-12468.5	-9372.03	-10537.9	-15409.4	-16995	-14772.8	-14311.2	-6453.65	-8548.76
8476-96	0	19.6	2	75955	66684	174	154	126	108	418.2	384.4	103.8	33.9	300.7	1266.5	1238.9	85	27.6	180.5	1215	1205.5	186.6	9.5	293.6	11.0713	8.94523	10.218	62859.1	42098.1	54630.7	-74805.3	-80053.6	-81070.7	-80925.3	-80775.6	-63910.8	-80676.7	-67133.8	-83500.5	-83509	-85377.3	-79718.6	-80910.3	-81934.6	-82199.4	-88737.3	-86037.1	-82522.5	-82666.9
8476-97	0	34.9	2	51629	50183	188	145	149	121	356.6	320.3	72	36.3	258.5	1039.8	1012.5	68.1	27.3	174.5	1111.7	1100.9	69	10.8	246.3	10.5037	8.68975	9.04751	44606.8	123565	154251	10597.8	1352.59	9121.92	1386.19	1542.28	18061	923.384	17534.6	4493.31	4744.97	4558.63	1220.51	980.468	648.227	691.256	-2767.35	1066.59	510.236	-2647.27
8476-98	0	33.4	2	44322	42979	173	140	160	159	331	285.2	127.3	45.8	300	1387.4	1346.7	224.8	40.7	380.6	1557.2	1540.7	296.1	16.5	505.2	11.3588	10.6638	11.2225	40581.8	256276	298917	121763	133799	124982	130545	130583	133420	127677	120559	127570	127049	128941	131844	132954	133971	133994	143107	136474	134092	131614
8476-99	0	28.2	2	0	0	173	135	131	113	408	372.5	85.1	35.6	285.4	954.1	925.6	112.1	28.6	222.7	1143.7	1135.4	114.8	8.3	209.6	10.5811	9.43207	9.39525	0	103329	113893	-6584.05	-18767.3	-14512.6	-19128.6	-18957.5	-6233.21	-19890.8	-11037.3	-13237.5	-12925.3	-21076.2	-18861.8	-19430.4	-20496.8	-20733.1	-25774.7	-23581.1	-17985.8	-21333
8476-100	0	24	2	26739	24719	176	161	-	-	423.1	381.1	82.8	42	354.9	1489.8	1458.1	170.7	31.6	423.7	1272.8	1266.7	179.1	6.1	468.6	11.0082	10.4958	10.6445	26595.2	149684	161795	18216.5	27690	27071.4	26166	26333.8	23199.2	25130.4	24216	17765.5	17391.1	11330.7	26086.6	26955.4	25708.5	25272.9	-	-	23845	24712
8476-101	0	27.5	0	21070	19815	197	152	-	-	266	230.6	68.5	35.3	251.1	1116.3	1095.8	128.1	20.5	294.6	951.6	939.7	89	12	193.6	10.5329	9.84528	9.06128	23728.6	101371	111660	-7210.12	-20896.9	-14555.8	-19505.5	-19332.3	-14244.3	-18246.8	-16026.2	-20102	-19739.2	-16150	-20753.4	-21166.6	-19983.6	-19408.1	-	-	-22901.6	-25771.3
8476-102	0	25.5	0	-	-	177	208	83	85	325.4	289.1	101.6	36.3	333.2	1029.7	1006.8	46.9	22.9	71.9	1085.3	1079.3	93.1	6.1	237.8	10.8424	7.43015	9.31196	6925	221758	250004	109498	99764	105527	99753.6	99952.8	124892	101073	119744	102851	103240	87759.8	99413.5	98778.7	99384.5	99605.5	82955	83083.6	87740.4	96682.7
8480-110	0	33.9	2	43623	38489	155	144	111	100	423	370.8	82.5	52.2	248.6	1345.4	1306.3	212.6	39.1	412.1	1208.3	1192.1	245.5	16.2	391.5	10.8946	10.6875	10.7801	35653.1	136211	144614	11160.6	13748.3	8672.22	13296.3	13393	10703.5	8323.34	2805.75	8669.68	8242.12	19192.2	10372.4	13487.1	12415.6	11803	2604.78	4399.85	13330.9	13410.3
8480-111	0	32	2	58693	58396	176	158	126	114	392	351.5	139	40.5	324.5	1208.9	1178.3	141.2	30.6	319.5	1284.2	1279.6	165.8	4.6	338.5	11.3132	10.0238	10.2422	53419.4	264946	337897	144306	143022	143321	141324	141502	147234	140837	145067	141095	141063	132694	141679	141468	141486	141254	136189	136811	139629	139974
8480-112	0	36.6	2	6832	3499	158	143	123	125	509.3	485.2	125.6	24.1	356.1	1175.7	1153.5	104.9	22.2	277.4	1288	1284.3	128.1	3.7	378	11.1905	9.58532	10.0946	2225.2	117541	130572	-6386.3	-4341.19	-1287.07	-6118.87	-5934.14	3373.84	-2832.7	4539.08	-5595.49	-5347.56	-21052.9	-2121.68	-5758.11	-8246.83	-8862.44	-7405.46	-11329.5	-5165.48	-5570.17
8480-113	0	34	0	13898	11314	137	121	120	111	369.5	342.3	114.8	27.2	320.2	1016.2	978.9	209.5	37.3	393.7	800.3	784.2	195.6	16.1	390.3	10.9365	10.6272	10.5498	10913.8	76086.3	86058.8	-48864.6	-46372.1	-47750.3	-43534.3	-43370.3	-47872.4	-51001.4	-56732.1	-42016.4	-42026.9	-55302.6	-44257.7	-47068.8	-47213.3	-47085.4	-53709.9	-53519.4	-42791.9	-44854.3
8481-120	0	38.1	2	30751	26875	167	126	139	119	302.9	264.1	94.3	38.8	330.8	1127	1084.9	223.5	42	390.8	1444.7	1410.9	368.8	33.8	614.1	10.8426	10.6845	11.6373	13256	136432	166364	-7143.56	13151.5	-255.608	11750.1	11666.2	12717.9	7254.98	961.84	15273.8	15002	2916.23	13538.8	13550.8	14494.6	14800.4	9407.61	11483.5	16684.3	12391.1
8481-121	0	26	2	67308	59193	161	146	118	103	395.2	349.9	70.6	45.3	297.6	1640.2	1595.3	334.2	44.9	750.1	1610.8	1592.2	386.5	18.6	711.4	10.9387	11.7388	11.8312	47131.5	200828	215197	49153.9	78252.9	62826.1	74680.8	74692.6	46862.6	70360.6	44384.8	64953.9	64032	73974.3	76505.1	78261.9	77395.6	77061.7	68260.1	70731.6	77599	77406.3
8481-122	0	26.1	0	5353	4603	130	111	124	115	451.1	437.2	60.7	13.9	265.8	886.3	870.3	85	15.9	185.6	1006.5	1005.5	146.5	1	310.6	10.1816	8.9731	10.0324	2882.9	218035	246293	99717.1	96278.5	97841.8	96627.2	96879.6	111597	100463	108803	103063	103811	97564	100614	95601.6	93083.2	92977.2	89624.6	89409.8	100897	97818.1
8498-123	0	44.7	2	33599	30674	154	143	132	116	449	408.4	93.5	40.6	286.7	1308.2	1256.6	155.7	51.5	383.5	1278	1253.9	192.4	24.1	386	10.981	10.3041	10.5223	25491	119202	140145	-5391.33	-3628.5	-4397.41	-4212.58	-4191	-3898.23	-14199.8	-3424.23	-6907.13	-7653.81	-5463.93	-4087.62	-3669.26	-5248.81	-5807.74	-8862.38	-7462.93	-3504.73	-3495.97
8498-124	0	37.7	2	15935	12274	169	129	142	125	365.7	321.5	110.8	44.2	218.7	1429.8	1380.8	215.8	49	463.1	1058.5	1044.3	255.2	14.3	366.5	11.245	10.8191	10.7529	10732.4	135753	174880	12782.8	13378.3	7494.11	14031.7	14169	5951.36	3463.06	1741.15	6063.47	5256.85	24734.6	11672.4	12651.3	12815.7	12669.2	10806.6	11539.3	15482.8	11504.9
8505-126	0	26.4	2	0	0	155	144	138	135	371.2	326	65.6	45.2	285.4	1113.1	1083.7	112	29.4	330.1	1062.3	1054.1	156.8	8.1	366.5	10.4786	9.82475	10.2658	0	20011.1	25414.8	-102959	-102076	-100947	-101789	-101604	-98593	-103564	-94335.9	-101113	-101003	-104394	-104289	-102488	-103005	-103200	-101471	-105183	-102869	-102790
8505-127	0	25.9	2	47703	46126	173	160	139	126	441.1	402.8	111.7	38.3	316	1212.8	1183.3	152.1	29.5	443.1	1205.4	1198.3	152	7.1	271.4	11.0987	10.4252	9.93433	44240.5	244705	345641	129649	122665	124103	121740	121910	116587	121085	122761	120709	120705	114159	121921	121591	120352	119878	120105	119756	119040	120043
8505-128	0	35	2	53877	52940	135	113	147	140	345.9	302.7	81.7	43.2	259.5	912.7	875.1	119.2	37.7	248.5	881.9	862.8	98.5	19	134.7	10.4842	9.6031	8.79996	48602.8	115948	150037	12268.4	-6645.48	-683.981	-4307.67	-4181.19	4213.76	-11317.8	236.695	837.59	933.3	-3259.05	-7913.1	-6765.88	-6662.3	-6678.38	-3802.6	-7040.58	-1538.32	-4786.1
8505-129	0	33.3	2	-	-	120	113	119	112	421.3	378.4	103.8	42.9	289.7	864.4	825.3	101.6	39.1	238.7	630.2	618.2	130.8	12	200	10.6651	9.4031	9.47884	11453.8	52456.8	59105.1	-56656.9	-69811.1	-66571.6	-65822.9	-65598.1	-58452.1	-75431.2	-59919.9	-61217.6	-61111.5	-72810.9	-71338.1	-70551.5	-71471.3	-71912.3	-76992.9	-77394	-65029.2	-66726.6
8505-130	0	27.8	0	16946	14311	147	111	101	88	337.7	302.1	67.1	35.6	272.8	891.2	871.4	104.9	19.7	243.1	727.1	717	89.2	10	141.7	10.2831	9.45333	8.75145	14506.4	66859.9	75429.2	-37402	-55315.1	-49081.8	-52217.9	-51993.5	-44419.5	-52402.2	-46142	-48143.6	-47510.8	-55016.1	-55330.5	-55659	-55739.7	-55576.7	-70903.6	-67402.6	-50278.1	-55114.3
8506-133	0	30	0	19726	17863	158	134	146	144	281.6	221.4	41.4	60.3	261.7	1635.9	1589.4	374.6	46.4	777.9	2234.5	2213.5	440.5	21	807.4	10.4012	11.8893	12.0886	16190.9	138039	155446	-21623.4	15353.3	-3968.79	6874.51	6765.36	-18266	6905.57	-26057	2335.94	1372.75	18391.2	10420.1	15863.3	16845.1	16899.8	19674.8	14806.1	16899.1	14928.3
8511-146	0	42.7	2	17696	15173	182	182	230	212	335	273.3	71.6	61.7	261.5	1059.1	1019.7	169.4	39.4	448.3	1237.1	1210.3	225.7	26.8	486	10.5052	10.5446	10.9123	13626.9	58335.5	68681.8	-74579.8	-64620.2	-67734.5	-64726.6	-64720.2	-70220.1	-69685.9	-66885.9	-60943.5	-61062.1	-61272.6	-69591.6	-64243.4	-63762.6	-64038.6	-36473.5	-44310.3	-71157.5	-67256.3
8511-147	0	42.5	1	19028	14309	144	128	203	182	390	351.2	90	38.8	258.4	1010.9	980.9	111.6	30	409.4	1038.6	1033.4	121.2	5.2	266.7	10.6951	10.0365	9.69042	11701.6	69086.5	70850	-45578.1	-52865.3	-49229.5	-52546.8	-52333.6	-56194	-54755.3	-45184.7	-49073.8	-48867.9	-49899.5	-53807.2	-53737.8	-54368	-54559	-36114.7	-40176.7	-51009.7	-52577.5
8511-148	0	45.7	2	28217	27210	156	135	398	333	413.2	360.4	100	52.8	283.2	1175	1136.8	258	38.2	565.8	1198.2	1181.5	169	16.7	403.5	10.948	11.1981	10.4369	25660.1	39264.7	48957	-86784.7	-83221.6	-82598.1	-83564.8	-83470.4	-99183.5	-88223.1	-102742	-83390.2	-83602.8	-84698.5	-86706.1	-83692.9	-84350	-84917.1	-13629	-22206	-82049.6	-83639.7
8511-150	0	27	2	42566	38908	164	135	122	124	164.5	121	88.6	43.5	237.9	1205.1	1174.5	290.1	30.6	412	1110.2	1095.3	261.4	14.9	477.9	10.8596	10.9981	11.0423	41701.9	163213	186449	30971.6	40810.1	34493.8	41079.4	41202.7	37713.3	39104.1	15124.7	39470.8	39444	48341	39286	40407.1	43766.5	44780	37919.9	34097.2	41898.4	39481.4
8517-158	0	38.7	1	26469	23484	153	132	133	127	342.4	297.9	99.1	44.6	261.6	834.5	807.9	84.6	26.6	215.1	758.7	747.2	92.9	11.6	320.1	10.5974	9.11589	9.60701	26812.2	64961.7	74278.2	-54147	-57287.6	-51254.5	-54360	-54152.1	-43960.3	-57368.4	-44194.4	-48211.1	-47711.5	-54666.6	-59206.9	-57984	-57564.8	-57583.5	-59292	-61457.9	-55830.6	-57632.7
8517-159	0	33.8	0	22903	21108	163	160	145	132	419.2	387.9	67.8	31.3	298.6	932.2	899.6	100.4	32.6	277.8	1016.1	1000	180	16.2	372.2	10.3254	9.54292	10.4192	18604.7	140199	195639	16754.5	17736	17520	18835.5	18964.4	25998.3	15201.2	28049.7	24382.6	24600.8	13145.2	18953.9	17670.8	16105.5	15878.5	17677.5	16720.6	14534.4	16571.1
8517-160	0	39.3	0	7301	5427	163	137	127	104	394.2	343.9	74.6	50.3	323.3	890.1	874.8	66.4	15.3	183.8	915.5	903.6	96.4	11.9	332.6	10.393	8.7164	9.6823	7529.8	42403.9	55580.8	-77745.1	-79859.3	-74072	-78181	-78001.9	-63882.8	-74901.8	-63304.2	-72697.6	-71933.9	-89607.1	-83017.5	-80215	-80923.5	-81338.7	-89817.1	-85486.2	-79258.5	-81224
8521-161	0	47.5	2	40903	31498	164	141	136	132	457.2	425.3	81.3	31.9	293.4	970.6	944	130.7	26.5	231.4	947.3	938	153.6	9.3	336.3	10.5551	9.62391	10.1592	27423.2	49325.8	53506.3	-71131.1	-72816.6	-71394.3	-71537	-71342	-60968.5	-72959.8	-68563.9	-67770.7	-67422.1	-76684.5	-72051.3	-73382.5	-75419	-75873.2	-73195.8	-76358.5	-73032.6	-74405.5
8521-162	0	43.6	1	14990	14198	140	117	129	121	323.7	278.8	63.5	44.9	234.7	1144.7	1111.9	236.6	32.8	379.5	1244.5	1234.9	282.3	9.6	469.1	10.4717	10.7121	11.1006	16355.3	155896	222751	24386.9	33739.3	25625.9	32634.8	32779	33132.5	30808.8	17943.2	33958.5	33935.3	41666.1	31661.2	33424.8	33701.8	33782.8	29563.6	28495.8	37713.6	34645
8521-163	0	44.9	0	55235	53397	124	138	159	144	380.3	327.9	79.4	52.4	294.4	1441.7	1405.6	217.9	36.1	471.1	1318.8	1302.2	220.2	16.6	435.9	10.9296	10.846	10.7788	48195.8	110314	124921	-18431.4	-12167.2	-15347.4	-13489.9	-13414.4	-20160.7	-16239.7	-24095.2	-20090.1	-20538	-15896.5	-15568.5	-12368.4	-12734.3	-13106.8	-8050.21	-9732.73	-11521.9	-9282.36
8526-167	0	29.7	2	0	0	138	136	122	111	357.8	303.5	46.5	54.4	202.5	828.4	807.5	105.8	20.9	133.6	860.1	860.1	119.9	0	203.4	9.84025	8.86325	9.40869	0	73849.5	80355.5	-35547.1	-47860.7	-44370.1	-46384.1	-46099.8	-28210.7	-45946.1	-39322.9	-39311.7	-38641	-33917.7	-52473	-48394.6	-48774.4	-49051.7	-55946.6	-55266	-47638.8	-47194.4
8526-168	0	39.2	-	0	0	164	149	144	125	349.6	314.8	57.7	34.8	281.4	1138.1	1111.4	70.6	26.7	216.5	938.4	932.2	116.9	6.3	214.5	10.3755	8.94147	9.43648	0	105626	126287	-4694.72	-16377.3	-12371.3	-15190.2	-14968.8	-3414.1	-16748.8	-878.061	-16297	-16137.1	-17976.3	-16388.8	-16767.8	-17195	-17085.9	-19320.7	-18097.9	-18124.8	-18105.6
8526-169	0	35	-	25025	23129	170	153	136	116	236.5	192	126.4	44.4	297	1231.5	1198.9	191.2	32.7	366.6	1041.7	1036.8	132.6	4.9	413.4	11.2355	10.4644	10.2186	22503.7	88486.9	102270	-38386.4	-33451	-30675	-33173.9	-32958.7	-33190.2	-36555.5	-40864.5	-35958.4	-36072.3	-38245.9	-35637.7	-34822.8	-32195.6	-31610.2	-39577.2	-37197.4	-35959.7	-35864.6
8526-170	0	29.7	-	64712	61226	139	141	134	111	348.7	302.4	61	46.3	169.6	1184.2	1166.8	95.9	17.4	266.9	1127.4	1123.8	157.4	3.6	349.5	10.4797	9.45703	10.2221	59575.6	46909.6	53397.8	-74645.8	-74967.9	-74092.5	-75453.9	-75242.2	-66373.5	-71329.8	-64387.2	-76610.3	-76233.4	-54254.8	-77632.6	-75527.9	-75695.2	-75781.2	-82886.5	-79264.9	-75448.8	-74237.7
8526-172	0	29.8	-	19167	16482	148	115	109	103	280.1	222.3	93.1	57.8	258.9	962.2	941.7	103.2	20.5	294.3	1176.9	1172	65.4	5	162.4	10.6882	9.62812	8.57744	17763.9	73655	78079.3	-32329.5	-48287.6	-40520.7	-49097.8	-48904.7	-41935	-45962.8	-39024.8	-43375.2	-42841.4	-45431.4	-53414.9	-49210.6	-47555.1	-47450	-58912.4	-58646.7	-44179.1	-48422.5
8539-177	0	22.3	1	76216	70916	164	126	135	103	305.1	254.8	48.2	50.3	240.5	1532.6	1518.3	211.2	14.4	548	1245	1235.8	152.9	9.2	380.5	10.5076	10.9659	10.2781	77343	154709	174488	30573.3	32570.8	34040.4	31440.5	31587.8	17759	37803.1	21568.2	21054.9	21134.6	39315	29287.2	32441.8	32932.6	33025.7	22141.2	28779.2	34960.4	30977.3
8539-178	0	36.4	2	38274	34287	144	145	144	119	330.4	279.7	69.4	50.7	275.9	1586.5	1549.8	203.2	36.6	542	1351.6	1327.7	241.9	23.9	337.1	10.8926	10.9163	10.6158	38773	89507.7	104313	-31015.7	-33313.2	-37764.3	-34502.6	-34491.4	-46936.7	-37268.7	-42117.1	-45054.1	-45680	-32990.4	-36001.6	-33041.8	-32701.8	-32760.1	-37517.1	-34215.8	-33546.7	-32156.3
8539-179	0	42	1	0	0	152	115	182	175	263.2	218.8	78.2	44.5	267.4	1308.8	1271.5	181.3	37.3	465.3	1205	1178.3	159.3	26.7	275.5	10.8141	10.6497	9.99623	0	40581.1	43100.4	-74815.9	-82370	-80562	-82222.6	-82210.1	-89405.8	-86506.6	-86894.8	-85957.3	-86292.4	-80211.2	-83565.5	-82085.9	-80568	-80133.3	-67045	-73829.1	-77253	-81909.9
8539-180	0	30.8	2	49011	46610	172	159	150	123	316.3	258.6	124.3	57.7	184.8	1742.8	1721.4	260.4	21.4	584.2	1056.5	1036.8	378.7	19.7	515	11.5804	11.2393	11.4878	43408	217168	261476	81839.7	94542.7	79745.8	95507.7	95600.9	77171.1	97150.5	74707.1	77659.3	77301.2	112954	90120.6	93886.7	95326.3	95226.6	91529.2	94915.4	91677.8	92610.3
8539-181	0	37	0	1659	1264	142	103	159	114	451	402.9	65.7	48.1	266.6	799.7	784.3	113.5	15.4	264.1	1349.2	1326.9	248.9	22.3	268.3	10.1567	9.61498	10.416	0	46311.4	51338.2	-68486.4	-76435.2	-81480.1	-77692.5	-77668	-66736	-71038.8	-68319.8	-66181	-65319.9	-74320.3	-78626.5	-76188.8	-78043.4	-78744.3	-82445.5	-73735.8	-69434.5	-75146
8540-182	0	31.4	2	30595	27880	135	107	144	112	355.6	297.7	67.3	57.9	274.7	1459.6	1439.1	213.7	20.6	481.7	2307.7	2278.2	437.8	29.4	611.7	10.7878	10.8487	11.8049	33120	86288.3	104434	-57088	-36788.2	-55519.6	-45399.2	-45589	-45079.3	-33373.9	-47325.7	-45082.1	-45100.1	-35969	-40803.6	-36233.3	-36234.7	-36562	-43161.4	-37435.3	-30153.7	-34445.5
8540-183	0	32.2	2	56246	51397	125	123	129	103	344.4	300.8	54.5	43.6	213.4	1622.8	1602.5	209.9	20.3	551.9	1897.9	1878	263.2	19.8	357.7	10.6844	10.9669	10.7595	44580	118405	126766	-3832.42	-4224.95	-10447.1	-10049.7	-10095.2	-18872.5	-1123.43	-14488.7	-17675.8	-17869.1	8450.66	-5543.31	-3945.42	-4171.51	-4186	-14162	-8994.49	-820.746	-1294.78
8540-184	0	28.7	1	37612	34603	129	150	133	137	323.6	283.1	42.9	40.5	213.5	1454.7	1438.7	192.6	16	545.8	1954.5	1933.4	225.9	21.1	493.2	10.3372	10.8697	10.9279	26200	45159.1	61551.8	-88355.4	-77531.7	-80925.8	-83743.5	-83807.9	-91605.3	-72457.8	-84457.6	-86199.8	-86082.6	-64815.8	-78108.3	-77037.1	-77109.7	-76951.5	-75630.5	-81260.5	-78765.5	-74954.6
8540-185	0	29.3	1	49369	45900	155	122	144	113	365.2	319.2	42.7	46	212.1	1313.5	1300.8	164.2	12.7	441.7	1842.3	1822.7	189.3	19.7	439.8	10.2318	10.4986	10.6365	68571	240231	279518	111161	117605	116862	112223	112189	112231	124082	115995	112848	113217	130537	115755	118038	117334	117159	111128	116508	121179	117430
8540-186	0	32.8	0	56651	50418	144	116	121	101	386	315.5	70.3	70.5	241.7	1452.6	1436.1	99.5	16.5	337.6	1708.4	1681.3	193.9	27.1	306.3	10.8293	9.72887	10.2988	43789	116006	131454	-1954.54	-6963.94	-7704.73	-10860.7	-10933.4	-3229.82	-1833.54	4026.83	-15278.2	-15173.1	371.279	-13855.7	-6555.88	-6827.21	-7547.4	-17254.5	-13354.9	-2002.39	-5658.38
8545-199	0	43.2	2	22049	20023	170	141	161	143	261.5	211.7	86.8	49.8	298.9	1966.5	1938.4	287.7	28.1	689.4	2582.6	2556.8	359.5	25.9	704	11.3401	11.5046	11.7483	16371	38111.3	51187.5	-112946	-84802.6	-97886.7	-95826.5	-96031.1	-110743	-84885.7	-109522	-107654	-108453	-89002.8	-87200.2	-84670.3	-82914.2	-82563.7	-80599.8	-81445.7	-84247.1	-86240.2
8545-200	0	47.5	2	32034	20332	187	166	335	298	251.8	197.4	87.1	54.4	273.5	1786.3	1760.8	306.1	25.4	637.4	3340.9	3314.4	452.7	26.5	831.8	11.2474	11.4882	12.1457	17317	151990	167588	-9703.06	29048.7	9076.97	11933.6	11599.8	7514.07	30194	871.278	11345.5	10820.8	29974	25667.9	29204.9	31214	31539.7	86972.5	75079.1	25281.7	25881.9
8545-201	0	36.8	1	2197	1283	201	166	174	149	290	241.2	74.9	48.9	292.1	1496.4	1468.9	280.8	27.5	591.9	2456.4	2428.7	360	27.7	555.9	10.9153	11.3278	11.5135	3134	88197.9	108760	-50534.6	-34799.6	-47837.2	-44705.2	-44904.6	-52447.7	-34532.3	-58128.2	-44031.6	-44292.2	-37551.5	-36915.8	-34425	-33341.2	-33136	-28434.7	-28173	-38510.8	-39357.8
8545-202	0	34	0	23455	18837	151	115	141	104	463.2	423.7	108.8	39.5	298.7	1638.4	1617.5	243.7	20.9	601.2	3089.9	3063.4	574	26.5	792.1	11.385	11.2017	12.3342	18837	113397	146335	-44992.4	-9544.55	-38516.8	-24632.4	-24925.3	-28031.4	-6398.45	-25900.3	-23116.5	-23344.4	-13676.8	-9650.36	-9677.83	-11319.7	-11940.5	-18823.8	-11061.6	-4436.87	-8990.41
8545-203	0	36	0	43537	36087	177	159	141	123	358.7	309.6	77.5	49.1	311.1	1591.1	1564.9	186.6	26.2	549.7	2666.4	2643.6	356.7	22.8	676.3	11.0127	10.8452	11.7004	44276	95342.8	113610	-53409.6	-27427	-40447.4	-39296	-39490.1	-41749.9	-26809.4	-33137.1	-39654.4	-39982.6	-34219.8	-29814.8	-27314.8	-27387.3	-27579.2	-30296.4	-29116	-30147.8	-29732.2
8548-204	0	18.3	2	23161	18165	137	148	125	118	387.3	345.8	124.5	41.5	323.6	1367.7	1357	148.7	10.8	480.1	1730.2	1712.4	129	17.7	141.4	11.3442	10.4828	9.11826	12851	63656.4	90141.1	-40580.4	-58876.3	-55238.4	-63461.2	-63462.3	-67576.5	-51648.4	-57643.4	-65347	-64980.5	-68414.8	-59830.7	-59628	-59704.1	-59926.7	-63714.8	-64723.8	-59920.1	-57284.1
8548-205	0	41.4	2	20229	19322	154	143	142	134	364.5	300.1	78.6	64.4	274.4	1574.5	1561.5	169.7	13.1	490.5	1686.2	1655.6	180.3	30.6	333.8	11.0246	10.6363	10.312	18574	85956.9	96156.1	-34292	-37175.4	-36744.4	-40702	-40799.3	-46151.7	-30370.6	-39321.4	-48942.3	-48871.6	-36240.2	-42563.7	-36715.4	-36607.9	-37099.2	-35871.9	-38256.9	-36749.6	-36740.8
8548-206	0	45.4	0	31913	29597	159	143	164	128	463.3	417.6	78.6	45.6	306.5	1411.7	1384	140.8	27.7	526.1	1563.1	1535.3	195.7	27.8	289.3	10.904	10.5197	10.2509	57593	220730	264509	104185	97728.3	96886.5	95043.3	94988.6	85624.7	97911.3	100927	90948.7	90776.2	92091.1	96342.1	98058.2	96119.8	95390.4	96823.3	101909	98024	97516
8550-209	0	39.2	2	27731	18115	153	135	116	106	334.8	278.8	87.2	55.9	249.2	1288	1274.4	189.8	13.7	445	1433.2	1414.3	100	18.9	112.7	10.9253	10.6509	8.63675	26101	115368	139325	13519.2	-7220.98	-1375.43	-9342.27	-9303.96	-12910.2	-1226.68	-13718.6	-11254.5	-10883.2	-1772.05	-11284.7	-7419.39	-6826.29	-7001.93	-16160.6	-15218.5	-5946.77	-7226.76
8550-210	0	35.6	1	85829	67959	130	118	130	105	333.6	294.4	55.5	39.3	260.7	1185.8	1161.4	402.4	24.4	581.5	1518.6	1493.8	169.4	24.9	214.8	10.3806	11.6699	9.80882	108276	200838	213218	90492.8	77970.8	78945.6	75486.2	75463	61068.1	79486.3	31474.9	77474	77647.2	81390.6	77834.6	78474	78372.7	78496.4	68963.6	73683.3	82482.1	80621.2
8575-213	0	29.2	0	14834	11766	140	126	124	110	506.9	483.4	63.3	23.5	248.2	1113.1	1112.8	41.6	0.3	232.9	1853	1844.1	51.2	9	369.6	10.4694	8.48556	9.15501	15880	27758	36951.2	-95470.2	-94370.5	-85364	-100423	-100373	-82662.6	-82878.1	-73251.7	-94205.1	-93256.3	-89180.9	-91772.8	-94710.2	-97998.5	-98589.9	-102385	-100867	-91990.2	-93492.6
8570-219	0	37.8	2	14946	11671	153	115	138	129	425.6	388.7	59.5	36.9	275	1433	1396.9	175.6	36.1	425.3	1916.3	1886.7	155.4	29.6	405.3	10.6348	10.5279	10.3575	18204	133665	211218	7465.83	10579.2	12811.4	5139.66	5012.87	7045.88	7110.93	7269.07	3511.34	3073.09	11347.5	11189	11247.5	9557.57	9196.55	10104.3	8470.96	15831	11070.7
8570-220	0	42.5	2	22810	20230	145	134	150	134	333.7	283.2	104.7	50.5	301.5	1151.3	1118.6	119.5	32.7	269.1	1729.1	1705.8	293.7	23.3	253.4	10.9778	9.68525	10.5244	25217	98457.3	107652	-15100.5	-24335.8	-32658.4	-28607	-28652.4	-15011.1	-26585.1	-17310.6	-23673	-23700.7	-29178.6	-27008.1	-24563.1	-23813.2	-23886.8	-23371.5	-23795.7	-22683	-23310.2
8570-221	0	36.4	2	17300	15421	149	140	148	140	357.9	319.9	99.7	38	301.5	875.4	858.1	155.2	17.3	310.2	1926.5	1890.3	216.2	36.2	446.6	10.6637	10.0888	10.7847	24902	196591	202655	66954.7	73198.5	71225.9	68036.6	67854.8	79662.4	78396.1	74059.8	81971	82693.4	68955.1	73873.2	73637.4	73681.5	73687.5	76840.7	73847.8	74406.6	74410.2
8570-222	0	33.3	1	23803	20575	166	145	140	127	357.6	328.9	114.8	28.7	298.6	1514.3	1497.9	174.1	16.4	422	2091	2070	207	21	443.1	11.3619	10.5115	10.7334	34561	75091.1	106599	-54253.9	-47595	-49591.3	-54914.8	-55000.6	-51250.2	-42703.6	-51020.7	-57974.4	-57934.9	-51962.8	-45582.6	-48063.9	-47975.1	-47805.4	-49162.5	-49612.8	-47963.3	-48846.9
8573-234	0	41.1	2	34296	31479	128	122	143	112	345.1	316	72.5	29	262.7	1374.4	1349.1	111.4	25.3	298.1	1729.7	1703.1	263.5	26.6	447.5	10.7976	9.71741	10.9846	31479	90789.6	101388	-38921.6	-32156.8	-38085.1	-36252.8	-36325	-25120.3	-30962.4	-23443.7	-37986	-38047.9	-29059.3	-29950	-31801.3	-32052	-31818	-38660.1	-33179	-28262.5	-29220.6
8573-235	0	32.8	2	23057	21711	154	130	144	134	409	383.2	127.1	25.8	317	1144.3	1112.5	113.8	31.8	252.6	1015.7	988.7	243.3	27	144	11.1662	9.5731	9.77096	21711	62853.6	79897.2	-41599.6	-60111.3	-64522.3	-58418.6	-58377.8	-49225.5	-61788.5	-51834.4	-59100.8	-59094.8	-67893	-57182.7	-60465.4	-61158.1	-61231.1	-58975.1	-60869.9	-57590.6	-59844
8573-236	0	35.9	2	37809	36501	143	124	149	137	381.9	341.6	99.5	40.2	300.7	834.6	807.9	126	26.6	302	1660.5	1625.8	195	34.7	217	10.6014	9.85356	9.95975	36501	101880	129288	-8648.01	-21442.4	-21911.6	-24537.7	-24664	-14357.8	-20449.6	-15118.8	-11292.3	-10795.7	-25594.9	-21320.9	-21070.5	-21406.9	-21577.8	-18909.1	-20617.6	-17519.7	-19680.2
8573-237	0	33.2	2	13511	8987	114	106	130	110	537.7	520.3	103.6	17.4	264.9	881.4	869.6	49.7	11.8	198.4	1480.6	1460.2	112	20.4	123.2	10.7154	8.50314	8.83916	8987	92250.9	102305	-10471.3	-30407.4	-25382.5	-32829.7	-32811.2	-15265	-23498.5	-10293.4	-22700.7	-21826.4	-28039.6	-25939.1	-30754.8	-34148.1	-34809	-37891.6	-34903.9	-24017.1	-26312.3
8573-238	0	41.8	0	28197	24729	132	113	131	112	488.8	403.8	156.7	84.9	279.4	1033.4	1017	176.2	16.4	303.1	2000	1977.9	207.6	22.1	436	11.2858	10.1925	10.7201	24729	197391	230207	68636.5	74653.4	72663.7	68128.7	68048.8	81059.8	79595.9	70881	78189.6	78762.6	74190.1	64364.2	73676.9	73020.3	71461.2	67941	70481	79904.7	76967
8580-252	0	30.2	1	19342	17480	130	120	125	111	352.9	320.8	115.3	32.1	263	1385.1	1360.9	173.5	24.1	378.1	1470.2	1450.2	161.9	19.9	197.1	11.2703	10.3982	9.67754	14686	173080	207699	64207.4	50444.7	51743.7	48079.9	48103.3	50434.4	51861.3	47081.6	43963.9	43921.9	53170.5	51658.7	49918	50154.6	50291.8	43283.6	44699.5	54375.6	52862.7
8580-253	0	34	0	44832	37447	156	141	142	119	360.6	323.4	117.5	37.1	333	1341.6	1316.5	113.1	25.1	317.3	1549.6	1525.3	86.5	24.3	132.9	11.256	9.79497	8.65659	49979	167854	177991	64324.9	45014.9	52113.1	42248	42223.7	50328	46191.3	53299	40018.6	39998.9	33896.6	45334.4	44663.3	44883.9	44888.5	40829.5	43640.6	45496	44950
8591-258	0	39.4	2	38209	33623	151	144	197	169	231.8	200	98	31.8	329.4	1124.2	1079.3	171.7	44.9	616.7	1130.4	1084.5	113.5	45.9	783.1	10.8759	10.877	10.7019	55881	73741.1	88421.9	-83899.5	-50102.2	-44003.6	-48304.9	-48435.4	-68992.5	-56725.8	-51916	-47256.1	-47605.5	-59494.2	-47614	-49189.9	-47080.7	-46247.4	-35963.4	-36992.7	-49139.4	-48646.5
8591-259	0	50	2	8609	4977	153	131	380	335	449.5	428	92.1	21.5	281.9	1122.8	1092	123.7	30.8	651.1	899.1	881.4	83.6	17.7	440.3	10.8255	10.6034	9.82035	5338	67382.5	71726.6	-61729.5	-55150.3	-48143.6	-53023.1	-52888.1	-78247.3	-56815	-49181	-53980.9	-53922.2	-56319.8	-51708.7	-55469.8	-57409.3	-57638.5	15181.6	1500.19	-53235.8	-55211.8
8591-260	0	32.4	1	20996	18831	146	132	128	111	307.7	274.7	66.5	33.1	263	629.3	595.6	96	33.8	370	725.7	680.6	94.3	45	379.9	9.89362	9.7847	9.79324	23108	172611	214751	48525.8	48809.7	56291.2	53827.5	53769.4	50647.9	47079.8	61295.4	65559.1	66081.7	52702	50970.4	50100.3	50488.8	50868.2	42815.1	44966.2	51818.9	50740.4
8591-261	0	31.2	0	92492	87838	153	129	144	118	405.4	371.1	72.2	34.3	258.3	1467.4	1428.2	125.7	39.2	622.8	1107.1	1067.9	110.7	39.1	715.6	10.8505	10.575	10.5868	112610	137704	193885	-14319.5	14176.3	20166.7	15791.7	15719.1	-5543.57	9771.11	20761.2	6647.52	6081.73	18737.7	15799	15116.7	13902.6	13702.1	10332.3	13980.1	17433.4	15109.3
8591-262	0	42.4	0	8879	6588	158	146	143	120	450.3	412.6	135.5	37.7	317.8	1066.4	1012.6	162.7	53.8	441	758.1	705.1	126.4	53	467.5	11.1361	10.4878	10.2937	9425	163302	178536	31926.7	39129.1	44600.5	44320.7	44193.6	35361.4	28878.1	39350.3	44228.1	43686.2	32395.1	40650.5	39871.3	38778.7	38262.9	36623.9	39333.7	40073.9	40191.2
8601-263	0	38.9	2	-	-	146	112	218	190	463.7	417.2	139.2	46.5	352.3	882.8	845.8	134.9	37	474.2	686.8	641.7	81.3	45.1	326.3	10.983	10.373	9.49282	7423	163132	235447	43507.2	39325.7	47776.4	44662.3	44610.6	32395.7	36177.6	44446.5	48866.5	49012.7	25300.7	38545.7	39651.4	38528.1	37782.6	60701.9	57545	45819.9	41261.1
8601-265	0	33.9	0	19335	17540	144	119	120	112	288.9	262.5	112.6	26.4	294.6	770	740.5	77.7	29.5	313.6	443.8	415.5	73.5	28.3	139.6	10.638	9.40783	8.54292	17400	50755.3	56319.2	-53331.7	-72270.1	-64021.3	-65887.2	-65763.7	-66459.5	-72864.2	-57093.5	-60474.2	-59986.7	-75495.8	-69412.8	-72370.4	-71154.7	-70553.1	-78694.4	-78850.4	-67774.8	-70908.7
8624-267	0	31.9	2	41041	32111	149	128	127	109	374.8	336.1	91.9	38.7	298.3	1062.7	1015.8	167.2	46.9	490.1	764.6	697	83.7	67.6	273.2	10.751	10.6207	9.3443	27843	247656	306134	132451	122804	132123	128740	128494	115581	116300	122851	128490	128151	120662	124784	124806	124464	124362	117167	119766	127560	125475
8624-268	0	31	2	24638	20748	175	158	140	122	456.6	434.9	113.2	21.7	330.4	855.6	819.3	174.1	36.3	308.6	552.4	494.2	92	58.2	149.7	10.7445	10.1985	8.83727	25434	96894.9	107184	-8032.72	-27520.1	-19254.5	-20383.3	-20519	-19899	-29748.2	-29216.9	-16606.5	-16410	-36541.1	-22240.2	-26238.8	-28017.1	-28290.2	-29090.8	-27809	-28421.8	-27973.4
8624-269	0	37.2	2	17154	13257	125	111	115	112	537.7	494.1	151.4	43.6	347.3	1036.4	997.3	138.9	39.1	327.3	878.4	832.9	92.4	45.6	160.4	11.2318	10.0315	8.91065	17220	96821.9	102664	-8996.17	-27007.5	-19357.2	-23192	-23278.1	-21546.4	-31066.1	-22621.3	-21811.3	-21896	-40005.8	-27126.8	-26821.2	-29120.8	-30238	-32627.8	-34009.3	-20316.1	-22878.3
8624-270	0	44.5	2	46736	45563	173	123	137	133	412.5	357.8	91.9	54.7	341.5	1028.4	1000	95	28.4	358.3	763.5	724.6	99.9	38.9	388.2	10.7353	9.7421	9.87254	50937	158810	179091	34034.3	35292.4	42074.9	39671.3	39657.1	37832.2	35680	47684.1	40099.4	40332	23146.8	32421.9	35960.8	35241	34644.8	36635.3	33371.3	39584.3	34148.9
8624-271	0	35.5	2	-	-	142	111	121	110	479.1	453.1	94.6	25.9	297.5	979.7	948.6	111.5	31	352.8	867.3	835.2	99.2	32.2	392.4	10.7115	9.88678	9.87627	9738	361448	512508	236322	238241	244764	241415	241439	240933	237161	247196	244219	244428	234615	241390	238562	236219	235743	231305	232087	244310	239991
8624-272	0	35.8	2	73828	61377	150	134	141	125	442.7	383.3	121.1	59.4	331.9	1078.5	1036	149.2	42.5	413.5	910.4	866.7	117.5	43.7	390.6	11.0466	10.3368	10.041	69383	223885	293575	98908.9	100144	105843	103598	103521	98259	94484.9	102490	104136	103906	90147.7	96463.2	100646	99871.3	99020.9	98938.3	99425.9	102744	101601
8624-273	0	31.4	2	22382	18473	140	119	134	135	498.9	446.7	146.9	52.2	343.7	1073.2	1031.6	120	41.6	420.5	988.1	952.6	103.2	35.5	297.7	11.2355	10.1358	9.63961	21405	86937.2	105792	-30307.3	-36422.8	-30043.2	-34043.5	-34066.7	-39277.8	-42062.4	-28925.3	-32684.8	-32882.5	-49168	-38901.8	-36645.9	-38180.2	-39225.7	-34545.1	-39237.2	-31592.9	-34313.4
8624-274	0	28.6	0	39635	35234	153	143	153	137	381.1	311	110.6	70.1	304.7	822.6	787.2	78.7	35.4	367.3	848.7	815.9	74.2	32.8	278.4	10.6813	9.57867	9.24268	51036	96734.2	123122	-18904.1	-26500.3	-18094.4	-23142.3	-23121.1	-25001.8	-29508.7	-11304.1	-15841.7	-15582.6	-31543.9	-33039.2	-26364.8	-26020.3	-26705.6	-24055.3	-24783.5	-25972.2	-25860.1
8627-281	0	33.6	2	45530	40641	145	134	138	151	518.3	501.7	123.6	16.6	321.5	929.7	892	109.2	37.7	316.9	619.9	599	92.5	20.9	263.8	10.9174	9.75862	9.40925	40641	39876.6	46991.9	-74546.7	-82804.9	-76309.9	-78248.1	-78093.5	-77616.1	-87388.9	-73939.9	-75720.7	-75646.8	-91773.2	-78137.5	-83395.8	-86198.5	-86734.8	-76063.2	-85317.5	-81263.7	-81890.8
8627-284	0	37.5	2	46226	45559	112	103	168	120	382.5	349.5	106.9	33	280.4	1053.7	1020.6	112.9	33.1	508.6	791.9	770.9	84.8	21	297.1	10.9069	10.265	9.44122	56131	216411	273934	99216.7	93725.2	100796	96898.2	97024	82778.9	91191.1	101894	97106.4	97175.4	93010	94792.4	93361.6	92986.4	92939.1	89732.8	98569.9	100665	98054.8
8627-285	0	31	2	42570	38326	149	119	122	97	437.3	387	86.5	50.3	315.8	1048.8	1003.9	98.7	44.9	299.6	910	863.1	88	46.9	313.1	10.6786	9.60139	9.53071	59570	121295	138884	2768.57	-2595.1	5442.11	1036.89	934.254	5258.51	-9172.24	9467.4	2471.25	2205.51	-9211.14	-4126.69	-1482.91	-2783.19	-3444.28	-13351.1	-7820.84	2764.59	-886.175
8627-286	0	32.4	1	29799	27418	196	135	113	101	294.2	254.8	59.6	39.5	280	1158.3	1116.2	142.7	42	452.1	843.2	812.4	102	30.8	437	10.4122	10.3815	10.0118	28362	174054	194379	45216.2	50912	57162.1	54205.2	54243.5	45178	44876.1	53890.5	51992.5	51686	50732.6	51006	51634.7	52277.6	52622.6	40793.3	42732.2	52739.2	47014.7
8628-287	0	34.6	2	28386	26397	169	149	133	108	408.1	373	193.8	35.1	335.2	971.6	930.7	114.5	41	419.3	834.2	797.9	105	36.3	296.6	11.4096	10.086	9.6532	33311	43598.3	63515.5	-73554.7	-79798.9	-73515.7	-76132.9	-76137.6	-82515.7	-85134.5	-71222.3	-73114.8	-73179.5	-90801	-78482.1	-80610.3	-80235.8	-80465.7	-87237	-82821.2	-80152.2	-80649.8
8628-288	0	45.6	2	37569	35530	197	160	175	148	488.2	453.5	232.4	34.7	374.7	981.4	948.2	116.6	33.2	441.7	970.5	937.8	89.3	32.7	215.6	11.6099	10.1562	9.17228	46667	64829	67820.4	-45583	-58400.9	-51120	-56032.2	-56029.9	-63170.9	-60435.7	-50389.4	-52388.6	-52242.3	-77497.7	-57163.5	-59894.4	-60406.8	-61086.6	-52150.1	-51296.8	-60835.7	-62313.2
8628-289	0	32.9	2	43181	41907	131	126	155	154	411.1	362.9	118.5	48.2	301.4	998.4	957	82.8	41.4	387.2	928.8	886.1	115	42.7	402.5	10.9456	9.68222	10.0495	45723	155957	183292	29990.9	32262.5	38101.1	35513.5	35441.7	32545.6	27046.4	47142	38485.8	38376.8	28341.2	30997.3	32752.7	32298.8	31823.8	41056.5	34929.5	36208.9	35636.7
8628-290	0	40.6	1	22904	15662	171	150	140	130	352.4	327.1	74.4	25.4	314.7	762.7	727.3	100.8	35.4	328.1	519.6	490.7	72.6	29	95.3	10.2056	9.71331	8.14885	13044	180900	196627	80499.3	57841.7	66189.8	63649.7	63756	62464	54656.8	68674.5	70050.6	70376.2	50614.6	60951.3	58283.4	57864.8	58123.3	57685.3	56195.7	56975.1	56444.8
8628-291	0	25.7	0	113087	95417	169	131	160	131	456.5	437.5	29.9	19.1	337.4	965.3	940.4	67.1	25	297.6	914.3	896.4	79.6	17.9	211	9.55102	9.20879	9.03573	92155	267441	335438	157412	144899	152212	146915	147045	151574	145823	161601	150449	150852	132601	148878	145419	142484	142259	144573	147639	146823	143193
8630-297	0	28.7	2	17888	15256	154	127	127	114	393.7	364.4	109	29.2	328.2	1181.7	1140.2	182.9	41.5	509.8	976.6	779.7	113.4	196.9	443.9	11.0372	10.7498	10.1334	16102	69678.5	81933.9	-59733.2	-61182.4	-48058.8	-49905.7	-51230.8	-64055	-59276.7	-58100.5	-53074.6	-53389.7	-63316	-51105.2	-53399.2	-54005.9	-54052.6	-59078.5	-58211.6	-50243.8	-53019.2
8630-298	0	32.7	2	70077	66600	132	121	123	110	374.6	345.8	129.4	28.9	302.1	1220.6	1179.1	158.6	41.4	469.3	1171.3	1131.8	106.6	39.5	535.6	11.2423	10.5245	10.2593	92111	86768	96418.4	-50275.1	-36777.9	-30464.7	-35660.1	-35745.5	-43555.7	-42142.7	-36407.4	-37106.5	-37464.8	-40988.3	-33949.7	-36581.8	-36592.5	-36521.6	-43374.6	-42102.5	-32110.2	-33655.7
8630-299	0	34.2	2	5362	3221	135	116	148	113	386.3	358.8	112.9	27.5	269.2	1003.8	970.5	109.3	33.3	375.9	917.7	886.3	98.7	31.4	349.8	10.9112	9.93027	9.7563	3962	194561	216256	72980.2	71391.2	77914.1	74115.4	74136.7	72100.5	69251.5	80725.2	76700.1	76818.7	73407.1	74150.7	71430.9	70973.8	71000.6	65457.3	71817.4	76552.6	73826.8
8630-300	0	34.2	0	27757	24608	150	122	162	143	303.5	263.1	97.8	40.3	286.1	816.8	771.8	108.4	45	357.5	751	698.7	96.4	52.3	306.1	10.5385	9.87182	9.59927	24188	103767	108018	-14176.8	-20374	-12709.1	-15163.2	-15283.5	-17144.2	-26744.6	-9898.19	-8365.2	-8376.44	-20778.5	-19456.6	-19161.6	-18153.7	-17879.2	-14944.3	-15545.2	-15285.4	-18517.5
8630-301	0	36.5	0	8542	6042	178	132	185	158	372.6	320.5	111.8	52.1	287.9	1192	1147.3	143.2	44.7	478.8	1078.1	1032.3	112.1	45.8	486.3	11.0687	10.4424	10.2131	7359	77674.4	85877	-55265.9	-46164.3	-39966.5	-43950.1	-44071.2	-53449.1	-52703.6	-42583.4	-45283.3	-45702.2	-47232.1	-48142.7	-45440.7	-45245.6	-45568.9	-35840.6	-36000.5	-43117.9	-47504
8634-306	0	42.9	2	36290	29646	149	128	152	131	257.6	234.2	71.2	23.4	235.3	916.5	877.6	84.6	38.9	270.3	639.4	596.7	75.1	42.7	112.4	10.3495	9.34432	8.34774	32282	43123.7	52912.7	-58699.8	-80570.9	-71771.7	-74982.4	-75007.1	-70445.7	-84675.4	-66032.4	-72058.5	-72004.5	-71226.3	-76385.1	-79449.9	-78293.6	-77461.2	-79744.3	-78639.2	-76972.6	-79057.2
8634-307	0	44.8	2	14936	13933	158	125	142	117	392.4	356.4	174.7	36	285.9	905.8	854.4	141.5	51.4	216.1	721	679.4	96.2	41.6	124.5	11.2203	9.63489	8.69759	13912	79576.6	95520	-23253.8	-44066.9	-36884.4	-39197.5	-39226.5	-29429.5	-53780.5	-40359.1	-34936.7	-35231.2	-44928.5	-42701.6	-44377.3	-43968.5	-44124.4	-48141.1	-44637.1	-39997.6	-43534.5
8634-308	0	38.7	1	30772	29968	195	163	173	157	321.9	282.7	70.6	39.2	298.7	1230.9	1185.1	129.4	45.8	466	1030.3	980.6	95.9	49.6	395.5	10.6415	10.3139	9.85031	30039	60027.4	75798.5	-65356.2	-63987.9	-56411.4	-61179.4	-61324.3	-70018.4	-70839.7	-57616	-64020.1	-64513.8	-67046.6	-62954.2	-62538.2	-62234.4	-62043.9	-53834	-56588.5	-66159.3	-66908.1
8634-309	0	38.2	1	78734	72187	121	130	126	115	356.9	340	62.9	16.9	233.5	1276.6	1242.8	105.7	33.8	422.8	856.4	793.9	91.7	62.5	314.7	10.5735	10.0144	9.577	82867	37575.2	40927.1	-81084.1	-87039.6	-78552	-82123.7	-82343.6	-88833.6	-87956.3	-75578.3	-88135.8	-88334.3	-76413.6	-80504.9	-84887.7	-85684.4	-85305.2	-90835.3	-90560	-82869.1	-81711.6
8634-310	0	37	0	42265	37973	148	154	133	121	402.3	347.9	61.5	54.4	276.1	1360.1	1252.2	165.1	107.9	554.8	1096.7	1041.4	100.2	55.4	610.6	10.5585	10.732	10.3285	38135	195346	247838	52060.8	71060.7	78587.7	73647.6	73446.7	57823.5	36866.4	70938.8	69363.6	66936.2	72807.3	69023	72901.4	71948.5	71415.7	69013.5	68926	70725	73268
8643-316	0	30	2	62356	59398	170	168	134	124	288.2	232.7	83	55.5	299.9	1273.8	1205	193.6	68.8	510	1219.3	1156	138.7	63.3	682.9	10.8199	10.8071	10.7655	87091	178439	191423	29137.6	53787.4	58824.8	55815.8	55530.4	44689.1	37345.6	48633.3	53818.2	52613.8	51124.6	51875	55708.4	57048.2	57147.1	53146.5	52264.9	51382.6	54087.9
8643-317	0	26.4	2	24578	21845	165	157	145	127	463.3	418.7	138.6	44.6	363.9	1228.7	1199.8	117.3	28.9	547.3	1286.8	1201.8	112.2	85	622.2	11.3284	10.3766	10.4604	4187	144605	188449	354.791	18944.5	26956.7	21611.5	21139.7	7714.27	21252.2	29253.9	20133.6	20129.6	4445.71	20436.4	21132.5	19975.1	19264.9	20351.3	21126.5	19462.3	20770.3
8643-318	0	42	2	0	0	149	130	126	123	338.7	293.7	61	45	275.1	1052	1009.3	65.8	42.7	346.9	942	898.3	95.1	43.8	342.6	10.3347	9.34251	9.69835	8876	49558.9	61936.4	-71422.3	-74186.8	-66820.5	-70983.2	-71065.2	-70459.6	-79929.8	-56035.5	-69420.2	-69626.1	-72778.7	-74697.5	-72878.6	-72894.4	-72900.7	-76080.3	-78576.3	-70885.3	-72622
8643-319	0	32.5	0	26341	24608	176	150	146	109	319.2	275.1	101.6	44.1	291.2	1095.8	1059.3	101.2	36.6	351.4	1040.2	1012.1	95.1	28.1	333.1	10.8933	9.78588	9.67022	27133	260078	340567	139887	137062	143698	138616	138644	139680	133301	147777	139657	139581	134509	136019	137099	137948	138069	129589	136844	136153	135106
[truncated: 2,616 more columns]

## Sheet: Correlations
Aortic_lesion_Max5	Glucose_Fast_Western	Residuals_Max5_	Aortic_lesion_Max5	Glucose_Fast_Western													Aortic_lesion_Max5	HDL Chol_Fast_Western	Residuals_Max5_	Aortic_lesion_Max5	HDL Chol_Fast_Western													Aortic_lesion_Max5	Triglyceride_fast_Western	Residuals_Max5_	Aortic_lesion_Max5	Triglyceride_fast_Western
99935.3	241.2	-12607.2	99935.3	241.2													99935.3	23.3	-22857.7	99935.3	23.3													99935.3	284.4	-30490.3	99935.3	284.4
67679.3	112.1	-34119.1	67679.3	112.1													67679.3	22.7	-55085.8	67679.3	22.7													67679.3	163.2	-53753.2	67679.3	163.2
266334	398.3	140718	266334	398.3													266334	25.1	143458	266334	25.1													266334	198.1	142312	266334	198.1
159296	180.1	51837.9	159296	180.1													159296	24.8	36432.8	159296	24.8													159296	168.5	37469.8	159296	168.5
266756	302.9	149079	266756	302.9													266756	22.9	143981	266756	22.9													266756	206.8	142088	266756	206.8
78723.6	183.1	-28983.6	78723.6	183.1		SUMMARY OUTPUT											78723.6	15.9	-43725.5	78723.6	15.9		SUMMARY OUTPUT											78723.6	220.9	-46990.2	78723.6	220.9		SUMMARY OUTPUT
120530	-	-	61853	558.3													120530	-	-	61853	45.5													120530	-	-	61853	476.8
61853	558.3	-77079.2	142617	571.4		Regression Statistics											61853	45.5	-61971.7	142617	35.3		Regression Statistics											61853	476.8	-82848.7	142617	365.6		Regression Statistics
229335	-	-	100235	412.7		Multiple R	0.203271										229335	-	-	100235	29.5		Multiple R	0.0137094										229335	-	-	100235	194		Multiple R	0.115102
142617	571.4	2594.39	169131	351.6		R Square	0.0413193										142617	35.3	19266.1	169131	42		R Square	0.000187947										142617	365.6	6166.19	169131	251.8		R Square	0.0132484
100235	412.7	-26580.5	68537.2	658.6		Adjusted R Square	0.0344716										100235	29.5	-22846.6	68537.2	31		Adjusted R Square	-0.00695357										100235	194	-23483.3	68537.2	427		Adjusted R Square	0.00620015
-	567.3	-	240513	623.9		Standard Error	67588.4										-	26.9	-	240513	25.3		Standard Error	69023.1										-	369.8	-	240513	295.4		Standard Error	68570.8
169131	351.6	47400.9	117365	336.2		Observations	142										169131	42	45469.1	117365	38.7		Observations	142										169131	251.8	41124.5	117365	177.9		Observations	142
68537.2	658.6	-78742.2	14139.9	468.3													68537.2	31	-54613.7	14139.9	18.5													68537.2	427	-72469.3	14139.9	230.1
240513	623.9	96121.5	148011	402.8		ANOVA											240513	25.3	117627	148011	24.8		ANOVA											240513	295.4	109271	148011	223.3		ANOVA
117365	336.2	-3084	166273	431.2			df	SS	MS	F	Significance F						117365	38.7	-6144.15	166273	28.4			df	SS	MS	F	Significance F						117365	177.9	-5158.65	166273	205.1			df	SS	MS	F	Significance F
14139.9	468.3	-117302	244393	613.4		Regression	1	2.75646e+10	2.75646e+10	6.03402	0.0152564						14139.9	18.5	-108430	244393	30.1		Regression	1	1.25381e+08	1.25381e+08	0.0263175	0.871361						14139.9	230.1	-112257	244393	274.2		Regression	1	8.83815e+09	8.83815e+09	1.87968	0.172565
148011	402.8	22020.3	59520.9	247.3		Residual	140	6.39547e+11	4.56819e+09								148011	24.8	25148.7	59520.9	26.1		Residual	140	6.66986e+11	4.76419e+09								148011	223.3	22119.5	59520.9	104.5		Residual	140	6.58273e+11	4.70195e+09
166273	431.2	37918.2	208715	632.3		Total	141	6.67111e+11									166273	28.4	43242.8	208715	45.2		Total	141	6.67111e+11									166273	205.1	41731.4	208715	420.5		Total	141	6.67111e+11
244393	613.4	100875	130733	396													244393	30.1	121284	130733	25.4													244393	274.2	114724	130733	140.2
59520.9	247.3	-53529.2	99110.5	219.8			Coefficients	Standard Error	t Stat	P-value	Lower 95%	Upper 95%	Lower 95.0%	Upper 95.0%			59520.9	26.1	-63402.3	99110.5	26.6			Coefficients	Standard Error	t Stat	P-value	Lower 95%	Upper 95%	Lower 95.0%	Upper 95.0%			59520.9	104.5	-57556	99110.5	143.9			Coefficients	Standard Error	t Stat	P-value	Lower 95%	Upper 95%	Lower 95.0%	Upper 95.0%
208715	632.3	63623.9	233394	486.3		Intercept	92469.2	13661.8	6.76847	3.28873e-10	65459.2	119479	65459.2	119479			208715	45.2	84903.8	233394	24.3		Intercept	121710	9834.37	12.376	3.14329e-24	102267	141153	102267	141153			208715	420.5	68190.4	233394	356.1		Intercept	109323	11516.2	9.49296	8.31185e-17	86554.8	132091	86554.8	132091
130733	396	5307.76	32294.6	193.1		Glucose_Fast_Western	83.2223	33.8794	2.45642	0.0152564	16.2408	150.204	16.2408	150.204			130733	25.4	7842.4	32294.6	26.3		HDL Chol_Fast_Western	46.4735	286.472	0.162227	0.871361	-519.898	612.845	-519.898	612.845			130733	140.2	11007.2	32294.6	122.2		Triglyceride_fast_Western	74.2005	54.1209	1.37101	0.172565	-32.7995	181.2	-32.7995	181.2
99110.5	219.8	-11651	154273	189.6													99110.5	26.6	-23835.9	154273	19.5													99110.5	143.9	-20889.9	154273	113.2
233394	486.3	100454	33018.8	154.5													233394	24.3	110555	33018.8	17.9													233394	356.1	97648.4	33018.8	143.3
32294.6	193.1	-76244.8	30555.5	195.1													32294.6	26.3	-90637.8	30555.5	34.3													32294.6	122.2	-86095.6	30555.5	125.3
154273	189.6	46024.3	20301	78.3		RESIDUAL OUTPUT											154273	19.5	31656.1	20301	29.2		RESIDUAL OUTPUT											154273	113.2	36550.1	20301	72.9		RESIDUAL OUTPUT
33018.8	154.5	-72308.2	27724.8	143.9													33018.8	17.9	-89523.2	27724.8	20.7													33018.8	143.3	-86937	27724.8	72.4
30555.5	195.1	-78150.4	191037	317.8		Observation	Predicted Ashley_Average_Max5_Aortic	Residuals									30555.5	34.3	-92748.7	191037	36.3		Observation	Predicted Ashley_Average_Max5_Aortic	Residuals									30555.5	125.3	-88064.8	191037	260.1		Observation	Predicted Ashley_Average_Max5_Aortic	Residuals
20301	78.3	-78684.5	84767.6	617.6		1	112542	-12607.2									20301	29.2	-102766	84767.6	25.5		1	122793	-22857.7									20301	72.9	-94431.1	84767.6	434.2		1	130426	-30490.3
27724.8	143.9	-76720.1	164799	452.7		2	101798	-34119.1									27724.8	20.7	-94947.4	164799	28.4		2	122765	-55085.8									27724.8	72.4	-86970.3	164799	335.2		2	121432	-53753.2
191037	317.8	72119.7	124267	401.9		3	125617	140718									191037	36.3	67639.8	124267	29.1		3	122877	143458									191037	260.1	62414.5	124267	334.8		3	124022	142312
84767.6	617.6	-59099.7	173204	577.5		4	107458	51837.9									84767.6	25.5	-38127.6	173204	36.6		4	122863	36432.8									84767.6	434.2	-56773.2	173204	365.9		4	121826	37469.8
164799	452.7	34655.3	62591.2	272		5	117677	149079									164799	28.4	41769.2	62591.2	26		5	122774	143981									164799	335.2	30604.3	62591.2	123.8		5	124668	142088
124267	401.9	-1649.17	112599	436.4		6	107707	-28983.6									124267	29.1	1204.53	112599	33.8		6	122449	-43725.5									124267	334.8	-9898.17	112599	302.9		6	125714	-46990.2
173204	577.5	32674.1	42098.1	293.6		7	138932	-77079.2									173204	36.6	49793.1	42098.1	9.5		7	123825	-61971.7									173204	365.9	36731.3	42098.1	186.6		7	144702	-82848.7
62591.2	272	-52514.6	123565	246.3		8	140022	2594.39									62591.2	26	-60327.4	123565	10.8		8	123351	19266.1									62591.2	123.8	-55917.8	123565	69		8	136451	6166.19
112599	436.4	-16188.9	256276	505.2		9	126815	-26580.5									112599	33.8	-10682.5	256276	16.5		9	123081	-22846.6									112599	302.9	-19199.8	256276	296.1		9	123718	-23483.3
42098.1	293.6	-74805.3	103329	209.6		10	121730	47400.9									42098.1	9.5	-80053.6	103329	8.3		10	123662	45469.1									42098.1	186.6	-81070.7	103329	114.8		10	128007	41124.5
123565	246.3	10597.8	149684	468.6		11	147279	-78742.2									123565	10.8	1352.59	149684	6.1		11	123151	-54613.7									123565	69	9121.92	149684	179.1		11	141007	-72469.3
256276	505.2	121763	101371	193.6		12	144392	96121.5									256276	16.5	133799	101371	12		12	122886	117627									256276	296.1	124982	101371	89		12	131242	109271
103329	209.6	-6584.05	221758	237.8		13	120449	-3084									103329	8.3	-18767.3	221758	6.1		13	123509	-6144.15									103329	114.8	-14512.6	221758	93.1		13	122523	-5158.65
149684	468.6	18216.5	136211	391.5		14	131442	-117302									149684	6.1	27690	136211	16.2		14	122570	-108430									149684	179.1	27071.4	136211	245.5		14	126396	-112257
101371	193.6	-7210.12	264946	338.5		15	125991	22020.3									101371	12	-20896.9	264946	4.6		15	122863	25148.7									101371	89	-14555.8	264946	165.8		15	125892	22119.5
221758	237.8	109498	117541	378		16	128355	37918.2									221758	6.1	99764	117541	3.7		16	123030	43242.8									221758	93.1	105527	117541	128.1		16	124541	41731.4
136211	391.5	11160.6	76086.3	390.3		17	143518	100875									136211	16.2	13748.3	76086.3	16.1		17	123109	121284									136211	245.5	8672.22	76086.3	195.6		17	129669	114724
264946	338.5	144306	136432	614.1		18	113050	-53529.2									264946	4.6	143022	136432	33.8		18	122923	-63402.3									264946	165.8	143321	136432	368.8		18	117077	-57556
117541	378	-6386.3	200828	711.4		19	145091	63623.9									117541	3.7	-4341.19	200828	18.6		19	123811	84903.8									117541	128.1	-1287.07	200828	386.5		19	140524	68190.4
76086.3	390.3	-48864.6	218035	310.6		20	125425	5307.76									76086.3	16.1	-46372.1	218035	1		20	122891	7842.4									76086.3	195.6	-47750.3	218035	146.5		20	119726	11007.2
136432	614.1	-7143.56	119202	386		21	110762	-11651									136432	33.8	13151.5	119202	24.1		21	122946	-23835.9									136432	368.8	-255.608	119202	192.4		21	120000	-20889.9
200828	711.4	49153.9	135753	366.5		22	132940	100454									200828	18.6	78252.9	135753	14.3		22	122840	110555									200828	386.5	62826.1	135753	255.2		22	135746	97648.4
218035	310.6	99717.1	20011.1	366.5		23	108539	-76244.8									218035	1	96278.5	20011.1	8.1		23	122932	-90637.8									218035	146.5	97841.8	20011.1	156.8		23	118390	-86095.6
119202	386	-5391.33	244705	271.4		24	108248	46024.3									119202	24.1	-3628.5	244705	7.1		24	122616	31656.1									119202	192.4	-4397.41	244705	152		24	117722	36550.1
135753	366.5	12782.8	115948	134.7		25	105327	-72308.2									135753	14.3	13378.3	115948	19		25	122542	-89523.2									135753	255.2	7494.11	115948	98.5		25	119956	-86937
20011.1	366.5	-102959	52456.8	200		26	108706	-78150.4									20011.1	8.1	-102076	52456.8	12		26	123304	-92748.7									20011.1	156.8	-100947	52456.8	130.8		26	118620	-88064.8
244705	271.4	129649	66859.9	141.7		27	98985.6	-78684.5									244705	7.1	122665	66859.9	10		27	123067	-102766									244705	152	124103	66859.9	89.2		27	114732	-94431.1
115948	134.7	12268.4	138039	807.4		28	104445	-76720.1									115948	19	-6645.48	138039	21		28	122672	-94947.4									115948	98.5	-683.981	138039	440.5		28	114695	-86970.3
52456.8	200	-56656.9	58335.5	486		29	118917	72119.7									52456.8	12	-69811.1	58335.5	26.8		29	123397	67639.8									52456.8	130.8	-66571.6	58335.5	225.7		29	128623	62414.5
66859.9	141.7	-37402	69086.5	266.7		30	143867	-59099.7									66859.9	10	-55315.1	69086.5	5.2		30	122895	-38127.6									66859.9	89.2	-49081.8	69086.5	121.2		30	141541	-56773.2
138039	807.4	-21623.4	39264.7	403.5		31	130144	34655.3									138039	21	15353.3	39264.7	16.7		31	123030	41769.2									138039	440.5	-3968.79	39264.7	169		31	134195	30604.3
58335.5	486	-74579.8	163213	477.9		32	125916	-1649.17									58335.5	26.8	-64620.2	163213	14.9		32	123063	1204.53									58335.5	225.7	-67734.5	163213	261.4		32	134165	-9898.17
69086.5	266.7	-45578.1	64961.7	320.1		33	140530	32674.1									69086.5	5.2	-52865.3	64961.7	11.6		33	123411	49793.1									69086.5	121.2	-49229.5	64961.7	92.9		33	136473	36731.3
39264.7	403.5	-86784.7	140199	372.2		34	115106	-52514.6									39264.7	16.7	-83221.6	140199	16.2		34	122919	-60327.4									39264.7	169	-82598.1	140199	180		34	118509	-55917.8
163213	477.9	30971.6	42403.9	332.6		35	128787	-16188.9									163213	14.9	40810.1	42403.9	11.9		35	123281	-10682.5									163213	261.4	34493.8	42403.9	96.4		35	131798	-19199.8
64961.7	320.1	-54147	49325.8	336.3		36	116903	-74805.3									64961.7	11.6	-57287.6	49325.8	9.3		36	122152	-80053.6									64961.7	92.9	-51254.5	49325.8	153.6		36	123169	-81070.7
140199	372.2	16754.5	155896	469.1		37	112967	10597.8									140199	16.2	17736	155896	9.6		37	122212	1352.59									140199	180	17520	155896	282.3		37	114443	9121.92
42403.9	332.6	-77745.1	110314	435.9		38	134513	121763									42403.9	11.9	-79859.3	110314	16.6		38	122477	133799									42403.9	96.4	-74072	110314	220.2		38	131294	124982
49325.8	336.3	-71131.1	73849.5	203.4		39	109913	-6584.05									49325.8	9.3	-72816.6	73849.5	0		39	122096	-18767.3									49325.8	153.6	-71394.3	73849.5	119.9		39	117841	-14512.6
155896	469.1	24386.9	105626	214.5		40	131467	18216.5									155896	9.6	33739.3	105626	6.3		40	121994	27690									155896	282.3	25625.9	105626	116.9		40	122612	27071.4
110314	435.9	-18431.4	88486.9	413.4		41	108581	-7210.12									110314	16.6	-12167.2	88486.9	4.9		41	122268	-20896.9									110314	220.2	-15347.4	88486.9	132.6		41	115927	-14555.8
73849.5	203.4	-35547.1	46909.6	349.5		42	112260	109498									73849.5	0	-47860.7	46909.6	3.6		42	121994	99764									73849.5	119.9	-44370.1	46909.6	157.4		42	116231	105527
105626	214.5	-4694.72	73655	162.4		43	125051	11160.6									105626	6.3	-16377.3	73655	5		43	122463	13748.3									105626	116.9	-12371.3	73655	65.4		43	127539	8672.22
88486.9	413.4	-38386.4	154709	380.5		44	120640	144306									88486.9	4.9	-33451	154709	9.2		44	121924	143022									88486.9	132.6	-30675	154709	152.9		44	121625	143321
46909.6	349.5	-74645.8	89507.7	337.1		45	123927	-6386.3									46909.6	3.6	-74967.9	89507.7	23.9		45	121882	-4341.19									46909.6	157.4	-74092.5	89507.7	241.9		45	118828	-1287.07
73655	162.4	-32329.5	40581.1	275.5		46	124951	-48864.6									73655	5	-48287.6	40581.1	26.7		46	122458	-46372.1									73655	65.4	-40520.7	40581.1	159.3		46	123837	-47750.3
154709	380.5	30573.3	217168	515		47	143576	-7143.56									154709	9.2	32570.8	217168	19.7		47	123281	13151.5									154709	152.9	34040.4	217168	378.7		47	136688	-255.608
89507.7	337.1	-31015.7	46311.4	268.3		48	151674	49153.9									89507.7	23.9	-33313.2	46311.4	22.3		48	122575	78252.9									89507.7	241.9	-37764.3	46311.4	248.9		48	138001	62826.1
40581.1	275.5	-74815.9	86288.3	611.7		49	118318	99717.1									40581.1	26.7	-82370	86288.3	29.4		49	121757	96278.5									40581.1	159.3	-80562	86288.3	437.8		49	120193	97841.8
217168	515	81839.7	118405	357.7		50	124593	-5391.33									217168	19.7	94542.7	118405	19.8		50	122830	-3628.5									217168	378.7	79745.8	118405	263.2		50	123599	-4397.41
46311.4	268.3	-68486.4	45159.1	493.2		51	122970	12782.8									46311.4	22.3	-76435.2	45159.1	21.1		51	122375	13378.3									46311.4	248.9	-81480.1	45159.1	225.9		51	128259	7494.11
86288.3	611.7	-57088	240231	439.8		52	122970	-102959									86288.3	29.4	-36788.2	240231	19.7		52	122087	-102076									86288.3	437.8	-55519.6	240231	189.3		52	120958	-100947
118405	357.7	-3832.42	116006	306.3		53	115056	129649									118405	19.8	-4224.95	116006	27.1		53	122040	122665									118405	263.2	-10447.1	116006	193.9		53	120601	124103
45159.1	493.2	-88355.4	38111.3	704		54	103679	12268.4									45159.1	21.1	-77531.7	38111.3	25.9		54	122593	-6645.48									45159.1	225.9	-80925.8	38111.3	359.5		54	116632	-683.981
240231	439.8	111161	151990	831.8		55	109114	-56656.9									240231	19.7	117605	151990	26.5		55	122268	-69811.1									240231	189.3	116862	151990	452.7		55	119028	-66571.6
116006	306.3	-1954.54	88197.9	555.9		56	104262	-37402									116006	27.1	-6963.94	88197.9	27.7		56	122175	-55315.1									116006	193.9	-7704.73	88197.9	360		56	115942	-49081.8
38111.3	704	-112946	113397	792.1		57	159663	-21623.4									38111.3	25.9	-84802.6	113397	26.5		57	122686	15353.3									38111.3	359.5	-97886.7	113397	574		57	142008	-3968.79
151990	831.8	-9703.06	95342.8	676.3		58	132915	-74579.8									151990	26.5	29048.7	95342.8	22.8		58	122956	-64620.2									151990	452.7	9076.97	95342.8	356.7		58	126070	-67734.5
88197.9	555.9	-50534.6	63656.4	141.4		59	114665	-45578.1									88197.9	27.7	-34799.6	63656.4	17.7		59	121952	-52865.3									88197.9	360	-47837.2	63656.4	129		59	118316	-49229.5
113397	792.1	-44992.4	85956.9	333.8		60	126049	-86784.7									113397	26.5	-9544.55	85956.9	30.6		60	122486	-83221.6									113397	574	-38516.8	85956.9	180.3		60	121863	-82598.1
95342.8	676.3	-53409.6	220730	289.3		61	132241	30971.6									95342.8	22.8	-27427	220730	27.8		61	122403	40810.1									95342.8	356.7	-40447.4	220730	195.7		61	128719	34493.8
63656.4	141.4	-40580.4	115368	112.7		62	119109	-54147									63656.4	17.7	-58876.3	115368	18.9		62	122249	-57287.6									63656.4	129	-55238.4	115368	100		62	116216	-51254.5
85956.9	333.8	-34292	200838	214.8		63	123445	16754.5									85956.9	30.6	-37175.4	200838	24.9		63	122463	17736									85956.9	180.3	-36744.4	200838	169.4		63	122679	17520
220730	289.3	104185	27758	369.6		64	120149	-77745.1									220730	27.8	97728.3	27758	9		64	122263	-79859.3									220730	195.7	96886.5	27758	51.2		64	116476	-74072
115368	112.7	13519.2	133665	405.3		65	120457	-71131.1									115368	18.9	-7220.98	133665	29.6		65	122142	-72816.6									115368	100	-1375.43	133665	155.4		65	120720	-71394.3
200838	214.8	90492.8	98457.3	253.4		66	131509	24386.9									200838	24.9	77970.8	98457.3	23.3		66	122156	33739.3									200838	169.4	78945.6	98457.3	293.7		66	130270	25625.9
27758	369.6	-95470.2	196591	446.6		67	128746	-18431.4									27758	9	-94370.5	196591	36.2		67	122482	-12167.2									27758	51.2	-85364	196591	216.2		67	125662	-15347.4
133665	405.3	7465.83	75091.1	443.1		68	109397	-35547.1									133665	29.6	10579.2	75091.1	21		68	121710	-47860.7									133665	155.4	12811.4	75091.1	207		68	118220	-44370.1
98457.3	253.4	-15100.5	90789.6	447.5		69	110320	-4694.72									98457.3	23.3	-24335.8	90789.6	26.6		69	122003	-16377.3									98457.3	293.7	-32658.4	90789.6	263.5		69	117997	-12371.3
196591	446.6	66954.7	62853.6	144		70	126873	-38386.4									196591	36.2	73198.5	62853.6	27		70	121938	-33451									196591	216.2	71225.9	62853.6	243.3		70	119162	-30675
75091.1	443.1	-54253.9	101880	217		71	121555	-74645.8									75091.1	21	-47595	101880	34.7		71	121878	-74967.9									75091.1	207	-49591.3	101880	195		71	121002	-74092.5
90789.6	447.5	-38921.6	92250.9	123.2		72	105985	-32329.5									90789.6	26.6	-32156.8	92250.9	20.4		72	121943	-48287.6									90789.6	263.5	-38085.1	92250.9	112		72	114176	-40520.7
62853.6	144	-41599.6	197391	436		73	124135	30573.3									62853.6	27	-60111.3	197391	22.1		73	122138	32570.8									62853.6	243.3	-64522.3	197391	207.6		73	120668	34040.4
101880	217	-8648.01	173080	197.1		74	120523	-31015.7									101880	34.7	-21442.4	173080	19.9		74	122821	-33313.2									101880	195	-21911.6	173080	161.9		74	127272	-37764.3
92250.9	123.2	-10471.3	167854	132.9		75	115397	-74815.9									92250.9	20.4	-30407.4	167854	24.3		75	122951	-82370									92250.9	112	-25382.5	167854	86.5		75	121143	-80562
197391	436	68636.5	73741.1	783.1		76	135329	81839.7									197391	22.1	74653.4	73741.1	45.9		76	122626	94542.7									197391	207.6	72663.7	73741.1	113.5		76	137423	79745.8
173080	197.1	64207.4	67382.5	440.3		77	114798	-68486.4									173080	19.9	50444.7	67382.5	17.7		77	122747	-76435.2									173080	161.9	51743.7	67382.5	83.6		77	127791	-81480.1
167854	132.9	64324.9	172611	379.9		78	143376	-57088									167854	24.3	45014.9	172611	45		78	123077	-36788.2									167854	86.5	52113.1	172611	94.3		78	141808	-55519.6
73741.1	783.1	-83899.5	137704	715.6		79	122238	-3832.42									73741.1	45.9	-50102.2	137704	39.1		79	122630	-4224.95									73741.1	113.5	-44003.6	137704	110.7		79	128853	-10447.1
67382.5	440.3	-61729.5	163302	467.5		80	133514	-88355.4									67382.5	17.7	-55150.3	163302	53		80	122691	-77531.7									67382.5	83.6	-48143.6	163302	126.4		80	126085	-80925.8
172611	379.9	48525.8	163132	326.3		81	129070	111161									172611	45	48809.7	163132	45.1		81	122626	117605									172611	94.3	56291.2	163132	81.3		81	123369	116862
137704	715.6	-14319.5	50755.3	139.6		82	117960	-1954.54									137704	39.1	14176.3	50755.3	28.3		82	122970	-6963.94									137704	110.7	20166.7	50755.3	73.5		82	123710	-7704.73
163302	467.5	31926.7	247656	273.2		83	151058	-112946									163302	53	39129.1	247656	67.6		83	122914	-84802.6									163302	126.4	44600.5	247656	83.7		83	135998	-97886.7
163132	326.3	43507.2	96894.9	149.7		84	161694	-9703.06									163132	45.1	39325.7	96894.9	58.2		84	122942	29048.7									163132	81.3	47776.4	96894.9	92		84	142914	9076.97
50755.3	139.6	-53331.7	96821.9	160.4		85	138733	-50534.6									50755.3	28.3	-72270.1	96821.9	45.6		85	122998	-34799.6									50755.3	73.5	-64021.3	96821.9	92.4		85	136035	-47837.2
247656	273.2	132451	158810	388.2		86	158390	-44992.4									247656	67.6	122804	158810	38.9		86	122942	-9544.55									247656	83.7	132123	158810	99.9		86	151914	-38516.8
96894.9	149.7	-8032.72	361448	392.4		87	148752	-53409.6									96894.9	58.2	-27520.1	361448	32.2		87	122770	-27427									96894.9	92	-19254.5	361448	99.2		87	135790	-40447.4
96821.9	160.4	-8996.17	223885	390.6		88	104237	-40580.4									96821.9	45.6	-27007.5	223885	43.7		88	122533	-58876.3									96821.9	92.4	-19357.2	223885	117.5		88	118895	-55238.4
158810	388.2	34034.3	86937.2	297.7		89	120249	-34292									158810	38.9	35292.4	86937.2	35.5		89	123132	-37175.4									158810	99.9	42074.9	86937.2	103.2		89	122701	-36744.4
361448	392.4	236322	96734.2	278.4		90	116545	104185									361448	32.2	238241	96734.2	32.8		90	123002	97728.3									361448	99.2	244764	96734.2	74.2		90	123844	96886.5
223885	390.6	98908.9	39876.6	263.8		91	101848	13519.2									223885	43.7	100144	39876.6	20.9		91	122589	-7220.98									223885	117.5	105843	39876.6	92.5		91	116743	-1375.43
86937.2	297.7	-30307.3	216411	297.1		92	110345	90492.8									86937.2	35.5	-36422.8	216411	21		92	122867	77970.8									86937.2	103.2	-30043.2	216411	84.8		92	121893	78945.6
96734.2	278.4	-18904.1	121295	313.1		93	123228	-95470.2									96734.2	32.8	-26500.3	121295	46.9		93	122128	-94370.5									96734.2	74.2	-18094.4	121295	88		93	113122	-85364
39876.6	263.8	-74546.7	174054	437		94	126199	7465.83									39876.6	20.9	-82804.9	174054	30.8		94	123086	10579.2									39876.6	92.5	-76309.9	174054	102		94	120854	12811.4
216411	297.1	99216.7	43598.3	296.6		95	113558	-15100.5									216411	21	93725.2	43598.3	36.3		95	122793	-24335.8									216411	84.8	100796	43598.3	105		95	131116	-32658.4
121295	313.1	2768.57	64829	215.6		96	129636	66954.7									121295	46.9	-2595.1	64829	32.7		96	123393	73198.5									121295	88	5442.11	64829	89.3		96	125365	71225.9
174054	437	45216.2	155957	402.5		97	129345	-54253.9									174054	30.8	50912	155957	42.7		97	122686	-47595									174054	102	57162.1	155957	115		97	124682	-49591.3
43598.3	296.6	-73554.7	180900	95.3		98	129711	-38921.6									43598.3	36.3	-79798.9	180900	29		98	122946	-32156.8									43598.3	105	-73515.7	180900	72.6		98	128875	-38085.1
64829	215.6	-45583	267441	211		99	104453	-41599.6									64829	32.7	-58400.9	267441	17.9		99	122965	-60111.3									64829	89.3	-51120	267441	79.6		99	127376	-64522.3
155957	402.5	29990.9	69678.5	443.9		100	110528	-8648.01									155957	42.7	32262.5	69678.5	196.9		100	123323	-21442.4									155957	115	38101.1	69678.5	113.4		100	123792	-21911.6
180900	95.3	80499.3	86768	535.6		101	102722	-10471.3									180900	29	57841.7	86768	39.5		101	122658	-30407.4									180900	72.6	66189.8	86768	106.6		101	117633	-25382.5
267441	211	157412	194561	349.8		102	128754	68636.5									267441	17.9	144899	194561	31.4		102	122737	74653.4									267441	79.6	152212	194561	98.7		102	124727	72663.7
69678.5	443.9	-59733.2	103767	306.1		103	108872	64207.4									69678.5	196.9	-61182.4	103767	52.3		103	122635	50444.7									69678.5	113.4	-48058.8	103767	96.4		103	121336	51743.7
86768	535.6	-50275.1	77674.4	486.3		104	103529	64324.9									86768	39.5	-36777.9	77674.4	45.8		104	122840	45014.9									86768	106.6	-30464.7	77674.4	112.1		104	115741	52113.1
194561	349.8	72980.2	43123.7	112.4		105	157641	-83899.5									194561	31.4	71391.2	43123.7	42.7		105	123843	-50102.2									194561	98.7	77914.1	43123.7	75.1		105	117745	-44003.6
103767	306.1	-14176.8	79576.6	124.5		106	129112	-61729.5									103767	52.3	-20374	79576.6	41.6		106	122533	-55150.3									103767	96.4	-12709.1	79576.6	96.2		106	115526	-48143.6
77674.4	486.3	-55265.9	60027.4	395.5		107	124085	48525.8									77674.4	45.8	-46164.3	60027.4	49.6		107	123802	48809.7									77674.4	112.1	-39966.5	60027.4	95.9		107	116320	56291.2
43123.7	112.4	-58699.8	37575.2	314.7		108	152023	-14319.5									43123.7	42.7	-80570.9	37575.2	62.5		108	123527	14176.3									43123.7	75.1	-71771.7	37575.2	91.7		108	117537	20166.7
79576.6	124.5	-23253.8	195346	610.6		109	131376	31926.7									79576.6	41.6	-44066.9	195346	55.4		109	124173	39129.1									79576.6	96.2	-36884.4	195346	100.2		109	118702	44600.5
60027.4	395.5	-65356.2	178439	682.9		110	119625	43507.2									60027.4	49.6	-63987.9	178439	63.3		110	123806	39325.7									60027.4	95.9	-56411.4	178439	138.7		110	115355	47776.4
37575.2	314.7	-81084.1	144605	622.2		111	104087	-53331.7									37575.2	62.5	-87039.6	144605	85		111	123025	-72270.1									37575.2	91.7	-78552	144605	112.2		111	114777	-64021.3
195346	610.6	52060.8	49558.9	342.6		112	115206	132451									195346	55.4	71060.7	49558.9	43.8		112	124852	122804									195346	100.2	78587.7	49558.9	95.1		112	115534	132123
178439	682.9	29137.6	260078	333.1		113	104928	-8032.72									178439	63.3	53787.4	260078	28.1		113	124415	-27520.1									178439	138.7	58824.8	260078	95.1		113	116149	-19254.5
144605	622.2	354.791				114	105818	-8996.17									144605	85	18944.5				114	123829	-27007.5									144605	112.2	26956.7				114	116179	-19357.2
49558.9	342.6	-71422.3				115	124776	34034.3									49558.9	43.8	-74186.8				115	123518	35292.4									49558.9	95.1	-66820.5				115	116736	42074.9
260078	333.1	139887				116	125126	236322									260078	28.1	137062				116	123207	238241									260078	95.1	143698				116	116684	244764
						117	124976	98908.9															117	123741	100144															117	118042	105843
						118	117245	-30307.3															118	123360	-36422.8															118	116980	-30043.2
						119	115638	-18904.1															119	123235	-26500.3															119	114829	-18094.4
						120	114423	-74546.7															120	122682	-82804.9															120	116187	-76309.9
						121	117195	99216.7															121	122686	93725.2															121	115615	100796
						122	118526	2768.57															122	123890	-2595.1															122	115853	5442.11
						123	128837	45216.2															123	123142	50912															123	116891	57162.1
						124	117153	-73554.7															124	123397	-79798.9															124	117114	-73515.7
						125	110412	-45583															125	123230	-58400.9															125	115949	-51120
						126	125966	29990.9															126	123695	32262.5															126	117856	38101.1
						127	100400	80499.3															127	123058	57841.7															127	114710	66189.8
						128	110029	157412															128	122542	144899															128	115229	152212
						129	129412	-59733.2															129	130861	-61182.4															129	117737	-48058.8
						130	137043	-50275.1															130	123546	-36777.9															130	117233	-30464.7
						131	121580	72980.2															131	123169	71391.2															131	116647	77914.1
						132	117944	-14176.8															132	124141	-20374															132	116476	-12709.1
						133	132940	-55265.9															133	123839	-46164.3															133	117641	-39966.5
						134	101823	-58699.8															134	123695	-80570.9															134	114895	-71771.7
						135	102830	-23253.8															135	123644	-44066.9															135	116461	-36884.4
						136	125384	-65356.2															136	124015	-63987.9															136	116439	-56411.4
						137	118659	-81084.1															137	124615	-87039.6															137	116127	-78552
						138	143285	52060.8															138	124285	71060.7															138	116758	78587.7
						139	149302	29137.6															139	124652	53787.4															139	119615	58824.8
						140	144250	354.791															140	125660	18944.5															140	117648	26956.7
						141	120981	-71422.3															141	123746	-74186.8															141	116379	-66820.5
						142	120191	139887															142	123016	137062															142	116379	143698

## Sheet: Geno_QTX
			1	2	3	4	5	6	7	8	9	10	11	12	13	14	15	16	17	18	19	20	21	22	23	24	25	26	27	28	29	30	31	32	33	34	35	36	37	38	39	40	41	42	43	44	45	46	47
CH1	UNCHS000006	3.43903	L	B	H	B	B	L	L	B	U	H	L	B	H	B	H	H	B	L	H	B	B	B	H	H	L	B	B	B	B	B	L	H	H	H	H	L	H	L	B	H	L	H	H	L	L	L	B
CH1	gUNC28841	5.94479	L	B	H	B	B	L	L	B	L	H	L	B	H	U	H	H	B	L	H	H	B	B	H	H	L	U	U	U	B	B	L	H	H	H	H	L	H	L	B	H	L	H	H	L	L	L	B
CH1	gUNC30322	6.0637	L	B	H	B	B	L	L	B	L	H	L	B	H	B	H	H	B	L	H	B	B	B	H	H	L	B	B	B	B	B	L	H	H	H	H	L	H	L	B	H	L	H	H	L	L	L	B
CH1	gUNC66010	8.55413	L	B	H	B	B	L	L	B	L	H	L	B	B	B	H	H	B	L	H	B	B	B	H	H	L	B	B	B	B	B	L	H	H	H	H	L	H	L	B	H	L	H	H	L	L	L	B
CH1	gUNC114802	11.9546	L	B	H	B	B	L	L	B	H	H	L	B	B	B	H	H	B	L	H	B	B	B	H	H	L	B	B	B	B	B	L	H	H	H	H	L	H	L	B	B	L	H	H	L	L	L	B
CH1	gUNC137674	13.7382	L	B	H	B	B	L	L	B	L	H	L	B	B	B	H	H	B	L	H	B	B	B	H	H	L	B	B	B	B	B	L	H	H	B	H	L	H	L	B	B	L	H	B	L	L	L	B
CH1	gUNC149968	14.6222	L	B	H	B	B	L	L	B	L	H	L	B	B	B	H	H	B	L	H	B	B	B	H	H	L	B	B	B	B	B	L	H	H	B	H	L	H	L	B	B	H	H	B	L	L	L	B
CH1	gJAX00001099	17.753	L	B	H	B	B	L	L	B	U	H	H	B	B	B	H	H	B	L	H	B	B	B	H	H	L	B	B	B	B	B	L	H	H	B	H	L	H	L	B	B	H	H	B	L	L	L	B
CH1	SSH010754626	18.8657	L	B	H	B	B	L	L	B	L	H	H	B	B	B	H	H	B	L	H	B	B	B	H	H	L	B	B	B	B	B	L	H	H	B	H	L	H	L	B	B	H	H	B	L	L	L	B
CH1	gUNC216547	19.3284	L	B	H	B	B	L	L	B	L	H	H	B	B	B	H	H	B	L	H	U	B	B	H	H	L	B	B	U	B	B	L	H	H	B	H	L	H	L	B	B	H	H	B	L	L	L	B
CH1	ST2010841024	21.0256	L	B	H	B	B	L	L	B	U	H	H	B	B	B	H	H	B	L	H	B	B	B	H	H	L	B	B	B	B	B	L	H	H	B	H	L	H	L	B	B	H	H	B	L	L	L	B
CH1	UNCHS000333	29.23	L	B	H	B	B	L	L	H	U	H	H	B	B	B	H	H	B	L	H	B	H	B	H	H	L	B	H	B	B	B	H	H	H	H	H	L	H	L	B	B	H	H	B	L	L	L	B
CH1	mJAX00001960	29.2636	L	B	U	B	B	L	L	H	H	H	U	B	B	B	H	H	B	L	H	B	H	B	U	U	L	B	H	B	B	B	U	H	H	H	H	L	U	L	B	B	H	H	B	L	L	L	B
CH1	gUNC365663	30.0096	L	B	H	B	B	L	L	H	H	H	H	B	B	B	H	H	B	L	H	B	H	B	H	H	L	B	H	B	B	B	H	H	H	H	H	L	H	L	B	B	H	H	B	L	L	L	B
CH1	mbHkupUNC010061308	30.7748	L	B	H	B	B	L	L	H	U	H	H	B	B	B	H	H	B	L	H	B	H	B	H	H	L	B	H	B	B	B	H	H	H	H	H	L	H	L	B	B	H	H	B	L	L	L	B
CH1	gUNC432749	35.153	L	B	H	B	B	L	L	H	U	H	H	B	B	B	H	H	B	L	H	B	H	B	H	H	L	B	H	H	B	B	H	H	H	H	H	L	H	L	B	B	H	H	B	L	L	L	B
CH1	gUNC496797	39.6331	H	B	H	B	B	L	L	H	H	H	H	B	B	B	H	H	B	H	H	B	H	B	H	H	L	B	H	H	B	B	H	H	H	H	H	L	H	L	B	B	H	H	H	L	L	L	B
CH1	gJAX00249409	45.5988	H	B	H	B	B	L	L	H	U	H	H	H	B	B	B	H	B	H	H	B	H	B	H	H	L	B	H	H	B	B	B	H	H	H	H	L	H	L	B	B	H	H	H	L	L	L	B
CH1	gUNC601980	47.2705	H	B	H	B	B	L	H	H	U	H	H	H	B	B	B	L	B	H	H	B	H	B	H	H	L	H	H	H	B	H	B	H	H	H	H	L	H	L	H	H	H	H	H	L	L	L	B
CH1	mJAX00003394	48.4058	H	B	H	B	B	L	H	H	H	H	H	H	B	B	B	L	B	H	H	B	H	B	H	H	L	H	H	H	B	H	B	H	H	H	H	L	H	L	H	H	H	H	H	L	L	L	B
CH1	SBJ012083864	52.0966	H	B	H	B	B	L	H	H	H	H	H	H	B	B	B	L	B	H	H	B	H	B	H	B	L	H	H	H	B	H	B	H	H	H	H	L	H	L	H	H	H	H	H	L	L	L	B
CH1	gUNC667964	52.1867	H	B	H	B	B	L	H	H	H	H	H	H	B	B	B	L	B	H	H	B	H	B	H	B	L	H	H	H	B	H	B	H	H	H	H	L	H	L	H	H	H	H	H	L	L	L	B
CH1	SBC012102446	52.5612	H	B	H	B	B	L	H	H	H	H	H	H	B	B	B	L	B	H	H	U	H	B	H	B	L	H	H	H	B	H	B	H	H	H	H	L	H	L	H	H	H	H	H	L	L	L	B
CH1	gUNC677249	52.8691	H	B	H	B	B	L	H	H	H	H	H	H	B	B	B	L	B	H	H	B	H	B	H	B	L	H	H	H	B	H	B	H	H	H	H	L	H	L	H	H	H	H	H	L	L	L	B
CH1	mUNC684769	53.6335	H	B	H	B	B	L	H	H	H	H	H	H	B	B	B	L	B	H	H	B	H	B	H	B	L	H	H	H	B	H	B	H	H	H	H	L	H	L	H	H	H	H	H	L	L	L	B
CH1	mbHkupJAX00251301	54.8557	H	B	H	B	B	L	H	H	U	H	H	H	B	B	B	L	B	H	H	B	H	B	H	B	L	H	H	H	B	H	B	H	H	H	H	L	H	L	H	H	H	H	H	L	L	L	B
CH1	SBT012244057	56.1014	H	B	H	B	B	L	H	H	L	H	H	H	B	B	B	L	B	H	H	B	H	B	H	B	L	H	H	H	B	H	B	H	H	H	H	L	H	L	H	H	H	H	H	L	L	L	B
CH1	gUNC721751	56.5766	H	B	H	B	B	L	H	H	L	H	H	H	B	B	B	L	B	H	H	B	H	B	H	B	L	H	H	H	B	H	B	H	H	H	H	L	H	L	H	H	H	H	H	L	L	L	B
CH1	mUNC010731340	57.3586	H	B	H	B	B	L	H	H	L	H	H	H	B	B	B	L	B	H	H	B	H	B	H	B	L	H	H	H	B	H	B	H	H	H	H	L	H	L	H	H	H	H	H	L	L	L	B
CH1	mJAX00004261	59.9956	H	B	H	B	B	L	H	H	H	H	H	H	B	B	B	L	B	H	H	B	H	B	H	B	L	H	H	H	B	H	B	H	B	H	H	L	H	L	H	H	H	H	H	L	L	L	B
CH1	gUNC766527	60.4007	H	B	H	B	B	L	H	H	H	H	H	H	B	B	B	L	B	H	H	B	H	B	H	B	L	H	H	H	B	H	B	H	B	H	H	L	H	L	H	H	H	H	H	L	L	L	B
CH1	gUNC791131	62.7192	H	B	H	B	B	L	H	H	U	H	H	H	B	B	B	L	B	H	H	B	H	B	H	B	L	H	H	H	B	H	B	H	B	H	H	L	H	L	H	H	H	H	H	L	L	L	B
CH1	gUNC800056	63.6288	H	B	H	B	B	L	H	H	H	H	H	H	B	B	B	L	B	H	H	B	H	B	H	B	L	H	H	H	B	H	B	H	B	H	H	L	H	L	H	H	H	H	H	L	H	L	B
CH1	mUNC807932	64.3788	H	B	H	B	B	L	H	H	U	H	H	H	B	B	B	L	B	H	H	U	H	B	H	B	L	H	H	H	B	H	B	H	B	H	H	L	H	L	H	H	H	H	H	L	H	L	B
CH1	gUNC821869	65.5049	H	B	H	B	B	L	H	H	H	H	H	H	B	B	B	L	B	H	H	B	H	B	H	B	L	H	H	H	B	H	B	H	B	H	H	L	H	L	H	H	H	H	H	L	H	L	B
CH1	gUNC853754	67.7491	H	B	H	B	B	L	H	H	U	H	H	H	B	B	B	L	B	H	H	B	H	B	H	B	L	H	H	H	B	H	B	H	B	H	H	L	H	L	H	H	H	H	H	L	H	L	B
CH1	S6H012772559	69.314	H	B	H	B	B	L	H	H	L	H	H	H	B	B	B	L	B	H	H	B	H	B	H	B	L	H	H	H	B	H	B	H	B	H	H	L	H	L	H	H	H	H	H	L	H	L	B
CH1	mUNC010142203	74.0667	H	B	H	B	B	L	H	H	U	H	H	H	B	B	B	L	B	H	H	B	H	B	H	B	L	H	H	L	B	H	B	H	B	H	L	H	H	L	H	H	H	H	H	L	B	L	B
CH1	gUNC946116	74.4288	H	B	H	B	B	L	H	H	H	H	H	H	B	B	B	L	B	H	H	B	H	B	H	B	L	H	H	L	B	H	B	H	B	H	L	H	H	L	H	H	H	H	H	L	B	L	B
CH1	mUNC964922	76.1483	H	B	H	B	B	L	H	H	H	H	H	H	B	B	B	L	B	H	H	B	H	B	H	B	L	H	H	L	B	H	B	H	B	H	L	H	H	L	H	H	H	H	H	L	B	L	B
CH1	S3N013089544	77.2386	H	B	H	B	B	L	H	H	H	H	H	H	B	B	B	L	B	H	H	B	H	B	H	B	L	H	H	L	B	H	B	H	B	H	L	H	H	L	H	H	H	H	H	L	B	L	B
CH1	gUNC988578	78.0833	H	B	H	B	B	L	H	H	H	H	H	H	B	B	B	L	B	H	H	B	H	B	H	B	L	H	H	L	B	H	B	H	B	H	L	H	H	L	H	H	H	H	H	L	B	L	B
CH1	gUNC1004197	79.2236	H	B	H	B	B	L	H	H	H	H	H	H	B	B	B	L	B	H	B	B	H	B	H	B	L	H	H	L	B	H	B	H	B	H	L	H	H	L	H	H	H	H	H	L	B	L	B
CH1	ST2013252820	81.3205	H	B	H	B	B	L	H	H	U	H	H	H	B	B	B	L	B	H	B	B	H	B	H	B	L	H	H	L	B	H	B	H	B	H	L	H	H	L	H	H	H	H	H	L	B	L	B
CH1	gUNC1037970	81.7841	H	B	H	B	B	L	H	H	L	H	H	H	B	B	B	L	B	H	B	B	H	B	H	B	L	H	H	L	B	H	B	H	B	H	L	H	H	L	H	H	H	H	H	L	B	L	B
CH1	mUNC1079635	86.0008	H	B	H	B	B	H	H	H	H	H	H	H	B	B	B	L	B	H	B	B	H	B	B	B	L	H	H	L	B	H	B	H	B	H	L	H	H	L	H	H	H	H	H	L	B	L	B
CH1	SBJ013453961	86.349	H	B	H	B	B	H	H	H	H	H	H	H	B	B	B	L	B	H	B	B	H	B	B	B	L	H	U	L	B	U	B	H	B	U	L	H	H	L	B	H	H	H	H	L	B	L	B
CH1	gUNC1092120	87.5796	H	B	H	B	B	H	H	H	H	H	H	H	B	B	B	L	B	H	B	B	H	B	B	B	L	H	H	L	B	H	B	H	B	H	L	H	H	L	H	H	H	H	H	L	B	L	B
CH1	gUNC1102206	88.6558	H	B	H	B	B	H	H	H	H	H	H	H	B	B	B	L	B	H	B	B	H	B	B	B	L	H	H	L	B	H	B	H	B	H	L	H	H	L	H	H	H	H	H	L	B	L	B
CH1	mUNC1107274	88.9552	H	B	H	B	B	H	H	H	H	H	H	H	B	B	B	L	B	H	B	B	H	B	B	B	L	H	H	L	B	H	B	H	B	H	L	H	H	L	H	H	H	H	H	L	B	L	B
CH1	mUNC1126248	90.3986	H	B	H	B	B	H	H	H	U	H	H	H	B	B	B	L	B	H	B	B	H	B	B	B	L	H	H	L	B	H	B	H	B	H	L	B	H	L	H	H	H	H	H	L	B	L	B
CH1	SAH013616907	90.4227	H	B	H	B	B	H	H	H	H	H	H	H	B	B	B	L	B	H	B	B	H	B	B	B	L	H	H	L	B	H	B	H	B	H	L	B	H	L	H	H	H	H	H	L	B	L	B
CH1	SFC013631975	90.7994	H	B	H	B	B	H	H	H	H	H	H	H	B	B	B	L	B	H	B	B	H	B	B	B	L	H	H	L	B	H	B	H	B	H	L	B	H	L	H	H	H	H	H	L	B	L	B
CH1	SSR013632890	90.8223	H	B	H	B	B	H	H	H	U	H	H	H	B	B	B	L	B	H	B	B	H	B	B	B	L	H	H	L	B	H	B	H	B	H	L	B	H	L	H	H	H	H	H	L	B	L	B
CH1	gUNC1138338	91.0978	H	B	H	B	B	H	H	H	U	H	H	H	B	B	B	L	B	H	B	B	H	B	B	B	L	H	H	L	B	H	B	H	B	H	L	B	H	L	H	H	H	H	H	L	B	L	B
CH1	gUNC1144752	91.6236	B	B	H	B	B	H	H	H	H	H	H	H	B	B	B	L	B	H	B	B	H	B	B	B	L	H	H	L	B	H	B	H	B	H	L	B	H	L	H	H	H	H	H	L	B	L	B
CH1	gUNC1161628	93.0033	B	B	H	B	B	H	H	H	H	H	H	H	B	B	B	L	B	H	B	B	H	B	B	B	L	H	H	L	B	H	B	H	B	H	L	B	H	L	H	H	H	H	H	L	B	L	B
CH1	mUNC010586869	93.6732	B	B	H	B	B	H	H	H	H	H	H	H	B	B	B	L	B	H	B	B	H	B	B	B	L	H	H	L	B	H	B	H	B	H	L	B	H	L	H	H	H	H	H	L	B	L	B
CH1	gUNC1183808	95.2473	B	B	H	B	B	H	H	H	H	H	H	H	B	B	B	L	B	H	B	B	H	B	B	B	L	H	H	L	B	H	B	H	B	H	L	B	H	L	H	H	H	H	H	L	B	L	B
CH1	gICR081	95.7526	B	B	H	B	B	H	H	H	H	H	H	H	B	B	B	L	B	H	B	B	H	B	B	B	L	H	H	L	B	H	B	H	B	H	L	B	H	L	H	H	H	H	H	L	B	L	B
CH1	gUNC1203850	96.7316	B	B	H	B	B	H	H	H	U	H	H	H	B	B	B	L	B	H	B	B	H	B	B	B	L	H	H	L	B	H	B	H	B	H	L	B	H	L	H	H	H	H	H	L	B	L	B
CH1	gUNC1225138	98.865	B	B	H	B	B	H	H	H	H	H	H	H	B	B	B	L	B	H	B	B	H	B	B	B	L	H	H	L	B	H	B	H	B	H	L	B	H	L	H	H	H	H	H	L	B	L	B
CH1	mUNC1238531	99.4885	B	B	H	B	B	H	H	H	U	H	H	H	B	B	B	L	B	H	B	B	H	B	B	B	L	H	H	L	B	H	B	H	B	H	L	B	H	L	H	H	H	H	H	L	B	L	B
CH1	gUNCHS001812	100.264	B	B	H	B	B	H	H	H	H	H	H	H	B	B	B	L	B	H	B	B	H	B	B	B	L	H	H	L	B	H	B	H	B	H	L	B	H	L	H	H	H	H	H	L	B	L	B
CH1	gJAX00261470	104.282	B	B	H	B	B	H	H	H	H	H	H	H	B	B	B	L	B	H	B	B	H	B	B	B	L	H	H	L	B	H	B	H	B	H	L	B	H	L	H	H	H	H	H	L	B	L	B
CH1	S2H014199881	104.997	B	B	H	B	B	H	H	H	H	H	H	H	B	B	B	L	B	H	B	B	H	B	B	B	L	H	H	L	B	H	B	H	B	H	L	B	H	L	H	H	H	H	H	L	B	L	B
CH1	S6H014218009	105.45	B	B	H	B	B	H	H	H	H	H	H	H	B	B	B	L	B	H	B	B	H	B	B	B	L	H	H	L	B	H	B	H	B	H	L	B	H	L	H	H	H	H	H	L	B	L	B
CH1	gUNC1335696	105.911	B	B	H	B	B	H	H	H	H	H	H	H	B	B	B	L	B	H	B	B	H	B	B	B	L	H	H	L	B	H	B	H	B	H	L	B	H	L	H	H	H	H	H	L	B	L	B
CH1	gJAX00007709	106.345	B	B	H	B	B	H	H	H	H	H	H	H	B	B	B	L	B	H	B	B	H	B	B	B	L	H	H	L	B	H	B	H	B	H	L	B	H	L	H	H	H	H	H	L	B	L	B
CH1	gUNCHS001933	107.973	B	B	H	B	B	H	H	H	U	B	H	H	B	B	B	L	B	H	B	B	H	B	B	B	L	H	H	L	B	H	B	H	B	H	L	B	H	L	H	H	H	H	H	L	B	L	B
CH1	mUNC1367316	108.457	B	B	H	B	B	H	H	H	H	B	H	H	B	B	B	L	B	H	B	B	H	B	B	B	L	H	H	L	B	H	B	H	B	H	L	B	H	L	H	H	H	H	H	L	B	L	B
CH1	mUNC1370843	108.711	B	B	H	B	B	H	H	H	H	B	H	H	B	B	B	L	B	H	B	B	H	B	B	B	L	H	H	L	B	H	B	H	B	H	L	B	H	L	H	H	H	H	H	L	B	L	B
CH1	gUNC1383332	109.512	B	B	H	B	B	H	H	H	H	B	H	H	B	B	B	L	B	H	B	B	H	B	B	B	L	H	H	L	B	H	B	H	B	H	L	B	H	L	H	H	H	H	H	L	B	L	B
CH1	gUNC1524644	119.376	B	B	H	B	B	H	H	H	H	B	H	H	B	B	B	H	B	H	B	B	H	B	B	B	H	H	H	L	B	H	B	H	B	H	L	B	H	L	H	H	H	U	U	L	B	L	B
CH1	UNC1525238	119.436	B	B	H	B	B	H	H	H	U	B	H	H	B	B	B	H	B	H	B	B	H	B	B	B	H	H	H	L	B	H	B	H	B	H	L	B	H	L	H	H	H	H	H	L	B	L	B
CH1	SBJ015098159	127.454	B	B	H	B	B	H	H	U	H	B	H	H	B	B	B	H	B	U	B	B	H	B	B	B	U	U	U	L	B	H	B	U	B	U	H	B	B	U	H	H	H	H	H	L	B	L	B
CH1	SBJ015276763	131.919	B	H	H	B	B	H	H	H	H	B	H	H	B	B	B	H	B	B	B	B	H	B	B	B	H	H	H	L	H	H	B	H	B	H	H	B	B	H	H	H	H	H	H	L	B	L	B
CH1	SFT015311457	132.786	B	H	H	B	B	H	H	H	H	B	H	H	B	B	B	H	B	B	B	B	H	B	B	B	H	H	H	L	H	H	B	H	B	H	H	B	B	H	H	H	H	H	H	L	B	L	B
CH1	SBJ015389798	134.745	B	H	H	B	B	H	H	H	U	B	H	H	B	B	B	H	B	B	B	B	H	B	H	B	H	H	H	L	H	H	B	H	B	H	H	B	B	H	H	H	H	H	H	L	B	L	B
CH1	SBJ015444437	136.111	B	L	H	H	B	H	H	H	H	B	H	H	B	B	B	H	B	B	B	B	H	B	H	B	H	H	H	L	H	H	B	H	B	H	H	B	B	H	H	H	H	H	H	L	B	L	B
CH1	mbHkupUNC010301903	145.394	B	L	H	H	B	H	L	H	H	B	H	H	H	B	B	H	H	B	B	B	H	B	H	B	H	H	H	L	H	L	B	H	B	H	H	B	B	H	H	H	H	H	B	L	B	L	H
CH1	gUNC1872920	146.189	B	L	H	H	B	H	L	H	H	B	H	H	H	B	B	H	H	B	B	B	H	B	H	B	H	H	H	L	H	L	B	H	B	H	H	B	B	H	H	H	H	H	B	L	B	L	H
CH1	S2H015862651	146.566	B	L	H	H	B	H	L	H	H	B	H	H	H	B	B	H	H	B	B	B	H	B	H	B	H	H	H	L	H	L	B	H	B	H	H	B	B	H	H	H	H	H	B	L	B	L	H
CH1	gJAX00010715	146.783	B	L	H	H	B	H	L	H	H	B	H	H	H	B	B	H	H	B	B	B	H	B	H	B	H	H	H	L	H	L	B	H	B	H	H	B	B	H	H	H	H	H	B	L	B	L	H
CH1	gUNCHS002697	148.717	B	L	H	H	B	H	L	H	H	B	H	H	H	B	B	H	H	B	B	B	H	B	H	B	H	H	H	L	H	L	B	H	B	H	H	B	B	H	H	H	H	H	B	L	B	L	H
CH1	SBJ016017430	150.436	B	L	H	H	B	H	L	H	H	B	H	H	H	B	B	H	H	B	H	B	H	B	H	B	H	H	H	L	H	L	B	H	B	H	H	B	B	H	H	H	H	H	B	L	B	L	H
CH1	bHkupUNC010628673	151.112	B	L	H	H	B	H	L	H	H	B	H	H	H	B	B	H	H	B	H	B	H	B	H	B	H	H	H	L	H	L	B	H	B	H	H	B	B	H	H	H	H	H	B	L	B	L	H
CH1	gUNC1940721	151.155	B	L	H	H	B	H	L	H	H	B	H	H	H	B	B	H	H	B	H	B	H	B	H	B	H	H	H	L	H	L	B	H	B	H	H	B	B	H	H	H	H	H	B	L	B	L	H
CH1	gUNC1962782	152.618	B	L	H	H	B	H	L	H	H	B	H	H	H	B	B	H	H	B	H	B	H	B	H	B	B	H	H	L	H	L	B	H	B	H	H	B	B	H	H	H	H	H	B	L	B	L	H
CH1	gUNC1973125	153.285	B	L	H	H	B	H	L	H	H	B	H	H	H	B	B	H	H	B	H	B	H	B	H	B	B	H	H	L	H	L	B	H	B	H	H	B	B	H	H	H	H	H	B	L	B	L	H
CH1	SFC016133146	153.329	B	L	H	H	B	H	L	H	H	B	H	H	H	B	B	H	H	B	H	B	H	B	H	B	B	H	H	L	H	L	B	H	B	H	H	B	B	H	H	H	H	H	B	L	B	L	H
CH1	SFT016154602	153.865	B	L	H	H	B	H	L	H	H	B	H	H	H	B	B	H	H	B	H	B	H	B	H	B	B	H	H	L	H	L	B	H	B	H	H	B	B	H	H	B	H	H	B	L	B	L	H
CH1	S1H016201835	155.046	B	L	H	H	B	H	L	H	H	B	H	H	H	B	H	H	H	B	H	B	H	B	H	B	B	H	H	L	H	L	B	H	B	H	B	B	B	H	H	B	H	H	B	L	B	L	H
CH1	gJAX00272462	155.986	B	L	H	H	B	H	L	H	H	B	H	H	H	B	H	H	H	B	H	B	H	B	H	B	B	H	H	L	H	L	H	H	B	H	B	B	B	H	H	B	H	H	B	L	B	L	H
CH1	SBC016294471	157.362	B	L	H	H	B	H	L	H	U	B	H	H	H	B	H	H	H	B	H	B	H	B	H	B	B	H	H	L	H	L	H	H	B	H	B	B	B	H	H	B	H	H	B	L	B	L	H
CH1	S2R016319640	157.991	B	L	H	H	B	H	L	H	H	B	H	H	H	B	H	H	H	B	H	B	H	B	H	B	B	H	H	L	H	L	H	H	B	H	B	B	B	H	H	B	H	H	B	L	B	L	H
CH1	S1H016331722	158.293	B	L	H	H	B	H	L	H	H	B	H	H	H	B	H	H	H	B	H	B	H	B	H	B	B	H	H	L	H	L	H	H	B	H	B	B	B	H	H	B	H	H	B	L	B	L	H
CH1	gUNC2032620	158.295	B	L	H	H	B	H	L	H	U	B	H	H	H	B	H	H	H	B	H	B	H	B	H	B	B	H	H	L	H	L	H	H	B	H	B	B	B	H	H	B	H	H	B	L	B	L	H
CH1	S2H016332934	158.323	B	L	H	H	B	H	L	H	H	B	H	H	H	B	H	H	H	B	H	B	H	B	H	B	B	H	H	L	H	L	H	H	B	H	B	B	B	H	H	B	H	H	B	L	U	L	H
CH1	gUNC2036998	158.664	B	L	H	H	B	H	L	H	H	B	H	H	H	B	H	H	H	B	H	B	H	B	H	B	B	H	H	L	H	L	H	H	B	H	B	B	B	H	H	B	H	H	B	L	B	L	H
CH1	S2R016348703	158.718	B	L	H	H	B	H	L	H	U	B	H	H	H	B	H	H	H	B	H	B	H	B	H	B	B	H	H	L	H	L	H	H	B	H	B	B	B	H	H	B	H	H	B	L	B	L	H
CH1	S2R016389721	159.743	B	L	H	H	B	H	L	H	H	B	H	H	H	B	H	H	H	B	H	B	H	B	H	B	B	H	H	L	H	L	H	H	B	H	B	B	B	H	H	B	H	H	B	L	B	L	H
CH1	gUNC2050462	159.836	B	L	H	H	B	H	L	H	H	B	H	H	H	B	H	H	H	B	H	B	H	B	H	B	B	H	H	L	H	L	H	H	B	H	B	B	B	H	H	B	H	H	B	L	B	L	H
CH1	S2H016394469	159.862	B	L	H	H	B	H	L	H	H	B	H	H	H	B	H	H	H	B	H	B	H	B	H	B	B	H	H	L	H	L	H	H	B	H	B	B	B	H	H	B	H	H	B	L	B	L	H
CH1	S1J016408998	160.225	B	L	H	H	B	H	L	H	H	B	H	H	H	B	H	H	H	B	H	B	H	B	H	B	B	H	H	L	H	L	H	H	B	H	B	B	B	H	B	B	H	H	B	L	B	L	H
CH1	S2T016417509	160.438	B	L	H	H	B	H	L	H	U	B	H	H	H	B	H	H	H	B	H	B	H	B	H	B	B	H	H	L	H	L	H	H	B	H	B	B	B	H	B	B	H	H	B	L	B	L	H
CH1	gUNC2061568	161.113	B	L	H	H	B	H	L	H	H	B	H	H	H	B	H	H	H	B	H	B	H	B	H	B	B	H	H	L	H	L	H	H	B	H	B	B	B	H	B	B	H	H	B	L	B	L	H
CH1	S3C016445465	161.137	B	L	H	H	B	H	L	H	H	B	H	H	H	B	H	H	H	B	H	B	H	B	H	B	B	H	H	L	H	L	H	H	B	H	B	B	B	H	B	B	H	H	B	L	B	L	H
CH1	SBC016487472	162.187	B	L	H	H	B	H	L	H	H	B	H	H	H	B	H	H	H	B	H	B	H	B	H	B	B	H	H	L	H	L	H	H	B	H	B	B	B	H	B	B	H	H	B	L	B	L	H
CH1	S1J016490183	162.255	B	L	H	H	B	H	L	H	U	B	H	H	H	B	H	H	H	B	H	B	H	B	H	B	B	H	H	L	H	L	H	H	B	H	B	B	B	H	B	B	H	H	B	L	B	L	H
CH1	gUNC2073776	162.338	B	L	H	H	B	H	L	H	H	B	H	H	H	B	H	H	H	B	H	B	H	B	H	B	B	H	H	L	H	L	H	H	B	H	B	B	B	H	B	B	H	H	B	L	B	L	H
CH1	gUNC2155319	168.532	B	L	H	H	H	H	L	H	U	H	H	H	H	B	H	H	H	B	H	B	B	B	H	B	B	H	H	H	H	L	H	H	B	H	B	B	B	H	B	B	H	B	H	B	H	L	H
CH1	gUNCHS003215	169.072	B	L	H	H	H	H	L	H	H	H	H	H	H	B	H	H	H	B	H	B	B	B	H	B	B	H	H	H	H	L	H	H	B	H	B	B	B	H	B	B	H	B	H	B	H	L	H
CH1	S6T016769386	169.235	B	L	H	H	H	H	L	H	H	H	H	H	H	B	H	H	H	B	H	B	B	B	H	B	B	H	H	H	H	L	H	H	B	H	B	B	B	H	B	B	H	B	H	B	H	L	H
CH1	SFH016774116	169.353	B	L	H	H	H	H	L	H	H	H	H	H	H	B	H	H	H	B	H	B	B	B	H	B	B	H	H	H	H	L	H	H	B	H	B	B	B	H	B	B	H	B	H	B	H	L	H
CH1	gUNC2173489	169.692	B	L	H	H	H	H	L	H	H	H	H	H	H	B	H	H	H	B	H	B	B	B	H	B	B	H	H	H	H	L	H	H	B	H	B	B	B	H	B	B	H	B	H	B	H	L	H
CH1	ST2016799911	169.998	B	L	H	H	H	H	L	H	H	H	H	H	H	B	H	H	H	B	H	B	B	B	H	B	B	H	H	H	H	L	H	H	B	H	B	B	B	H	B	B	H	B	H	B	H	L	H
CH1	S1H016803365	170.084	B	L	H	H	H	H	L	H	H	H	H	H	H	B	H	H	H	B	H	B	B	B	H	B	B	H	H	H	H	L	H	H	B	H	B	B	B	H	B	B	H	B	H	B	H	L	H
CH1	mUNC010353604	170.442	B	L	H	H	H	H	L	H	U	H	H	H	H	B	H	H	H	B	H	B	B	B	H	B	B	H	H	H	H	L	H	H	B	H	B	B	B	H	B	B	H	B	H	B	H	L	H
CH1	S2H017427232	185.681	B	L	H	H	H	H	L	H	H	H	H	H	H	H	H	H	H	H	H	B	B	B	H	B	B	H	H	H	H	L	H	H	B	H	B	B	B	H	B	B	H	B	H	B	L	H	H
CH1	ST2017432544	185.814	B	L	H	H	H	H	L	H	U	H	H	H	H	H	H	H	H	H	H	B	B	B	H	B	B	H	H	H	H	L	H	H	B	H	B	B	B	H	B	B	H	B	H	B	L	H	H
CH1	ST2017432547	185.814	B	L	H	H	H	H	L	H	U	H	H	H	H	H	H	H	H	H	H	B	B	B	H	B	B	H	H	H	H	L	H	H	B	H	B	B	B	H	B	B	H	B	H	B	L	H	H
CH1	gUNC2368826	185.817	B	L	H	H	H	H	L	H	H	H	H	H	H	H	H	H	H	H	H	B	B	B	H	B	B	H	H	H	H	L	H	H	B	H	B	B	B	H	B	B	H	B	H	B	L	H	H
CH1	gUNC2376911	186.442	B	L	H	H	H	H	L	H	H	H	H	H	H	H	H	B	H	H	H	B	B	B	H	B	B	H	H	H	H	L	H	H	B	H	B	B	B	H	B	B	H	B	H	B	L	H	H
CH1	gJAX00013701	187.117	B	L	H	H	H	H	L	H	H	H	H	H	H	H	H	B	H	H	H	B	B	B	H	B	B	H	H	H	H	L	H	H	B	H	B	B	B	H	B	B	H	B	H	B	L	H	H
CH1	gUNC2387976	187.393	B	L	H	H	H	H	L	H	U	H	H	H	H	H	H	B	H	H	H	B	B	B	H	B	B	U	U	H	H	L	H	B	B	H	B	B	B	H	B	B	H	B	H	B	L	H	H
CH1	SSH017497293	187.432	B	L	H	H	H	H	L	H	U	H	H	H	H	H	H	B	H	H	H	B	B	B	H	B	B	H	H	H	H	L	H	B	B	H	B	B	B	H	B	B	H	B	H	B	L	H	H
CH1	gUNC2398055	188.335	B	L	H	H	H	H	L	H	H	H	H	H	H	H	H	B	H	H	H	B	H	B	H	B	B	H	H	H	H	L	H	B	B	H	B	B	B	H	B	B	H	B	H	B	L	H	H
CH1	UNCHS003666	188.848	B	L	H	H	H	H	L	H	U	H	H	H	H	H	H	B	H	H	H	B	H	B	H	B	B	H	H	H	H	L	H	B	B	H	B	B	B	H	B	B	H	B	H	B	L	H	H
CH1	gUNC2404892	188.91	B	L	H	H	H	H	L	H	U	H	H	H	H	H	H	B	H	H	H	B	H	B	H	B	B	H	H	H	H	L	H	B	B	H	B	B	B	H	B	B	H	B	H	B	L	H	H
CH1	mUNC2410175	189.304	B	L	H	H	H	H	L	H	H	H	H	H	H	H	H	B	H	H	H	B	H	B	H	B	B	H	H	H	H	L	H	B	B	H	B	B	B	H	B	B	H	B	H	B	L	H	H
CH1	gUNC2412055	189.455	B	L	H	H	H	H	L	H	H	H	H	H	H	H	H	B	H	H	H	B	H	B	H	B	B	H	H	H	H	L	H	B	B	H	B	B	B	H	B	B	H	B	H	B	L	H	H
CH1	gUNC2415435	189.711	B	L	H	H	H	H	L	H	H	H	H	H	H	H	H	B	H	H	H	B	H	B	H	B	B	H	H	H	H	L	H	B	B	H	B	B	B	H	B	B	H	B	H	B	L	H	H
CH1	gUNC2415435b	189.711	B	L	H	H	H	H	L	H	H	H	H	H	H	H	H	B	H	H	H	B	H	B	H	B	B	H	H	H	H	L	H	B	B	H	B	B	B	H	B	B	H	B	H	B	L	H	H
CH1	gUNC2415693	189.729	B	L	H	H	H	H	L	H	U	H	H	H	H	H	H	B	H	H	H	B	H	B	H	B	B	H	H	H	H	L	H	B	B	H	B	B	B	H	B	B	H	B	H	B	L	H	H
CH1	gUNC2416218	189.763	B	L	H	H	H	H	L	H	U	H	H	H	H	H	H	B	H	H	H	B	H	B	H	B	B	H	H	H	H	L	H	B	B	H	B	B	B	H	B	B	H	B	H	B	L	H	H
CH1	SFT017595245	189.881	B	L	H	H	H	H	L	H	H	H	H	H	H	H	H	B	H	H	H	B	H	B	H	B	B	H	H	H	H	L	H	B	B	H	B	B	B	H	B	B	H	B	H	B	L	H	H
CH1	ST2017603287	190.082	B	L	H	H	H	H	L	H	H	H	H	H	H	H	H	B	H	H	H	B	H	B	H	B	B	H	H	H	H	L	H	B	B	H	B	B	B	H	B	B	H	B	H	B	L	H	H
CH1	ST2017603365	190.084	B	L	H	H	H	H	L	H	H	H	H	H	H	H	H	B	H	H	H	B	H	B	H	B	B	H	H	H	H	L	H	B	B	H	B	B	B	H	B	B	H	B	H	B	L	H	H
CH1	gJAX00280215	190.086	B	L	H	H	H	H	L	H	U	H	H	H	H	H	H	B	H	H	H	B	H	B	H	B	B	H	H	H	H	L	H	B	B	H	B	B	B	H	B	B	H	B	H	B	L	H	H
CH1	ST2017603443	190.086	B	L	H	H	H	H	L	H	H	H	H	H	H	H	H	B	H	H	H	B	H	B	H	B	B	H	H	H	H	L	H	B	B	H	B	B	B	H	B	B	H	B	H	B	L	H	H
CH1	ST2017603481	190.087	B	L	H	H	H	H	L	H	H	H	H	H	H	H	H	B	H	H	H	B	H	B	H	B	B	H	H	H	H	L	H	B	B	H	B	B	B	H	B	B	H	B	H	B	L	H	H
CH1	gUNC2421003	190.125	B	L	H	H	H	H	L	H	H	H	H	H	H	H	H	B	H	H	H	B	H	B	H	B	B	H	H	H	H	L	H	B	B	H	B	B	B	H	B	B	H	B	H	B	L	H	H
CH1	gUNC2444978	192.499	B	L	H	H	H	H	L	H	U	H	H	H	H	H	H	B	H	H	H	B	H	B	H	B	B	H	H	H	H	L	H	B	B	H	B	B	B	H	H	B	H	B	H	B	L	B	H
CH1	UNC2447782	192.755	B	L	H	H	H	H	L	H	H	H	H	H	H	H	H	B	H	H	H	B	H	B	H	B	B	H	H	H	H	L	H	B	B	H	B	B	B	H	H	B	H	B	H	B	L	B	H
CH1	UNC2448512	192.819	B	L	H	H	H	H	L	H	H	H	H	H	H	H	H	B	H	H	H	B	H	B	H	B	B	H	H	H	H	L	H	B	B	H	B	B	B	H	H	B	H	B	H	B	L	B	H
CH1	gUNC2448897	192.864	B	L	H	H	H	H	L	H	H	H	H	H	H	H	H	B	H	H	H	B	H	B	H	B	B	H	H	H	H	L	H	B	B	H	B	B	B	H	H	B	H	B	H	B	L	B	H
CH1	SX1017717580	192.94	B	L	H	H	H	H	L	H	H	H	H	H	H	H	H	B	H	H	H	B	H	B	H	B	B	H	H	H	H	L	H	B	B	H	B	B	B	H	H	B	H	B	H	B	L	B	H
CH1	UNC2449523	192.942	B	L	H	H	H	H	L	H	U	H	H	H	H	H	H	B	H	H	H	B	H	B	H	B	B	H	H	H	H	L	H	B	B	H	B	B	B	H	H	B	H	B	H	B	L	B	H
CH1	JAX00014139	192.967	B	L	H	H	H	H	L	H	H	H	H	H	H	H	H	B	H	H	H	B	H	B	H	B	B	H	H	H	H	L	H	B	B	H	B	B	B	H	H	B	H	B	H	B	L	B	H
CH1	JAX00014166	193.318	B	L	H	H	H	H	L	H	U	H	H	H	H	H	H	B	H	H	H	B	H	B	H	B	B	H	H	H	H	L	H	B	B	H	B	B	B	H	H	B	H	B	H	B	L	B	H
CH1	gUNC2453835	193.345	B	L	H	H	H	H	L	H	H	H	H	H	H	H	H	B	H	H	H	B	H	B	H	B	B	H	H	H	H	L	H	B	B	H	B	B	B	H	H	B	H	B	H	B	L	B	H
CH1	UNC2454760	193.421	B	L	H	H	H	H	L	H	H	H	H	H	H	H	H	B	H	H	H	B	H	B	H	B	B	H	H	H	H	L	H	B	B	H	B	B	B	H	H	B	H	B	H	B	L	B	H
CH1	gUNC2456034	193.514	B	L	H	H	H	H	L	H	H	H	H	H	H	H	H	B	H	H	H	B	H	B	H	B	B	H	H	H	H	L	H	B	B	H	B	B	B	H	H	B	H	B	H	B	L	B	H
CH1	gUNC2456475	193.563	B	L	H	H	H	H	L	H	U	H	L	H	H	H	H	B	H	H	H	B	H	B	H	B	B	H	H	H	H	L	H	B	H	H	B	B	B	H	H	B	H	B	H	B	L	B	H
CH1	gUNC2456861	193.596	B	L	H	H	H	H	L	H	H	H	L	H	H	U	H	B	H	H	H	B	H	B	H	B	B	H	H	H	H	L	H	B	H	H	B	B	B	H	H	B	H	B	H	B	L	B	H
CH1	gUNC2457020	193.609	B	L	H	H	H	H	L	H	H	H	L	H	H	H	H	B	H	H	H	B	H	B	H	B	B	H	H	H	H	L	H	B	H	H	B	B	B	H	H	B	H	B	H	B	L	B	H
CH1	gJAX00280926	193.654	B	L	H	H	H	H	L	H	L	H	L	H	H	H	H	B	H	H	H	B	H	B	H	B	B	H	H	H	H	L	H	B	H	H	B	B	B	H	H	B	H	B	H	B	L	B	H
CH1	UNC2457544	193.655	B	L	H	H	H	H	L	H	L	H	L	H	H	H	H	B	H	H	H	B	H	B	H	B	B	H	H	H	H	L	H	B	H	H	B	B	B	H	H	B	H	B	H	B	L	B	H
CH1	gJAX00014191	193.673	B	L	H	H	H	H	L	H	U	H	L	H	H	H	H	B	H	H	H	B	H	B	H	B	B	H	H	H	H	L	H	B	H	H	B	B	B	H	H	B	H	B	H	B	L	B	H
CH1	gUNC2458018	193.689	B	L	H	H	H	H	L	H	U	H	L	H	H	H	H	B	H	H	H	B	H	B	H	B	B	H	H	H	H	L	H	B	H	H	B	B	B	H	H	B	H	B	H	B	L	B	H
CH1	SX1017749302	193.733	B	L	H	H	H	H	L	H	U	H	L	H	H	H	H	B	H	H	H	B	H	B	H	B	B	H	H	H	H	L	H	B	H	H	B	B	B	H	H	B	H	B	H	B	L	B	H
CH1	gUNC2460751	194.149	B	L	H	H	H	H	L	H	U	H	L	H	H	H	H	B	H	H	H	B	H	B	H	B	B	H	H	H	H	L	H	B	H	H	B	B	B	H	H	B	H	B	H	B	L	B	H
CH1	UNC2463449	194.625	B	L	H	H	H	H	L	H	U	H	L	H	H	H	H	B	H	H	H	B	H	B	H	B	B	H	H	H	H	L	H	B	H	H	B	B	B	H	H	B	H	U	H	B	L	B	H
CH1	mJAX00014283b	194.887	B	L	H	H	H	H	L	H	U	H	L	H	H	H	H	B	H	H	H	B	H	B	H	B	B	H	H	H	H	L	H	B	H	H	B	B	B	H	H	B	H	B	H	B	L	B	H
CH2	mUNC020003180	4.4392	H	L	L	H	H	L	L	H	H	B	B	B	H	H	B	H	L	L	L	H	H	H	B	H	B	H	H	B	H	B	H	H	B	H	L	H	H	H	H	H	L	L	L	B	L	L	L
CH2	gUNC2495151	5.26533	H	L	L	H	H	L	L	H	U	B	B	B	H	H	B	H	L	L	L	H	H	H	B	H	B	H	H	H	H	B	H	H	B	H	L	H	H	H	H	H	L	L	L	B	L	L	L
CH2	gUNC2501218	5.67133	H	L	L	H	H	L	L	H	U	B	B	B	H	H	B	H	L	L	L	H	H	H	B	H	B	H	H	H	H	B	H	H	B	H	L	H	H	H	H	H	L	L	L	B	L	L	L
CH2	gUNC2561908	10.4039	H	L	L	L	H	L	L	H	U	B	B	B	H	H	B	L	L	L	L	H	H	B	B	H	B	H	H	H	H	B	H	H	B	H	L	H	H	H	H	H	L	H	L	B	L	L	L
CH2	gUNC2571163	11.0479	U	L	L	L	U	L	L	H	U	B	U	B	H	U	B	L	L	L	L	H	U	B	B	H	B	H	H	H	U	B	H	U	B	U	L	U	H	H	H	H	L	H	L	B	L	L	L
CH2	gUNC2688214	20.2815	H	L	L	L	H	L	H	L	H	B	B	H	H	H	B	L	L	L	L	H	B	B	B	H	B	H	H	H	H	B	H	H	H	H	L	H	H	H	H	H	L	H	H	B	L	L	L
CH2	mUNC020012706	20.728	H	L	L	L	H	L	H	L	H	B	B	H	H	H	B	L	L	L	L	H	B	B	B	H	B	H	H	H	H	B	H	H	H	H	L	H	H	H	H	H	L	H	H	B	L	L	L
CH2	gUNC2767893	26.3318	H	H	L	L	H	L	H	L	H	B	B	H	H	H	B	L	L	L	L	H	B	B	H	H	B	H	H	L	H	B	H	B	H	H	H	H	H	H	H	L	L	H	H	B	L	L	L
CH2	gUNC2781257	27.4166	H	H	L	L	B	L	H	L	H	B	B	H	H	H	B	L	L	L	L	H	B	B	H	H	B	H	H	L	H	B	H	B	H	H	H	H	H	H	H	L	L	H	H	B	L	L	L
CH2	gUNC2792471	28.1668	H	H	L	L	B	L	H	L	H	B	B	H	H	H	B	L	L	L	L	H	B	B	H	H	B	H	H	L	H	B	H	B	H	H	H	H	H	H	H	L	L	H	H	B	L	L	L
CH2	gUNC2810208	29.6877	H	H	L	L	B	L	H	L	H	B	B	H	H	H	B	L	L	L	L	H	B	B	H	H	B	H	H	L	H	B	H	B	H	H	H	H	H	H	H	L	L	H	H	B	H	L	L
CH2	gUNC2878253	36.2412	H	H	L	L	B	L	H	L	U	B	B	H	H	H	B	L	L	L	L	H	B	B	H	H	B	H	H	L	L	B	H	B	H	L	H	H	H	H	H	L	L	H	H	B	H	L	H
CH2	gUNCHS004645	37.4467	H	H	L	L	B	L	H	L	H	B	B	H	H	H	B	L	L	L	L	H	B	B	H	H	B	H	H	L	L	B	H	B	H	L	U	H	U	H	H	L	L	U	H	B	H	L	H
CH2	gUNC2896990	38.5852	H	H	L	L	B	L	H	L	H	B	B	H	H	H	B	L	L	L	L	H	B	B	H	H	H	H	H	L	L	B	H	B	H	L	H	H	H	H	H	L	L	H	H	B	H	L	H
CH2	mUNC020306643	40.7478	H	H	L	L	B	L	H	L	H	B	B	H	H	H	B	L	L	L	L	H	B	B	H	H	H	H	H	L	L	B	H	B	H	L	H	H	H	H	H	L	L	H	H	B	H	L	H
CH2	S6Y021637601	40.94	H	H	L	L	B	L	H	L	H	B	B	H	H	H	B	L	L	L	L	H	B	B	H	H	H	H	H	L	L	B	H	B	H	L	H	H	H	H	H	L	L	H	H	B	H	L	H
CH2	gUNC2932119	41.9287	H	H	H	L	B	L	H	L	U	B	B	H	H	H	B	L	L	L	L	H	B	B	H	H	H	H	H	L	L	B	H	B	H	L	H	H	H	H	H	L	L	H	H	B	H	L	H
CH2	gUNC2935160	42.2197	H	H	H	L	B	L	H	L	H	B	B	H	H	H	B	L	L	L	L	H	B	B	H	H	H	H	H	L	L	B	H	B	H	L	H	H	H	H	H	L	L	H	H	B	H	L	H
CH2	gUNC2944490	42.8926	H	H	H	L	B	L	H	L	H	B	B	H	H	H	B	L	L	L	L	H	B	B	H	H	H	H	H	L	L	B	H	B	H	L	H	H	H	H	H	L	L	H	H	B	H	L	H
CH2	SBT021816505	45.4126	H	H	H	L	B	L	H	L	H	B	B	H	H	H	B	L	L	L	L	H	B	B	H	H	H	H	H	L	L	B	H	B	H	L	H	H	H	H	H	L	L	H	H	B	H	L	H
CH2	gUNC3152204	59.7822	H	H	H	L	H	L	H	L	H	B	B	H	H	H	B	L	L	L	L	L	B	B	H	H	H	H	B	L	H	B	H	B	H	L	H	H	H	L	H	L	L	H	H	B	H	L	H
CH2	gUNC3159715	60.4411	H	H	H	L	H	L	H	L	U	B	B	H	H	H	B	L	L	L	L	L	B	B	H	H	H	H	B	L	H	B	H	B	H	L	H	H	H	L	H	L	L	H	H	B	H	L	H
CH2	SBJ023442990	86.0748	B	H	H	L	H	H	H	H	U	H	B	H	B	H	H	L	L	H	H	L	L	B	H	H	H	B	B	L	H	H	B	B	L	H	H	H	H	L	H	L	L	H	H	B	H	L	H
CH2	gUNC3712628	107.154	B	H	H	L	H	H	H	H	H	H	L	B	B	B	L	L	L	H	L	L	L	H	H	H	H	B	B	L	H	L	H	B	L	H	H	H	H	H	H	L	L	H	H	B	H	H	H
CH2	SBJ024287387	107.185	B	H	H	L	H	H	H	H	H	H	L	B	B	B	L	L	L	H	L	L	L	H	H	H	H	B	B	L	H	L	H	B	L	H	H	H	H	H	H	L	L	H	H	B	H	H	H
CH2	S6H024329108	108.228	B	H	H	L	H	H	H	H	H	H	L	B	B	B	L	L	L	H	L	L	L	H	H	H	H	B	B	L	H	L	H	B	L	H	H	H	H	H	H	L	L	H	H	B	H	H	H
CH2	mUNC3726307	108.34	B	H	H	L	H	H	H	H	H	H	L	B	B	B	L	L	L	H	L	L	L	H	H	H	H	B	B	L	H	L	H	B	L	H	H	H	H	H	H	L	L	H	H	B	H	H	H
CH2	SBJ024343076	108.577	B	H	H	L	H	H	H	H	U	H	L	B	B	B	L	L	L	H	L	L	L	H	H	H	H	B	B	L	H	L	H	B	L	H	H	H	H	H	H	L	L	H	H	B	H	H	H
CH2	gbHkupUNC020481320	109.215	B	H	H	L	H	H	H	H	U	H	L	B	B	B	L	L	L	H	L	U	L	H	H	H	H	B	B	L	H	L	H	B	L	H	H	H	H	H	H	L	L	H	H	B	H	H	H
CH2	gUNCHS006189	109.896	B	H	H	L	H	H	H	H	H	H	L	B	B	B	L	L	L	H	L	L	L	H	H	H	H	B	B	L	H	L	H	B	L	H	H	H	H	H	H	L	L	H	H	B	H	H	H
CH2	gJAX00499986	113.26	B	H	H	L	H	H	H	H	H	H	L	B	B	B	L	L	L	H	L	L	L	H	H	H	H	B	B	L	H	L	H	B	L	H	H	H	H	H	H	L	L	H	H	B	H	H	H
CH2	SBR024549672	113.742	B	H	H	L	H	H	H	H	U	H	L	B	B	B	L	L	L	H	L	L	L	H	H	H	H	B	B	L	H	L	H	B	L	H	H	H	H	H	H	L	L	B	H	B	H	H	H
CH2	ST2024553732	113.843	B	H	H	L	H	H	H	H	U	H	L	B	B	B	L	L	L	H	L	L	L	H	H	H	H	B	B	L	H	L	H	B	L	H	H	H	H	H	H	L	L	B	H	B	H	H	H
CH2	S2H024573205	114.33	B	H	H	L	L	H	H	H	H	H	L	B	B	B	L	L	L	H	L	L	L	H	H	H	H	B	B	L	H	L	H	B	L	H	H	H	H	H	H	L	L	B	H	B	H	H	H
CH2	gUNC3792842	115.123	B	H	H	L	L	H	H	H	H	H	L	B	B	B	L	L	L	H	L	L	L	H	H	H	H	B	B	L	H	L	H	B	L	H	H	H	H	H	H	L	L	B	H	B	H	H	H
CH2	gUNC3799927	115.783	B	H	H	L	L	H	H	H	U	H	L	B	B	B	L	L	L	H	L	L	L	H	H	H	H	B	B	L	H	L	H	B	L	H	H	H	H	H	H	L	L	B	H	B	H	H	H
CH2	gUNCHS006346	116.818	B	H	H	L	L	H	H	H	U	H	L	B	B	B	L	L	L	H	L	L	L	H	H	H	H	B	B	L	H	L	H	B	L	H	H	H	H	H	H	L	L	B	H	B	H	H	H
CH2	SBT024676952	116.924	B	H	H	L	L	H	H	H	U	H	L	B	B	B	L	L	L	H	L	L	L	H	H	H	H	B	B	L	H	L	H	B	L	H	H	H	H	H	H	L	L	B	H	B	H	H	H
CH2	gUNCHS006372	117.983	H	H	H	L	L	H	H	H	U	H	L	B	B	B	L	L	L	H	L	L	L	H	H	H	H	B	B	L	H	L	H	B	L	H	H	H	H	H	H	L	H	B	H	B	H	H	H
CH2	gUNC3835514	118.777	H	H	H	L	L	H	H	H	H	H	L	B	B	B	L	L	L	H	L	L	L	H	H	H	H	B	B	L	H	L	H	B	L	H	H	H	H	H	H	L	H	B	H	B	H	H	H
CH2	gUNC3839051	119.148	H	H	H	L	L	H	H	B	H	H	L	B	B	B	L	L	L	H	L	L	L	H	H	H	H	B	B	H	H	L	H	B	L	H	H	H	H	H	H	L	H	B	H	B	H	H	H
CH2	gUNC3848356	120.173	H	H	H	L	L	H	H	B	U	H	L	B	B	B	L	L	L	H	L	L	L	H	H	H	H	B	B	H	H	L	H	B	L	H	H	H	H	H	H	L	H	B	H	B	H	H	H
CH2	S2R024811869	120.297	H	H	H	L	L	H	H	B	H	H	L	B	B	B	L	L	L	H	L	L	L	H	H	H	H	B	B	H	H	L	H	B	L	H	H	H	H	H	H	L	H	B	H	B	H	H	H
CH2	gJAX00501685	122.233	H	H	H	L	L	H	H	B	H	H	L	B	B	B	L	L	L	H	L	L	L	H	H	H	H	B	B	H	H	L	H	B	L	H	H	H	H	H	H	L	H	U	H	B	H	H	H
CH2	SFT024891637	122.291	H	H	H	L	L	H	H	B	H	H	L	B	B	B	L	L	L	H	L	L	L	H	H	H	H	B	B	H	H	L	H	B	L	H	H	H	H	H	H	L	H	B	H	B	H	H	H
CH2	gUNCHS006551	124.023	H	H	H	L	L	H	H	B	H	H	L	B	B	B	L	L	L	H	L	L	L	H	H	H	H	B	B	H	H	L	H	B	L	H	H	H	H	H	H	L	H	B	H	B	H	H	H
CH2	mUNC020185566	124.228	H	H	H	L	L	H	H	B	H	H	L	B	B	B	L	L	L	H	L	L	L	H	H	H	H	B	B	H	H	L	H	B	L	H	H	H	H	H	H	L	H	B	H	B	H	H	H
CH2	gUNC3923424	126.931	H	H	H	L	L	H	H	B	H	H	L	B	B	B	L	L	L	H	L	L	L	H	H	H	H	H	B	H	H	L	H	B	L	H	H	H	H	H	H	L	H	B	H	B	H	H	H
CH2	gUNC020187887	127.359	H	H	H	L	L	H	H	B	H	H	L	B	B	B	L	L	L	H	L	L	L	H	H	H	H	H	B	H	H	L	H	B	L	H	H	H	H	H	H	L	H	B	H	B	H	H	H
CH2	SAH025109672	127.742	H	H	H	L	L	H	H	B	H	H	L	B	B	B	L	U	L	H	L	U	L	H	H	H	H	H	B	H	H	L	H	B	L	H	H	H	H	H	H	L	H	B	H	B	H	H	H
CH2	gUNC3939722	128.255	H	H	H	L	L	H	H	B	U	H	L	B	B	B	L	L	L	H	L	L	H	H	H	H	H	H	B	H	H	L	H	B	L	H	H	L	H	H	H	L	H	B	H	B	H	H	H
CH2	gUNCHS006738	129.848	H	H	H	L	L	H	H	B	H	H	L	B	B	B	L	L	L	H	L	L	H	H	H	H	H	H	B	H	H	L	H	B	L	H	H	L	H	H	H	L	H	B	H	B	H	H	H
CH2	gUNC3964649	130.233	H	H	H	L	L	H	H	B	H	H	L	B	B	B	L	L	L	H	L	L	H	H	H	H	H	H	B	H	H	L	H	B	L	H	H	L	H	H	H	L	H	B	H	B	H	H	H
CH2	mUNC3976996	131.435	H	H	H	L	L	H	H	B	H	H	L	B	B	B	L	L	L	H	L	L	H	H	H	H	H	H	B	H	H	L	H	B	L	H	H	L	H	H	H	L	H	B	H	B	H	B	H
CH2	gUNC3987593	132.236	H	H	H	L	L	H	H	B	H	H	L	B	B	B	L	L	L	H	L	L	H	H	H	H	H	H	B	H	H	L	H	B	L	H	H	L	H	H	H	L	H	B	H	B	H	B	H
CH2	gUNC4003979	133.345	H	H	H	L	L	H	H	B	H	H	L	B	B	B	L	L	L	H	L	L	H	H	H	H	H	H	B	H	H	L	H	B	L	H	H	L	H	H	H	L	H	B	H	B	H	B	H
CH2	gUNC4015115	134.215	H	H	H	L	L	H	H	B	H	H	L	B	B	B	L	L	L	H	L	L	H	H	H	H	H	H	B	H	H	L	H	B	L	H	H	L	H	H	H	L	H	B	H	B	H	B	H
CH2	gUNC4047364	136.768	H	H	H	L	L	H	H	B	B	H	L	B	B	B	L	L	L	H	L	L	H	H	H	H	H	H	B	H	H	L	H	B	L	H	H	L	H	H	H	L	H	B	H	B	H	B	H
CH2	gUNC4049749	136.999	H	H	H	L	L	H	H	B	U	H	L	B	B	B	L	L	L	H	L	L	H	H	H	H	H	H	B	H	H	L	H	B	L	H	H	L	H	H	H	L	H	B	H	B	H	B	H
CH2	gUNC4139799	144.06	H	H	H	L	L	H	H	B	B	H	L	B	B	B	L	H	L	H	L	L	H	H	H	H	H	H	B	H	H	L	B	B	L	H	H	L	L	H	H	L	H	B	H	B	H	B	B
CH2	S2H025777100	144.428	H	H	H	L	L	H	H	B	H	H	L	B	B	B	L	H	L	H	L	L	H	H	H	H	H	H	B	H	H	L	B	B	L	H	H	L	L	H	H	L	H	B	H	B	H	B	B
CH2	mJAX00506097	144.751	H	H	H	L	L	H	H	B	U	H	L	B	B	B	L	H	L	H	L	L	H	H	H	H	H	H	B	H	H	L	B	B	L	H	H	L	L	H	H	L	H	B	H	B	H	B	B
CH2	SFT025791257	144.781	H	H	H	L	L	H	H	B	U	H	L	B	B	B	L	H	L	H	L	L	H	H	H	H	H	H	B	H	H	L	B	B	L	H	H	L	L	H	H	L	H	B	H	B	H	B	B
CH2	SFT025791259	144.781	H	H	H	L	L	H	H	B	U	H	L	B	B	B	L	H	L	H	L	L	H	H	H	H	H	H	B	H	H	L	B	B	L	H	H	L	L	H	H	L	H	B	H	B	H	B	B
CH2	ST2025812239	145.306	H	H	H	L	L	H	H	B	U	H	L	B	B	B	L	H	L	H	L	L	H	H	H	H	H	H	B	H	H	L	B	B	L	H	H	L	L	H	H	L	H	B	H	B	H	B	B
CH2	S2T025827288	145.682	H	H	H	L	L	H	H	B	H	H	L	B	B	B	L	H	L	H	L	L	H	H	H	H	H	H	B	H	H	L	B	B	L	H	H	L	L	H	H	L	H	B	H	B	H	B	B
CH2	gJAX00506345	145.919	H	H	H	L	L	H	H	B	B	H	L	B	B	B	L	H	L	H	L	L	H	H	H	H	H	H	B	H	H	L	B	B	L	H	H	L	L	H	H	L	H	B	H	B	H	B	B
CH2	SSH025853615	146.34	H	H	H	L	L	H	H	B	B	H	L	B	B	B	L	H	L	H	L	L	H	H	H	H	H	H	B	H	H	L	B	B	L	H	H	L	L	H	H	L	H	B	H	B	H	B	B
CH2	gUNC4170760	146.727	H	H	H	L	L	H	H	B	B	H	L	B	B	B	L	H	L	H	L	L	H	H	H	H	H	H	B	H	H	L	B	B	L	H	H	L	L	H	H	L	H	B	H	B	H	B	B
CH2	S6R025872386	146.81	H	H	H	L	L	H	H	B	U	H	L	B	B	B	L	H	L	H	L	L	H	H	H	H	H	H	B	H	H	L	B	B	L	H	H	L	L	H	H	L	H	B	H	B	H	B	B
CH2	S3C025878727	146.968	H	H	H	L	L	H	H	B	U	H	L	B	B	B	L	H	L	H	L	L	H	H	H	H	H	H	B	H	H	L	B	B	L	H	H	L	L	H	H	L	H	B	H	B	H	B	B
CH2	mUNC4181145	147.575	H	H	H	L	L	H	H	B	H	H	L	B	B	B	L	H	L	H	L	L	H	H	H	H	H	H	B	H	H	L	B	B	L	H	H	L	L	H	H	L	H	B	H	B	H	B	B
CH2	SFT025918243	147.956	H	H	H	L	L	H	H	B	U	H	L	B	B	B	L	H	L	H	L	L	H	H	H	H	H	H	B	H	H	L	B	B	L	H	H	L	L	H	H	L	H	B	H	B	H	B	B
CH2	SFH025925531	148.138	H	H	H	L	L	H	H	B	H	H	L	B	B	B	L	H	L	H	L	L	H	H	H	H	H	H	B	H	H	L	B	B	L	H	H	L	L	H	H	L	H	B	H	B	H	B	B
CH2	gICR1173	149.058	H	H	H	L	L	H	H	B	H	H	L	B	B	B	L	H	L	H	L	L	H	H	H	H	H	H	B	H	H	L	B	B	L	H	H	L	L	H	H	L	H	B	H	B	H	B	B
CH2	SSR025964530	149.113	H	H	H	L	L	H	H	B	B	H	L	B	B	B	L	H	L	H	L	L	H	H	H	H	H	H	B	H	H	L	B	B	L	H	H	L	L	H	H	L	H	B	H	B	H	B	B
CH2	gUNC4211212	149.426	H	H	H	L	L	H	H	B	U	H	L	B	B	B	L	H	L	H	L	L	H	H	H	H	H	H	B	H	H	L	B	B	L	H	H	L	L	H	H	L	H	B	H	B	H	B	B
CH2	gJAX00101614	150.901	H	H	H	L	L	H	H	B	U	H	L	B	B	B	L	H	L	H	L	L	H	H	H	H	H	H	B	H	H	L	B	B	L	H	H	L	L	H	H	L	H	B	H	B	H	B	B
CH2	gUNC4231083	151.213	H	H	H	L	L	H	H	B	U	H	L	B	B	B	L	H	L	H	L	L	H	H	H	H	H	H	B	H	H	L	B	B	L	H	H	L	L	H	H	L	H	B	H	B	H	B	B
CH2	gUNC4239943	152.157	H	H	H	L	L	H	H	B	B	H	L	B	B	B	L	H	L	H	L	L	H	H	H	H	H	H	B	H	H	L	B	B	L	H	H	L	L	H	H	L	H	B	H	B	H	B	B
CH2	gJAX00507625	153.029	H	H	H	L	L	H	H	B	H	H	L	B	B	B	L	H	L	H	L	L	H	H	H	H	H	H	B	H	H	L	B	B	L	H	H	L	L	H	H	L	H	B	H	B	H	B	H
CH2	mUNC020233372	154.144	U	U	U	L	L	H	U	B	U	H	L	B	B	B	L	H	L	H	L	L	H	H	H	H	H	H	B	H	H	U	B	B	L	U	H	L	L	U	H	L	H	B	H	B	H	B	U
CH2	SFH026230678	155.767	H	H	H	L	L	H	H	B	B	H	L	H	B	B	L	H	L	H	L	L	H	H	H	H	H	H	B	H	H	H	B	B	L	H	H	L	L	H	H	L	H	B	H	B	H	B	H
CH2	gUNC4303030	157.61	H	H	H	L	L	H	H	B	B	H	L	H	B	B	L	H	L	H	L	L	H	H	H	H	H	H	B	H	H	H	B	B	L	H	H	L	L	H	H	L	H	B	H	B	H	B	H
CH2	mUNC020545758	159.625	H	H	H	L	L	H	H	B	U	H	L	H	B	B	L	H	L	H	L	L	H	H	H	H	L	H	B	H	H	H	H	B	L	H	H	L	L	H	H	L	H	B	H	B	H	B	H
CH2	SFR026475530	161.888	H	H	H	L	L	H	H	B	U	H	L	H	B	B	L	H	L	H	H	L	H	H	H	H	L	H	B	H	H	H	H	B	L	H	H	L	L	H	H	L	H	U	L	B	H	B	H
CH2	ST2026499508	162.488	H	H	H	L	L	H	H	B	H	H	L	H	B	B	L	H	L	H	H	L	H	H	H	H	L	H	B	H	H	H	H	B	L	H	H	L	L	H	H	L	H	B	L	B	H	B	H
CH2	gUNC4384936	163.179	H	H	H	L	L	H	H	B	H	H	L	H	B	B	L	H	L	H	H	L	H	H	H	H	L	H	B	H	H	H	H	B	L	B	H	L	L	H	H	L	H	B	L	B	H	B	H
CH2	gUNC4410736	164.946	H	H	H	L	L	H	H	B	U	H	L	H	B	H	L	H	L	H	H	L	H	H	H	H	L	H	B	H	H	H	H	H	L	B	H	L	L	H	H	L	H	U	L	B	H	B	H
CH2	gUNC4417060	165.407	H	H	H	L	L	H	H	B	U	H	L	H	B	H	L	H	L	H	H	L	H	H	H	H	L	H	B	H	H	H	H	H	L	B	H	L	L	H	H	L	H	B	L	B	H	B	H
CH2	gUNC4422942	165.786	H	H	H	L	L	H	H	B	H	H	L	H	B	H	L	H	L	H	H	L	H	H	H	H	L	H	B	H	H	H	H	H	L	B	H	L	L	H	H	L	H	B	L	B	H	B	H
CH2	gUNC4438722	166.735	H	H	H	L	L	H	U	B	B	H	L	H	B	H	L	H	L	H	H	L	H	U	H	H	L	H	B	H	H	H	H	H	L	B	H	L	H	H	H	L	U	B	L	B	U	B	H
CH2	SAJ026906313	172.658	H	H	H	L	L	H	H	B	H	H	L	H	B	H	L	H	L	H	H	H	H	H	H	H	L	B	B	B	H	H	H	H	L	B	H	L	H	H	H	H	H	U	L	B	H	B	H
CH2	gJAX00103339	173.937	H	H	H	L	L	H	H	B	U	H	L	H	B	L	L	H	L	H	H	H	H	H	H	H	L	B	H	B	H	H	H	H	L	H	H	L	H	H	H	H	H	B	L	B	H	B	H
CH2	UNC020555613	179.086	H	H	H	L	L	L	H	B	U	H	L	H	B	L	L	H	L	H	H	H	H	H	H	H	L	B	H	B	H	H	H	H	L	H	B	L	H	H	H	H	H	U	L	B	H	B	H
CH2	mUNC4608754	181.796	H	B	H	L	L	L	H	B	U	H	L	H	B	L	H	H	L	H	H	H	H	H	H	H	L	H	H	B	H	H	H	H	H	H	B	L	H	H	B	H	H	U	L	B	H	B	H
CH3	mbHkupUNC030360530	3.78542	L	B	H	L	L	L	B	B	L	L	H	L	H	L	H	H	H	H	B	B	B	H	H	L	H	B	H	L	L	H	L	L	B	L	B	B	L	H	B	B	H	H	H	H	H	H	B
CH3	mbHkupUNC030360676	4.90668	L	B	H	L	L	L	B	B	H	L	H	L	H	L	H	H	H	H	B	B	B	H	H	L	H	B	H	L	L	H	L	L	B	L	B	B	L	H	B	B	H	H	H	H	H	H	B
CH3	gJAX00103952	5.92187	L	B	H	L	L	L	B	B	H	L	H	L	H	L	H	H	H	H	B	B	B	H	H	L	H	B	H	L	L	H	L	L	B	L	B	B	L	H	B	B	H	H	H	H	H	H	B
CH3	SAH030317027	7.92568	L	B	H	L	L	L	B	B	H	L	H	L	H	L	H	H	H	H	B	B	B	H	H	L	H	B	H	L	L	H	L	L	B	L	B	B	L	H	B	B	H	H	H	H	H	H	B
CH3	gUNC4666739	8.24112	L	B	H	L	L	L	B	B	U	L	H	L	H	L	H	H	H	H	B	B	B	H	H	L	H	B	H	L	L	H	L	L	B	L	B	B	L	H	B	B	H	H	H	H	H	H	B
CH3	SBJ030341629	8.54074	L	B	H	L	L	L	B	B	L	L	H	L	H	L	H	H	H	H	B	B	B	H	H	L	H	B	H	L	L	H	L	L	B	L	B	B	L	H	B	B	H	H	H	B	H	H	B
CH3	gUNC4683846	9.52756	L	B	H	L	L	L	B	B	L	L	H	L	H	L	H	H	H	H	B	B	B	H	H	L	H	B	H	L	L	H	L	L	B	L	B	B	L	H	B	B	H	H	H	B	H	H	B
CH3	gUNC4702917	10.748	L	B	U	L	L	L	B	B	L	L	H	L	H	L	H	H	H	H	B	B	B	H	H	L	H	B	H	L	L	H	L	L	B	L	B	B	L	H	B	B	U	H	U	B	H	H	B
CH3	gJAX00104495	13.1945	L	B	H	L	L	L	B	B	L	L	H	L	H	L	H	H	H	H	B	B	B	H	H	L	H	B	H	L	L	H	L	L	B	L	B	B	L	H	B	B	H	H	H	B	H	H	B
CH3	gUNC4743317	13.7246	L	B	H	L	L	L	B	B	L	L	H	L	H	L	H	H	H	H	B	B	B	H	H	L	H	B	B	L	L	H	L	L	B	L	B	B	L	H	B	B	H	H	H	B	H	H	B
CH3	gUNC4746232	13.9401	L	B	H	L	L	L	B	B	L	L	H	L	H	L	H	H	H	H	B	B	B	H	H	L	H	B	B	L	L	H	L	L	B	L	B	B	L	H	B	B	H	H	H	B	H	H	B
CH3	gUNC4753984	14.527	L	B	H	L	L	L	B	B	U	L	H	L	H	L	H	H	H	H	B	B	B	H	H	L	H	B	B	L	L	H	L	L	B	L	B	B	L	H	B	B	H	H	H	B	H	H	B
CH3	S3C030611680	15.292	L	B	H	L	L	L	B	B	U	L	H	L	H	L	H	H	H	H	B	B	B	H	H	L	H	B	B	L	L	H	L	L	B	L	B	B	L	H	B	B	H	H	H	B	H	H	B
CH3	gUNC4805771	18.9534	L	B	B	L	L	L	B	B	L	L	H	L	H	L	H	H	H	H	B	B	B	H	L	L	H	B	B	L	L	H	L	L	B	L	B	B	L	H	B	B	H	H	H	B	H	H	B
CH3	gUNC4833458	20.8207	L	B	B	L	L	L	B	B	H	L	H	L	H	L	H	H	H	H	B	B	B	H	L	L	H	B	B	L	L	H	L	L	B	L	B	B	L	H	B	B	H	H	H	B	H	H	B
CH3	gUNC4894822	25.4907	L	B	H	L	L	L	B	B	H	L	H	L	H	H	H	H	H	H	B	B	B	H	L	L	H	B	B	L	L	H	L	L	B	H	B	B	L	H	B	B	H	H	H	B	H	H	B
CH3	gUNC4904534	26.3316	L	B	H	L	L	L	B	B	H	L	H	L	H	H	H	H	H	H	B	B	B	H	L	L	H	B	B	L	L	H	L	L	B	H	B	B	L	H	B	B	H	H	H	B	H	H	B
CH3	gUNC4958946	30.5513	L	B	H	L	L	L	B	B	B	L	H	L	H	H	H	H	H	H	B	B	B	L	L	L	H	B	B	L	L	H	L	L	B	H	B	B	L	H	H	B	H	L	H	B	H	H	H
CH3	gUNC4962432	30.7963	L	B	H	L	L	L	B	B	B	L	H	L	H	H	H	H	H	H	B	B	B	L	L	L	H	B	B	L	L	H	L	L	B	H	B	B	L	H	H	B	H	L	H	B	H	H	H
CH3	S2H031267416	31.6854	L	B	H	L	L	L	B	B	U	L	H	L	H	H	H	H	H	H	B	B	B	L	L	L	H	B	B	L	L	H	L	L	B	H	B	B	L	H	H	B	H	L	H	B	H	H	H
CH3	mUNC030031869	32.3787	L	B	H	L	L	L	B	B	H	L	H	L	H	H	H	H	H	H	B	B	B	L	L	L	U	B	B	L	L	H	L	L	B	H	B	B	L	H	H	B	H	L	H	B	H	H	H
CH3	S6H031356365	33.9091	L	B	H	L	L	L	B	B	B	L	H	L	H	H	H	H	H	H	B	B	B	L	L	L	H	B	B	H	L	H	L	L	B	H	B	B	L	H	H	B	H	L	H	B	H	H	H
CH3	gUNC5009091	34.0666	L	B	H	L	L	L	B	B	B	L	H	L	H	H	H	H	H	H	B	B	B	L	L	L	H	B	B	H	L	H	L	L	B	H	B	B	L	H	H	B	H	L	H	B	H	H	H
CH3	SFT031443172	36.0793	L	B	H	L	L	L	B	B	B	L	H	L	H	H	H	H	H	H	H	H	B	L	L	L	H	B	B	H	L	H	H	L	B	H	B	B	L	H	H	B	H	L	H	B	H	H	H
CH3	gUNC5046545	36.5994	L	B	H	L	L	L	B	B	U	L	H	L	H	H	H	H	H	H	H	H	B	L	L	L	H	B	B	H	L	H	H	L	B	H	B	B	L	H	H	B	H	L	H	B	H	H	H
CH3	gJAX00106269	37.1058	L	B	H	L	L	L	B	B	B	L	H	L	H	H	H	H	H	H	H	H	B	L	L	L	H	B	B	H	L	H	H	L	B	H	B	B	L	H	H	B	H	L	H	B	H	H	H
CH3	mUNC030404303	38.1445	L	B	H	L	L	L	B	B	U	L	H	L	H	H	H	H	H	H	H	H	B	L	L	L	H	B	B	H	L	H	H	L	B	H	B	B	L	H	H	B	H	L	H	B	H	H	H
CH3	SBT031527500	38.1875	L	B	H	L	L	L	B	B	U	L	H	L	H	H	H	H	H	H	H	H	B	L	L	L	H	B	B	H	L	H	H	L	B	H	B	B	L	H	H	B	H	L	H	B	H	H	H
CH3	S6T031543241	38.581	L	B	H	L	L	L	B	B	B	L	H	L	H	H	H	H	H	H	H	H	B	L	L	L	H	B	B	H	L	H	H	L	B	H	B	B	L	H	H	B	H	L	H	B	H	H	H
CH3	gUNC5182782	46.8095	L	H	H	L	L	L	B	B	B	L	H	L	H	H	H	H	B	H	H	H	B	L	L	L	H	B	B	H	L	H	H	L	B	H	B	H	H	H	H	B	H	L	B	B	B	H	H
CH3	gUNC5194701	47.6539	L	H	H	L	L	L	B	B	U	L	H	L	H	H	H	H	B	H	H	H	B	L	L	L	H	B	B	H	L	H	H	L	B	H	B	H	H	H	H	H	H	L	B	B	B	H	H
CH3	gUNC5208223	48.566	L	H	H	L	L	L	B	B	H	L	H	L	H	H	H	H	B	H	H	H	B	L	L	L	H	B	B	H	L	H	H	L	B	H	B	H	H	H	H	H	H	U	B	B	B	H	H
CH3	SBJ031952786	48.8197	L	H	H	L	L	L	B	B	U	L	H	L	H	H	H	H	B	H	H	H	B	L	L	L	H	B	B	H	L	H	H	L	B	H	B	H	H	H	H	H	H	L	B	B	B	H	H
CH3	S2R032015131	50.3783	L	H	H	L	L	L	B	B	U	L	H	L	H	H	H	H	B	H	H	H	B	L	L	L	H	B	B	H	L	H	H	L	B	H	B	H	H	H	H	H	H	U	B	B	B	H	H
CH3	SBR032134332	53.3583	L	H	H	L	L	L	B	B	U	L	H	L	H	H	H	H	B	H	H	H	H	L	L	L	H	B	B	H	H	H	H	L	B	H	B	H	H	L	L	H	H	U	B	B	H	H	H
CH3	gUNC5287977	53.8893	L	H	H	L	L	L	B	B	H	L	H	L	H	H	H	B	B	H	H	H	H	L	L	L	H	H	B	H	H	H	H	L	B	H	B	H	H	L	L	H	H	U	B	B	H	H	H
CH3	SBJ032260408	56.5102	L	H	H	L	L	L	B	B	B	L	H	L	H	H	H	B	B	H	L	H	H	L	L	L	H	U	B	H	H	L	H	H	B	H	B	H	H	L	L	H	H	L	B	B	H	H	H
CH3	S6R032356494	58.9124	L	H	H	L	L	L	B	B	B	L	H	L	H	H	H	B	B	H	L	H	H	L	L	L	H	H	B	H	H	L	H	H	B	H	H	H	H	L	L	H	H	L	B	B	H	H	H
CH3	SAH032478677	61.9669	L	H	H	L	L	L	B	B	H	L	H	L	H	H	H	B	B	H	L	H	H	L	L	L	H	H	B	H	H	L	H	H	B	H	H	H	H	L	L	H	H	L	B	B	H	H	H
CH3	gUNC5384072	62.2989	L	H	H	L	L	L	B	B	U	L	H	L	H	H	H	B	B	H	L	H	H	L	L	L	H	H	B	H	H	L	H	H	B	H	H	H	H	L	L	H	H	L	B	B	H	H	H
CH3	mJAX00525416	66.2085	L	H	H	L	L	H	B	B	H	L	H	L	H	H	H	B	B	H	L	H	H	L	L	L	H	H	B	H	H	L	H	H	H	H	H	H	H	L	L	H	H	U	B	B	H	H	H
CH3	SFT032662274	66.5569	L	H	H	L	L	H	B	B	B	L	H	L	H	H	H	B	B	H	L	H	H	L	L	L	H	H	B	H	H	L	H	H	H	H	H	H	H	L	L	H	H	L	B	B	H	H	H
CH3	gUNC5440607	67.6167	L	H	H	L	L	H	B	B	H	L	H	L	H	H	H	B	B	H	L	H	H	L	L	L	H	H	B	H	H	L	H	H	H	H	H	H	H	L	L	H	H	L	B	B	H	H	H
CH3	UNC5440607	67.6167	L	H	H	L	L	H	B	B	H	L	H	L	H	H	H	B	B	H	L	H	H	L	L	L	H	H	B	H	H	L	H	H	H	H	H	H	H	L	L	H	H	U	B	B	H	H	H
CH3	bHkupUNC030615251	78.594	L	H	H	H	H	H	B	B	U	L	H	L	H	H	H	B	B	H	L	H	H	L	L	L	H	L	B	H	H	L	H	B	H	H	H	H	H	L	L	H	H	L	B	B	H	H	H
CH3	mbHkupUNC030615251	78.594	L	H	H	H	H	H	B	B	B	L	H	L	H	H	H	B	B	H	L	H	H	L	L	L	H	L	B	H	H	L	H	B	H	H	H	H	H	L	L	H	H	L	B	B	H	H	H
CH3	UNC5598889	78.7978	L	H	H	H	H	H	B	B	U	L	H	L	H	H	H	B	B	H	L	H	H	L	L	L	H	L	B	H	H	L	H	B	H	H	H	H	H	L	L	H	H	L	B	B	H	H	H
CH3	SS6033151917	78.7979	L	H	H	H	H	H	B	B	B	L	H	L	H	H	H	B	B	H	L	H	H	L	L	L	H	L	B	H	H	L	H	B	H	H	H	H	H	L	L	H	H	L	B	B	H	H	H
CH3	mJAX00109485	80.2617	L	H	H	H	H	H	B	B	B	L	H	L	H	H	H	B	B	H	L	H	H	L	L	L	H	L	B	H	H	L	H	B	H	H	H	H	H	L	L	H	H	L	B	B	H	H	H
CH3	mUNC030121003	80.9845	L	H	H	H	H	H	B	B	U	L	H	L	H	H	H	B	B	H	L	H	H	L	L	L	H	L	B	H	H	L	H	B	H	H	H	H	H	L	L	H	H	L	B	B	H	H	H
CH3	gUNC5637295	81.2964	L	H	H	H	H	H	B	B	U	L	H	L	H	H	H	B	B	H	L	H	H	L	L	L	H	L	B	H	H	L	H	B	H	H	H	H	H	L	L	H	H	U	B	B	H	H	H
CH3	gJAX00109616	82.0053	L	H	H	H	H	H	B	B	U	L	H	L	H	H	H	B	B	H	L	H	H	L	L	L	H	L	B	H	H	L	H	B	H	H	H	H	H	L	L	H	H	L	B	B	H	H	H
CH3	SS6033309060	82.7265	L	H	H	B	H	H	B	B	B	L	H	L	H	H	H	B	B	H	L	H	H	L	L	L	H	L	B	H	H	L	H	B	H	H	H	H	H	L	L	H	H	L	B	B	H	H	H
CH3	UNC030485727	83.0525	L	H	H	B	H	H	B	B	B	L	H	L	H	H	H	B	B	H	L	H	H	L	L	L	H	L	B	H	H	L	H	B	H	H	H	H	H	L	L	H	H	L	B	B	H	H	H
CH3	UNC5672509	83.8282	L	H	H	B	H	H	B	B	H	L	H	L	H	H	H	B	B	H	L	H	H	L	L	L	H	L	B	H	H	L	H	B	H	H	H	H	H	L	L	H	H	L	B	B	H	H	H
CH3	JAX00109777	84.1645	L	H	H	B	H	H	B	B	H	L	H	L	H	H	H	B	B	H	L	H	H	L	L	L	H	L	B	H	H	L	H	B	H	H	H	H	H	L	L	H	H	L	B	B	H	H	H
CH3	mUNC030314030	84.2934	L	H	H	B	H	H	B	B	B	L	H	L	H	H	H	B	B	H	L	H	H	L	L	L	H	L	B	H	H	L	H	B	H	H	H	H	H	L	L	H	H	L	B	B	H	H	H
CH3	UNC5686125	84.8012	L	H	H	B	H	H	B	B	U	L	H	L	H	H	H	B	B	H	L	H	H	L	L	L	H	L	B	H	H	L	H	B	H	H	H	H	H	L	L	H	H	U	B	B	H	H	H
CH3	UNC5690039	85.1464	L	H	H	B	H	H	B	B	H	L	H	L	H	H	H	B	B	H	L	H	H	L	L	L	H	L	B	H	H	L	H	B	H	H	H	H	H	L	L	H	H	U	B	B	H	H	H
CH3	SBC033448082	86.2021	L	H	H	B	H	H	B	B	U	L	H	L	H	H	H	B	B	H	L	H	H	L	L	L	H	L	B	H	H	L	H	B	H	H	H	H	H	L	L	H	H	L	B	B	H	H	H
CH3	JAX00110025	87.4571	L	H	H	B	H	H	B	B	B	L	H	L	H	H	H	B	B	H	L	H	H	L	L	L	H	L	B	H	H	L	H	B	H	H	H	H	H	L	L	H	H	L	B	B	H	H	H
CH3	UNCHS009315	87.7533	L	H	H	B	H	H	B	B	U	L	H	L	H	H	H	B	B	H	L	H	H	L	L	L	H	L	B	H	H	L	H	B	H	H	H	H	H	L	L	H	H	L	B	B	H	H	H
CH3	gUNCHS009315	87.7533	L	H	H	B	H	H	B	B	H	L	H	L	H	H	H	B	B	H	L	H	H	L	L	L	H	L	B	H	H	L	H	B	H	H	H	H	H	L	L	H	H	L	B	B	H	H	H
CH3	gUNC5732520	88.855	L	H	H	B	H	H	B	B	H	L	H	L	H	H	H	B	H	H	L	H	H	L	L	L	H	L	B	H	H	L	H	B	H	H	H	H	H	L	L	H	H	L	B	B	H	H	H
CH3	gJAX00110225	90.1323	L	H	H	B	H	H	B	B	U	L	H	L	H	H	H	B	H	H	L	H	H	L	L	L	H	L	B	H	H	L	H	B	H	H	H	H	H	L	L	H	H	U	B	B	H	H	H
CH3	JAX00110225	90.1323	L	H	H	B	H	H	B	B	U	L	H	L	H	H	H	B	H	H	L	H	H	L	L	L	H	L	B	H	H	L	H	B	H	H	H	H	H	L	L	H	H	L	B	B	H	H	H
CH3	UNC5747116	90.4128	L	H	H	B	H	H	B	B	U	L	H	L	H	H	H	B	H	H	L	H	H	L	L	L	H	L	B	H	H	L	H	B	H	H	H	H	H	L	L	H	H	L	B	B	H	H	H
CH3	JAX00529857	90.5761	L	H	H	B	H	H	B	B	B	L	H	L	H	H	H	B	H	H	L	H	H	L	L	L	H	L	B	H	H	L	H	B	H	H	H	H	H	L	L	H	H	U	B	B	H	H	H
CH3	UNC5755533	92.1435	L	H	H	B	H	H	B	B	H	L	H	L	H	H	H	B	H	H	L	H	H	L	L	L	H	L	B	H	H	L	H	B	H	H	H	H	H	L	L	H	H	L	B	B	H	B	H
CH3	UNC5770722	93.5685	L	H	H	B	H	H	B	B	U	L	H	L	H	H	H	B	H	H	L	H	H	L	L	L	H	L	B	H	H	L	H	B	H	H	H	H	H	L	L	H	H	L	B	B	H	B	H
CH3	gUNC5773934	94.461	L	H	H	B	H	H	B	B	B	L	H	L	H	H	H	B	H	H	L	H	L	L	L	L	H	L	B	H	H	L	H	B	H	H	H	H	H	L	L	H	H	L	B	B	H	B	H
CH3	UNC5773934	94.461	L	H	H	B	H	H	B	B	B	L	H	L	H	H	H	B	H	H	L	H	L	L	L	L	H	L	B	H	H	L	H	B	H	H	H	H	H	L	L	H	H	L	B	B	H	B	H
CH3	SS6033794184	94.8546	L	H	H	B	H	H	B	B	U	L	H	L	H	H	H	B	H	H	L	H	L	L	L	L	H	L	B	H	H	L	H	B	H	H	H	H	H	L	L	H	H	U	B	B	H	B	H
CH3	JAX00110594	95.3376	L	H	H	B	H	H	B	B	B	L	H	L	H	H	H	B	H	H	L	H	L	L	L	L	H	L	B	H	H	L	H	B	H	H	H	H	H	L	L	H	H	L	B	B	H	B	H
CH3	UNC5787203	95.9412	L	H	H	B	H	H	B	B	U	L	H	L	H	H	H	B	H	H	L	H	L	L	L	L	H	L	H	H	H	L	H	B	H	H	H	H	H	L	L	H	H	L	B	B	H	B	H
CH3	UNC5787323	95.9532	L	H	H	B	H	H	B	B	U	L	H	H	H	H	H	B	H	H	L	H	L	L	L	L	H	L	H	H	H	L	H	B	H	H	H	H	H	L	L	H	H	L	B	B	H	B	H
CH3	SS6033839129	95.9782	L	H	H	B	H	H	B	B	U	L	H	H	H	H	H	B	H	H	L	H	L	L	L	L	H	L	H	H	H	L	H	B	H	H	H	H	H	L	L	H	H	L	B	B	H	B	H
CH3	UNC5789300	96.2147	L	H	H	B	H	H	B	B	B	L	H	H	H	H	H	B	H	H	L	H	L	L	L	L	H	L	H	H	H	L	H	B	H	H	H	H	H	L	L	H	H	L	B	B	H	B	H
CH3	bHkupUNC030495445	96.4106	L	H	H	B	H	H	B	B	B	L	H	H	H	H	H	B	H	H	L	H	L	L	L	L	H	L	H	H	H	L	H	B	H	H	H	H	H	L	L	H	H	L	B	B	H	B	H
CH3	mUNC5799631	97.321	L	H	H	B	H	H	B	B	H	L	H	H	H	H	H	B	H	H	L	H	L	L	L	L	H	L	H	H	H	L	H	B	H	H	H	H	H	L	L	H	H	L	B	B	H	B	H
CH3	SFT033893264	97.3316	L	H	H	B	H	H	B	B	U	L	H	H	H	H	H	B	H	H	L	H	L	L	L	L	H	L	H	H	H	L	H	B	H	H	H	H	H	L	L	H	H	U	B	B	H	B	H
CH3	UNC5800029	97.3458	L	H	H	B	H	H	B	B	U	L	H	H	H	H	H	B	H	H	L	H	L	L	L	L	H	L	H	H	H	L	H	B	H	H	H	H	H	L	L	H	H	L	B	B	H	B	H
CH3	mUNC030674885	98.3568	L	H	H	B	H	H	B	B	H	L	H	H	H	H	H	B	H	H	L	H	L	L	L	L	H	L	H	H	H	H	H	B	H	H	H	H	L	L	L	H	H	L	B	B	H	B	H
CH3	S6Y033972444	99.3111	L	H	H	B	H	H	B	B	B	L	H	H	H	H	H	B	H	H	L	H	L	L	L	L	H	L	H	H	H	H	H	B	H	H	H	H	L	L	L	H	H	L	B	B	H	B	H
CH3	gUNC5826374	99.4699	L	H	H	B	H	H	B	B	B	L	H	H	H	H	H	B	H	H	L	H	L	L	L	L	H	L	H	H	H	H	H	B	H	H	H	H	L	L	L	H	H	L	B	B	H	B	H
CH3	UNC5831385	99.879	L	H	H	B	H	H	B	B	B	L	H	H	H	H	H	B	H	H	L	H	L	L	L	L	H	L	H	H	H	H	H	B	H	H	H	H	L	L	L	H	H	L	B	B	H	B	H
CH3	UNC5837234	100.381	L	H	H	B	H	H	B	B	U	L	H	H	H	H	H	B	H	H	L	H	L	L	L	L	H	L	H	H	H	H	H	B	H	H	H	H	L	L	L	H	H	L	B	B	H	B	H
CH3	JAX00110988	100.719	L	H	H	B	H	H	B	B	U	L	H	H	H	H	H	B	H	H	L	H	L	L	L	L	H	L	H	H	H	H	H	B	H	H	H	H	L	L	L	H	H	L	B	B	H	B	H
CH3	UNC5841910	100.756	L	H	H	B	H	H	B	B	U	L	H	H	H	H	H	B	H	H	L	H	L	L	L	L	H	L	H	H	H	H	H	B	H	H	H	H	L	L	L	H	H	L	B	B	H	B	H
CH3	UNC5855250	101.612	L	H	H	B	H	H	B	B	H	L	H	H	H	H	H	B	H	H	L	H	L	L	L	L	H	L	H	H	H	H	H	B	H	H	H	H	L	L	L	H	H	L	B	B	H	B	H
CH3	gUNC5855250	101.612	L	H	H	B	H	H	B	B	H	L	H	H	H	H	H	B	H	H	L	H	L	L	L	L	H	L	H	H	H	H	H	B	H	H	H	H	L	L	L	H	H	L	B	B	H	B	H
CH3	UNC5864433	102.208	L	H	H	B	H	H	B	B	B	L	H	H	H	H	H	B	H	H	L	H	L	L	L	L	H	L	H	H	H	H	H	B	H	H	H	H	L	L	L	H	H	L	B	B	H	B	H
CH3	UNC5865708	102.278	L	H	H	B	H	H	B	B	B	L	H	H	H	H	H	B	H	H	L	H	L	L	L	L	H	L	H	H	H	H	H	B	H	H	H	H	L	L	L	H	H	U	B	B	H	B	H
CH3	SS6034129263	103.232	L	H	H	B	H	H	B	B	U	L	H	H	H	H	H	B	H	H	L	H	L	L	L	L	H	L	H	H	H	H	H	H	H	H	H	H	L	L	L	H	H	L	B	B	H	B	H
CH3	SFT034144880	103.622	L	H	H	B	H	H	B	B	H	L	H	H	H	H	H	B	H	H	L	H	L	L	L	L	H	L	H	H	H	H	H	H	H	H	H	H	L	L	L	H	H	L	B	B	H	B	H
CH3	gUNC5883020	103.722	L	H	H	B	H	H	B	B	H	L	H	H	H	H	H	B	H	H	L	H	L	L	L	L	H	L	H	H	H	H	H	H	H	H	H	H	L	L	L	H	H	L	B	B	H	B	H
CH3	gUNC5885627	104.024	L	H	H	B	H	H	B	B	H	L	H	H	H	H	H	B	H	H	L	H	L	L	L	L	H	L	H	H	H	H	H	H	H	H	H	H	L	L	L	H	H	L	B	B	H	B	H
CH3	bHkupUNC030163295	104.321	L	H	H	B	H	H	B	B	H	L	H	H	H	H	H	B	H	H	L	H	L	L	L	L	H	L	H	H	H	H	H	H	H	H	H	H	L	L	L	H	H	U	B	B	H	B	H
CH3	SSH034177380	104.435	L	H	H	B	H	H	B	B	U	L	H	H	H	H	H	B	H	H	L	H	L	L	L	L	H	L	H	H	H	H	H	H	H	H	H	H	L	L	L	H	H	L	B	B	H	B	H
CH3	JAX00111268	104.444	L	H	H	B	H	H	B	B	H	L	H	H	H	H	H	B	H	H	L	H	L	L	L	L	H	L	H	H	H	H	H	H	H	H	H	H	L	L	L	H	H	L	B	B	H	B	H
CH3	SBJ034218063	105.452	L	H	H	B	H	H	B	B	H	L	H	H	H	H	H	B	H	H	H	H	L	L	L	L	H	L	H	H	H	H	H	H	H	H	H	H	L	L	L	H	H	L	B	B	H	B	H
CH3	S6T034284628	107.116	L	H	H	B	H	H	B	B	H	L	H	H	H	H	H	B	H	H	H	H	L	L	L	L	H	L	H	H	H	H	H	H	H	H	H	H	L	L	L	H	H	L	B	B	H	B	H
CH3	mUNC030678789	107.19	L	H	H	B	H	H	B	B	B	L	H	H	H	H	H	B	H	H	H	U	L	L	L	L	U	L	U	U	H	H	H	H	H	H	H	H	L	L	L	H	H	U	B	B	H	B	H
CH3	gUNC5923673	107.999	L	H	H	B	H	H	H	B	B	L	H	H	H	H	H	B	H	H	H	H	L	L	L	L	H	L	H	H	H	H	H	H	H	H	H	H	L	L	L	H	H	L	B	B	H	B	L
CH3	gUNC5945004	109.648	L	H	H	B	H	H	H	B	U	L	H	H	H	H	H	B	H	H	H	H	L	L	L	L	H	L	H	H	H	H	H	H	H	H	H	H	L	L	L	H	H	L	B	B	H	B	L
CH3	gUNC5949179	109.979	L	H	H	B	H	H	H	B	H	L	H	H	H	H	H	B	H	H	H	H	L	L	L	L	H	L	H	H	H	H	H	H	H	H	H	H	L	L	L	H	H	L	B	B	H	B	L
CH3	SFT034447601	111.19	L	H	H	B	H	H	H	B	B	L	H	H	H	H	H	B	H	H	H	H	L	L	L	L	H	L	H	H	H	H	H	H	H	H	H	H	L	L	L	H	H	L	B	B	H	H	L
CH3	gICR1414	111.776	L	H	H	B	H	H	H	B	H	L	H	H	H	H	H	B	H	H	H	H	L	L	L	L	H	L	H	H	H	H	H	H	H	H	H	H	L	L	L	H	H	L	B	B	H	H	L
CH3	gUNC6002742	114.581	L	H	H	B	H	H	H	B	H	L	H	H	H	H	H	B	H	H	H	H	L	L	L	L	H	L	H	H	H	H	H	H	H	H	H	H	L	L	L	H	H	L	B	B	H	H	L
CH3	SS6034626385	115.66	L	H	H	B	H	H	H	B	U	L	H	H	H	H	H	B	H	H	H	H	L	L	L	L	H	L	H	H	H	H	H	H	H	H	H	H	L	L	L	H	H	U	B	B	H	H	L
CH3	SBJ034626667	115.667	L	H	H	B	H	H	H	B	B	L	H	H	H	H	H	B	H	H	H	H	L	L	L	L	H	L	H	H	H	H	H	H	H	H	H	H	L	L	L	H	H	L	B	B	H	H	L
CH3	gUNC6019002	115.671	L	H	H	B	H	H	H	B	U	L	H	H	H	H	H	B	H	H	H	H	L	L	L	L	H	L	H	H	H	H	H	H	H	H	H	H	L	L	L	H	H	L	B	B	H	H	L
CH3	gJAX00112120	116.143	L	H	H	B	H	H	H	B	H	L	H	H	H	H	H	B	H	H	H	H	L	L	L	L	H	L	H	H	H	H	H	H	H	H	H	H	L	L	L	H	H	L	B	B	H	H	L
CH3	gUNC6032774	116.568	L	H	H	B	H	H	H	B	U	L	H	H	H	H	H	B	H	H	H	H	L	L	L	L	H	L	H	H	H	H	H	H	H	H	H	H	L	L	L	H	H	L	B	B	H	H	L
CH3	gJAX00112248	117.862	L	H	H	B	H	H	H	B	B	L	B	H	H	H	H	B	H	H	H	H	L	L	L	L	H	L	H	H	H	H	H	H	H	H	H	H	L	L	L	H	H	U	B	B	H	H	L
CH3	mUNC030523155	119.976	L	H	H	B	H	H	H	B	B	L	B	H	H	H	H	B	H	H	H	H	H	L	L	L	H	L	H	H	H	H	H	H	H	H	H	H	L	L	L	H	H	L	B	B	H	H	L
CH3	gUNC6086937	120.468	L	H	H	B	H	H	H	B	B	L	B	H	H	H	H	B	H	H	H	H	H	L	L	L	H	L	H	H	H	H	H	H	H	H	H	H	L	L	L	H	H	U	B	B	H	H	L
CH3	gUNC6106313	121.827	L	H	H	B	H	H	H	B	U	L	B	H	H	H	H	B	H	H	H	B	H	L	L	L	H	L	H	H	H	H	H	H	H	H	H	H	L	L	L	H	H	L	B	B	H	H	L
CH3	gUNC6114888	122.412	L	H	H	B	H	H	H	B	B	L	B	H	H	H	H	B	H	H	H	B	H	L	L	L	H	L	H	H	H	H	H	H	H	H	H	H	L	L	L	H	H	U	B	B	H	H	L
CH3	S3C034928154	123.204	L	H	H	B	H	H	H	B	U	L	B	H	H	B	H	B	H	H	H	B	H	L	L	L	H	L	H	H	H	H	H	H	H	H	H	H	L	L	L	H	H	L	B	B	H	H	L
CH3	S3C034928156	123.204	L	H	H	B	H	H	H	B	U	L	B	H	H	B	H	B	H	H	H	B	H	L	L	L	H	L	H	H	H	H	H	H	H	H	H	H	L	L	L	H	H	L	B	B	H	H	L
CH3	mUNC6132276	123.52	L	H	H	B	H	H	H	B	B	L	B	H	H	B	H	B	H	H	H	B	H	L	L	L	H	L	H	H	H	H	H	H	H	H	H	H	L	L	L	H	H	L	B	B	H	H	L
CH3	SBC034941050	123.526	L	H	H	B	H	H	H	B	B	L	B	H	H	B	H	B	H	H	H	B	H	L	L	L	H	L	H	H	H	H	H	H	H	H	H	H	L	L	L	H	H	U	B	B	H	H	L
CH3	SAH034955442	123.886	L	H	H	B	H	H	H	B	H	L	B	H	H	B	H	B	H	H	H	B	H	L	L	L	H	L	H	H	H	H	H	H	H	H	H	H	L	L	L	H	H	L	B	B	H	H	L
CH3	SAJ034982318	124.558	L	H	H	B	H	H	H	B	H	L	B	H	H	B	H	B	H	H	H	B	H	L	L	L	H	L	H	H	H	H	H	H	H	H	H	H	L	L	L	H	H	L	B	B	H	H	L
CH3	gUNC6167562	125.598	L	H	H	B	H	H	H	B	U	L	B	H	H	B	H	B	H	H	H	B	H	L	L	L	H	L	H	H	H	H	H	H	H	H	H	H	L	L	L	H	H	L	B	B	H	H	L
CH3	UNC6225534	129.423	L	H	H	B	H	H	H	B	B	L	B	H	H	B	L	B	H	H	H	B	H	L	L	L	H	H	H	H	H	H	H	H	H	H	H	H	L	L	L	H	H	H	B	B	H	H	L
CH3	UNC6226186	129.47	L	H	H	B	H	H	H	B	B	L	B	H	H	B	L	B	H	H	H	B	H	L	L	L	H	H	H	H	H	H	H	H	H	H	H	H	L	L	L	H	H	H	B	B	H	H	L
CH3	SBJ035272030	131.801	L	H	H	B	H	H	H	B	U	L	B	H	H	B	L	B	H	H	H	B	H	H	L	L	H	H	H	H	H	H	H	H	H	H	H	H	L	L	L	H	H	H	B	B	H	H	L
CH3	SSH035274975	131.874	L	H	H	B	H	H	H	B	B	L	B	H	H	B	L	B	H	H	H	B	H	H	L	L	H	H	H	H	H	H	H	H	H	H	H	H	L	L	L	H	H	H	B	B	H	H	L
CH3	SSR035274986	131.875	L	H	H	B	H	H	H	B	B	L	B	H	H	B	L	B	H	H	H	B	H	H	L	L	H	H	H	H	H	H	H	H	H	H	H	H	L	L	L	H	H	H	B	B	H	H	L
CH3	SSH035276932	131.923	L	H	H	B	H	H	H	B	H	L	B	H	H	B	L	B	H	H	H	B	H	H	L	L	H	H	H	H	H	H	H	H	H	H	H	H	L	L	L	H	H	H	B	B	H	H	L
CH3	SSH035279587	131.99	L	H	H	B	H	H	H	B	H	L	B	H	H	B	L	B	H	H	H	B	H	H	L	L	H	H	H	H	H	H	H	H	H	H	H	H	L	L	L	H	H	H	B	B	H	H	L
CH3	gUNC6264274	132.02	L	H	H	B	H	H	H	B	U	L	B	H	H	B	L	B	H	H	H	B	H	H	L	L	H	H	H	H	H	H	H	H	H	H	H	H	L	L	L	H	H	H	B	B	H	H	L
CH3	SSR035281155	132.029	L	H	H	B	H	H	H	B	B	L	B	H	H	B	L	B	H	H	H	B	H	H	L	L	H	H	H	H	H	H	H	H	H	H	H	H	L	L	L	H	H	H	B	B	H	H	L
CH3	S6R035281336	132.033	L	H	H	B	H	H	H	B	B	L	B	H	H	B	L	B	H	H	H	B	H	H	L	L	H	H	H	H	H	H	H	H	H	H	H	H	L	L	L	H	H	H	B	B	H	H	L
CH3	SSH035282598	132.065	L	H	H	B	H	H	H	B	U	L	B	H	H	B	L	B	H	H	H	B	H	H	L	L	H	H	H	H	H	H	H	H	H	H	H	H	L	L	L	H	H	H	B	B	H	H	L
CH3	SSR035282789	132.07	L	H	H	B	H	H	H	B	U	L	B	H	H	B	L	B	H	H	H	B	H	H	L	L	H	H	H	H	H	H	H	H	H	H	H	H	L	L	L	H	H	H	B	B	H	H	L
CH3	SSR035282807	132.07	L	H	H	B	H	H	H	B	U	L	B	H	H	B	L	B	H	H	H	B	H	H	L	L	H	H	H	H	H	H	H	H	H	H	H	H	L	L	L	H	H	H	B	B	H	H	L
CH3	SSR035282975	132.074	L	H	H	B	H	H	H	B	H	L	B	H	H	B	L	B	H	H	H	B	H	H	L	L	H	H	H	H	H	H	H	H	H	H	H	H	L	L	L	H	H	H	B	B	H	H	L
CH3	SSR035282992	132.075	L	H	H	B	H	H	H	B	U	L	B	H	H	B	L	B	H	H	H	B	H	H	L	L	H	H	H	H	H	H	H	H	H	H	H	H	L	L	L	H	H	H	B	B	H	H	L
CH3	gUNC6265372	132.075	L	H	H	B	H	H	H	B	H	L	B	H	H	B	L	B	H	H	H	B	H	H	L	L	H	H	H	H	H	H	H	H	H	H	H	H	L	L	L	H	H	H	B	B	H	H	L
CH3	gJAX00113359	132.78	L	H	H	B	H	H	H	B	U	L	B	H	H	B	L	B	H	H	H	B	H	H	L	L	H	H	H	H	H	H	H	H	H	H	H	H	L	L	L	H	H	H	B	B	H	H	L
CH3	gJAX00113396	133.244	L	H	H	B	H	H	H	B	B	L	B	H	H	B	L	B	H	H	H	B	H	H	L	L	H	H	H	H	H	H	H	H	H	H	H	H	L	L	L	H	H	H	B	B	H	H	U
CH3	gJAX00113456	134.048	L	H	H	B	H	H	H	B	B	L	B	H	H	B	L	B	H	H	H	B	H	H	L	L	H	H	H	H	H	H	H	H	H	H	H	H	L	L	L	H	H	H	B	B	H	H	L
CH3	gUNC6309280	135.363	L	H	H	B	B	H	H	B	H	L	B	H	H	B	L	B	H	H	H	B	H	H	H	L	H	H	H	H	H	H	H	H	H	H	H	H	L	H	L	H	H	H	B	B	H	H	L
CH3	gJAX00113606	136.024	L	H	H	B	B	H	H	B	H	L	B	H	H	B	L	B	H	H	H	B	H	H	H	L	H	H	H	H	H	H	H	H	H	H	H	H	L	H	L	H	H	H	B	B	H	H	L
CH3	gJAX00539599	140.316	L	H	H	B	B	H	L	B	U	H	B	H	H	B	L	B	L	H	H	B	H	H	H	L	H	H	H	H	H	H	H	L	H	H	H	H	L	H	L	H	L	H	B	B	H	H	L
CH3	gUNCHS010297	143.467	L	H	B	B	B	H	L	B	U	H	B	H	H	B	L	B	L	H	H	B	H	H	H	L	H	H	H	H	H	H	H	L	H	H	H	H	L	H	B	H	L	L	B	B	H	H	L
CH3	gUNC6444169	144.318	L	H	B	B	B	H	L	B	H	H	B	H	H	B	L	H	L	H	H	B	H	H	H	L	H	H	H	H	H	H	H	L	H	H	H	H	L	H	B	L	L	L	B	B	H	H	L
CH3	UNC6445132	144.395	L	H	B	B	B	H	L	B	H	H	B	H	H	B	L	H	L	H	H	B	H	H	H	L	H	H	H	H	H	H	H	L	H	H	H	H	L	H	B	L	L	L	B	B	H	H	L
CH3	gUNC6478289	146.596	L	H	B	H	B	H	L	B	U	H	B	H	H	B	L	H	L	H	H	B	H	H	H	L	H	H	H	H	H	H	H	L	H	H	H	H	L	H	B	L	L	L	B	B	H	H	L
CH3	SBJ035881520	147.038	L	H	B	H	B	H	L	B	B	H	B	H	H	B	L	H	L	H	H	B	H	H	H	L	H	H	H	H	H	H	H	L	H	H	H	H	L	H	B	L	L	L	B	B	H	H	L
CH3	gUNC6507289	148.599	L	H	B	H	B	H	L	B	B	H	B	H	H	B	L	H	L	H	H	B	H	B	H	L	H	H	H	H	H	H	H	L	H	H	H	H	L	H	B	L	L	L	B	U	H	H	L
CH3	gUNC6535995	150.99	L	H	H	H	B	H	L	B	H	H	B	H	H	B	L	H	L	H	B	B	H	B	H	L	H	H	H	H	H	H	B	L	H	H	H	H	L	H	B	L	L	L	B	B	H	H	L
CH3	mUNC6547782	151.948	L	H	H	H	B	H	L	B	U	H	B	H	H	B	L	H	L	H	B	B	H	B	H	L	H	H	H	H	H	H	B	L	H	H	H	H	L	H	B	L	L	L	B	B	H	H	L
CH3	SSH036086655	152.166	L	H	H	H	B	H	L	B	U	H	B	H	H	B	L	H	L	H	B	B	H	B	H	L	H	H	H	H	H	H	B	L	H	H	H	H	L	H	B	L	L	L	B	B	H	H	L
CH3	SFH036129403	153.235	L	H	H	H	B	H	L	B	U	H	B	H	H	B	L	H	L	H	B	B	H	B	H	L	H	H	H	H	H	H	B	L	H	H	H	H	L	H	B	L	L	L	B	B	H	H	L
CH3	gUNC6570745	153.539	L	H	H	H	B	H	L	B	B	H	B	H	H	B	L	H	L	H	B	B	H	B	H	L	H	H	H	H	H	H	B	L	H	H	H	H	L	H	B	L	L	L	B	B	H	H	L
CH3	gUNC6581568	154.127	L	H	H	H	B	H	L	B	H	H	B	H	H	B	L	H	L	H	B	B	H	B	H	L	H	H	H	H	H	H	B	L	H	H	H	H	L	H	B	L	L	L	B	B	H	H	L
CH3	gUNCHS010452	154.713	L	H	H	H	B	H	L	B	U	H	B	H	H	B	L	H	L	H	B	B	H	B	H	L	H	H	H	H	H	H	H	L	H	H	H	H	L	H	B	L	L	L	B	B	H	H	L
CH3	SBJ036198213	154.955	L	H	H	H	B	H	L	B	U	H	B	H	H	B	L	H	L	H	B	B	H	B	H	L	H	H	H	H	H	H	H	L	H	H	H	H	L	H	B	L	L	L	B	B	H	H	L
CH3	mUNC6606962	156.388	H	H	H	H	B	H	L	B	B	H	B	H	H	B	L	H	L	H	B	B	H	B	H	L	H	H	H	H	H	H	H	L	H	H	H	H	H	H	B	L	L	L	B	B	H	H	L
CH3	gUNC6614241	157.023	H	H	H	H	B	H	L	B	U	H	B	H	H	B	L	H	L	H	B	B	H	B	H	L	H	H	H	H	H	H	H	L	H	H	H	H	H	H	B	L	L	L	B	B	H	H	L
CH3	gUNC6624174	158.053	H	H	H	H	B	H	L	B	U	H	B	H	H	B	L	H	L	H	B	B	H	B	H	L	H	H	H	H	H	H	H	L	H	H	H	H	B	H	B	L	L	L	B	B	H	H	L
CH3	gUNC6631755	159.134	H	H	H	H	B	H	L	B	B	H	B	H	H	B	L	H	L	H	B	B	H	B	H	L	H	H	H	H	H	H	H	L	H	H	H	H	B	H	B	L	L	L	B	B	H	H	L
CH4	SBJ040790064	19.7516	H	B	H	H	H	U	U	U	U	B	B	U	B	L	B	L	U	B	U	L	U	L	U	H	U	U	L	B	L	H	B	U	U	L	B	U	B	U	U	H	B	L	H	B	H	H	H
CH4	gUNC6860017	20.8933	H	B	H	H	H	H	H	H	H	B	B	H	B	L	H	L	H	B	H	L	H	L	H	H	H	H	L	B	L	H	B	H	H	L	B	H	B	H	H	H	B	L	H	B	H	H	H
CH4	SBJ040845610	21.1403	H	B	H	H	H	H	H	H	U	B	B	H	B	L	H	L	H	B	H	U	H	L	H	H	H	U	L	B	L	H	B	U	U	L	B	H	B	H	H	H	B	L	H	B	H	H	H
CH4	gUNC6870906	21.7836	H	B	H	H	H	H	H	H	U	B	B	H	B	L	H	L	H	B	H	L	H	L	H	H	H	H	L	U	L	H	B	H	H	L	B	H	B	H	H	H	B	L	H	B	H	H	H
CH4	mUNC6878513	22.3794	H	B	H	H	H	H	H	H	H	B	B	H	B	L	H	L	H	B	H	L	H	L	H	H	H	H	L	B	L	H	B	H	H	L	B	H	B	H	H	H	B	L	H	B	H	H	H
CH4	mUNC040389759	23.2867	H	B	H	H	H	H	H	H	H	B	B	H	B	L	H	L	H	B	H	L	H	L	H	H	H	H	L	U	L	H	B	H	H	L	B	H	B	H	H	H	B	L	H	B	H	H	H
CH4	gUNC6896735	23.9371	H	B	H	H	H	H	H	H	U	B	B	H	B	L	H	L	H	B	H	L	H	L	H	H	H	H	L	B	L	H	B	H	H	L	B	H	B	H	H	H	B	L	H	B	H	H	H
CH4	gUNC6905295	24.64	H	B	H	H	H	H	H	H	H	B	B	H	B	L	H	L	H	B	H	L	H	L	H	B	H	H	L	B	L	H	B	H	H	L	B	H	B	H	H	H	B	L	H	B	H	H	H
CH4	S2H041022378	25.5595	H	B	H	H	H	H	H	H	H	B	B	H	B	L	H	L	H	B	H	L	H	L	H	B	H	H	L	B	L	H	B	H	H	L	B	H	B	H	H	H	B	L	H	B	H	H	H
CH4	gUNC7014151	32.3111	H	B	H	H	H	H	H	H	U	B	B	H	B	L	H	L	H	B	H	L	H	L	H	B	H	H	L	B	L	H	B	H	H	L	B	H	B	H	H	B	B	L	H	B	H	H	H
CH4	gUNC7022910	32.9586	H	B	H	H	H	H	H	H	H	B	B	H	B	L	H	L	H	B	H	L	H	L	H	B	H	H	L	B	L	H	B	H	H	L	B	H	B	H	H	B	B	L	H	B	H	H	H
CH4	mUNC7053705	35.7575	H	B	H	H	H	H	H	H	U	B	B	H	B	L	H	L	H	B	H	L	H	L	H	B	H	H	H	B	L	H	B	H	B	L	B	H	B	H	H	B	H	L	H	B	H	H	H
CH4	ST2041432706	35.8177	H	B	H	H	H	H	H	H	H	B	B	H	B	L	H	L	H	B	H	L	H	L	H	B	H	H	H	B	L	H	B	H	B	L	B	H	B	H	H	B	H	L	H	B	H	H	H
CH4	gJAX00117877	36.9156	H	B	H	H	H	H	H	H	H	B	B	H	B	L	H	L	H	B	H	L	H	L	H	B	H	H	H	B	L	H	B	H	B	L	B	H	B	H	H	B	H	L	H	B	H	H	H
CH4	ST2041501693	37.5423	H	B	H	H	H	H	H	H	U	B	B	H	B	L	H	L	H	B	H	L	H	L	H	B	H	H	H	B	L	H	B	H	B	L	B	H	B	H	H	B	H	L	H	B	H	H	H
CH4	SS6041721359	43.034	H	B	H	H	H	H	H	H	U	B	B	H	B	L	H	H	H	B	H	L	H	L	L	B	H	H	H	B	L	H	B	H	B	B	B	H	B	H	H	B	H	L	H	B	L	H	H
CH4	SAJ041754242	43.8561	H	B	H	H	H	H	H	H	H	B	B	H	B	L	H	H	H	B	H	L	H	L	L	B	H	H	H	B	L	H	B	H	B	B	B	H	B	H	H	B	H	L	H	B	L	H	H
CH4	gUNC7162427	45.419	H	B	H	H	H	H	H	H	H	B	B	H	B	L	H	H	H	B	H	L	H	H	L	B	H	H	H	B	L	H	B	H	B	B	B	H	B	H	H	B	H	L	H	B	L	H	H
CH4	mUNC7170328	45.9508	H	B	H	H	H	H	H	H	H	U	B	H	B	L	H	H	H	B	H	L	H	H	L	B	H	H	H	H	L	H	B	H	B	B	B	H	B	H	H	B	H	L	H	B	L	H	H
CH4	gUNCHS011178	46.5468	H	B	H	H	H	H	H	H	H	B	B	H	B	L	H	H	H	B	H	L	H	H	L	B	H	H	H	B	L	H	B	H	B	B	B	H	B	H	H	B	H	L	H	B	L	H	H
CH4	gUNC7205485	48.7165	H	B	H	H	H	L	H	H	B	B	B	H	B	L	H	H	H	B	H	L	H	H	L	B	H	H	H	B	L	H	B	H	B	B	H	H	B	H	H	B	H	L	H	B	L	H	H
CH4	gUNC7219031	49.8716	H	B	H	H	H	L	H	H	U	B	B	H	B	L	H	H	H	B	H	L	H	H	L	B	H	H	H	B	L	H	B	H	B	B	H	H	B	H	H	B	H	L	H	B	L	H	H
CH4	mJAX00118885	51.2976	H	B	H	H	H	L	H	H	B	B	B	H	B	L	H	H	H	B	H	L	H	H	L	B	H	H	H	B	L	H	B	H	B	B	H	H	B	H	H	B	H	L	H	B	L	H	H
CH4	S3C042109508	52.7377	H	B	H	H	H	L	H	H	B	B	B	H	B	L	H	H	H	H	L	L	H	H	L	B	H	H	H	B	L	H	B	H	B	B	H	H	B	H	H	B	H	L	H	B	L	H	H
CH4	gUNC7260027	53.1427	H	B	H	H	H	L	H	H	B	B	B	H	B	L	H	H	H	H	L	L	H	H	L	B	H	H	H	B	L	H	B	H	B	B	H	H	B	H	H	B	H	L	H	B	L	H	H
CH4	gUNC7264118	53.4368	H	B	H	H	H	L	H	H	U	B	B	H	B	L	H	H	H	H	L	L	H	H	L	B	H	H	H	B	L	H	B	H	B	B	H	H	B	H	H	B	H	L	H	B	L	H	H
CH4	S6Y042191713	54.7928	H	B	H	L	H	L	H	H	H	B	B	H	H	L	H	H	H	H	L	L	H	H	L	B	H	H	H	B	L	H	B	H	B	B	H	H	B	H	L	B	H	L	H	B	L	H	H
CH4	gUNC7288237	55.3397	H	B	H	L	H	L	H	H	H	B	B	H	H	L	H	H	H	H	L	L	H	H	L	B	H	H	H	B	L	H	B	H	B	B	H	H	B	H	L	B	H	L	H	B	L	H	L
CH4	gUNC7300184	56.1998	H	B	H	L	H	L	H	H	H	B	B	H	H	L	H	H	H	H	L	L	H	H	L	B	H	H	H	B	L	H	B	H	B	B	H	H	B	H	L	B	H	L	H	B	L	H	L
CH4	gUNC7322324	57.7565	H	B	H	L	H	L	H	H	B	B	B	H	H	L	H	H	H	H	L	L	H	H	L	B	H	H	H	B	L	H	B	H	B	B	H	H	B	H	L	B	H	L	H	B	L	H	L
CH4	gJAX00552186	58.8313	H	B	H	L	H	L	H	H	U	B	B	H	H	L	H	H	H	H	L	L	H	H	L	B	H	H	H	B	L	H	B	H	B	B	H	H	B	H	L	B	H	L	H	B	L	H	L
CH4	S3C042531961	63.299	H	B	L	L	H	L	B	H	H	B	B	H	H	L	H	H	H	H	L	L	H	H	L	B	H	H	H	B	L	H	B	H	B	B	H	H	B	H	L	H	H	L	H	B	L	H	L
CH4	gUNC7370285	63.4262	H	B	L	L	H	L	B	H	B	B	B	H	H	L	H	H	H	H	L	L	H	H	L	B	H	H	H	B	L	H	B	H	B	B	H	H	B	H	L	H	H	L	H	B	L	H	L
CH4	S1H042538779	63.4695	H	B	L	L	H	L	B	H	U	B	B	H	H	L	H	H	H	H	L	L	H	H	L	B	H	H	H	B	L	H	B	H	B	B	H	H	B	H	L	H	H	L	H	B	L	H	L
CH4	mUNC040514618	66.2361	H	B	L	L	H	L	B	H	U	B	B	H	H	L	H	H	H	H	L	L	H	H	L	B	H	H	H	B	L	H	B	H	B	B	H	H	H	H	L	H	H	L	H	B	L	H	L
CH4	SBC042661161	66.529	H	B	L	L	H	L	B	H	U	B	B	H	H	L	H	H	H	H	L	L	H	H	L	B	H	H	H	B	L	H	B	H	B	B	H	H	H	H	L	H	H	L	H	B	L	H	L
CH4	mbHkupUNC040089799	67.0983	H	B	L	L	H	L	B	H	B	B	B	H	H	L	H	H	H	H	L	L	H	H	L	B	H	H	H	B	L	H	B	H	B	B	H	H	H	H	L	H	H	L	H	B	L	H	L
CH4	gUNCHS011562	67.3174	H	B	L	L	H	L	B	H	H	B	B	H	H	L	H	H	H	H	L	L	H	H	L	B	H	H	H	B	L	H	B	H	B	B	H	H	H	H	L	H	H	L	H	B	L	H	L
CH4	gJAX00120036	68.0165	H	B	L	L	H	L	B	H	U	B	B	H	H	L	H	H	H	H	L	U	H	H	L	B	H	H	H	B	L	H	B	H	B	B	H	H	H	H	L	H	H	L	H	B	L	H	L
CH4	mUNC040401940	68.466	H	B	L	L	H	L	B	H	U	B	B	B	H	L	H	H	H	H	L	L	H	H	L	B	H	H	H	B	L	H	B	H	B	B	H	H	H	H	L	H	H	L	H	B	L	H	L
CH4	gJAX00120191	70.0992	H	B	L	L	H	L	B	H	U	B	B	B	H	L	H	H	H	H	L	L	H	H	L	B	H	H	H	B	L	H	B	H	B	B	H	H	H	H	L	H	H	L	H	B	L	H	L
CH4	S2T042804384	70.1096	H	B	L	L	H	L	B	H	H	B	B	B	H	L	H	H	H	H	L	L	H	H	L	B	H	H	H	B	L	H	B	H	B	B	H	H	H	H	L	H	H	L	H	B	L	H	L
CH4	ST2042807470	70.1868	H	B	L	L	H	L	B	H	H	B	B	B	H	L	H	H	H	H	L	L	H	H	L	B	H	H	H	B	L	H	B	H	B	B	H	H	H	H	L	H	H	L	H	B	L	H	L
CH4	gUNC7467228	71.1651	H	B	L	L	H	L	B	H	U	B	B	B	H	L	H	H	H	H	L	L	H	H	L	B	H	H	H	B	L	H	B	H	B	B	H	H	H	H	L	H	H	L	H	B	L	H	L
CH4	gUNC7479389	72.1086	H	B	L	L	H	L	B	H	B	B	B	B	H	L	H	H	H	H	L	L	H	H	L	B	H	H	H	B	L	H	B	H	B	B	H	H	H	H	L	H	H	L	H	B	L	H	L
CH4	mUNC040122874	72.605	H	B	L	L	H	L	B	H	H	B	B	B	H	L	H	H	H	H	L	L	H	H	L	B	H	H	H	B	L	H	B	H	B	B	H	H	H	H	L	H	H	L	H	B	L	H	L
CH4	gUNC7503701	74.2109	H	B	L	L	H	L	B	H	U	B	B	B	H	L	H	H	H	H	L	L	H	H	L	B	H	H	H	B	L	H	B	H	B	B	H	H	H	H	L	H	H	L	H	B	L	H	L
CH4	mUNC7508779	74.598	H	B	L	L	H	L	B	H	B	B	B	B	H	L	H	H	H	H	L	L	H	H	L	B	H	H	H	B	L	H	B	H	B	B	H	H	H	H	L	H	H	L	H	B	L	H	L
CH4	SBJ042986544	74.6636	H	B	L	L	H	L	B	H	B	B	B	B	H	L	H	H	H	H	L	L	H	H	L	B	H	H	H	B	L	H	B	H	B	B	H	H	H	H	L	H	H	L	H	B	L	H	L
CH4	mUNC040130245	75.0849	H	B	L	L	H	L	B	H	B	B	B	B	H	L	H	H	H	H	L	L	H	H	L	B	H	H	H	B	L	H	B	H	B	B	H	H	H	H	L	H	H	L	H	B	L	H	L
CH4	S3T043177610	79.4403	H	B	L	L	H	L	B	H	H	B	B	B	H	L	H	H	H	H	H	L	H	H	L	H	H	H	B	B	L	H	B	H	B	B	H	H	H	H	L	H	H	L	H	B	L	H	L
CH4	gUNC7580591	79.8224	H	B	L	L	H	L	B	H	B	B	B	B	H	L	H	H	H	H	H	L	H	H	L	H	H	H	B	B	L	H	B	H	B	B	H	H	H	H	L	H	H	L	H	B	L	H	L
CH4	gUNC7591097	80.5464	H	B	L	L	H	L	B	H	H	B	B	B	H	L	H	H	H	H	H	L	H	H	L	H	H	H	B	B	L	H	B	H	B	B	H	H	H	H	L	H	H	L	H	B	L	H	L
CH4	gUNC7598588	81.0762	H	B	L	L	H	L	B	H	H	B	B	B	H	L	H	H	H	H	H	L	H	H	L	H	H	H	B	B	L	H	B	H	B	B	H	H	H	H	L	H	H	L	H	B	L	H	L
CH4	mJAX00555843	82.5509	H	B	L	L	H	L	B	H	H	B	B	B	H	L	H	H	H	H	H	L	H	H	L	H	H	H	B	B	L	H	B	H	B	B	H	H	H	H	L	H	H	L	H	B	L	H	L
CH4	JAX00555961	83.202	H	B	L	L	H	L	B	H	U	B	B	B	H	L	H	H	H	H	H	L	H	H	L	H	H	H	B	B	L	H	B	H	B	B	H	H	H	H	L	H	H	L	H	B	L	H	L
CH4	SBJ043363012	84.0753	H	B	L	L	H	L	B	H	H	B	B	B	H	L	H	H	H	H	H	L	H	H	H	H	H	H	B	B	L	H	B	H	B	B	H	H	H	H	L	H	H	L	H	B	L	H	L
CH4	SFT043369012	84.2253	H	B	L	L	H	L	B	H	H	B	B	B	H	L	H	H	H	H	H	L	H	H	H	H	H	H	B	B	L	H	B	H	B	B	H	H	H	H	L	H	H	L	H	B	L	H	L
CH4	gUNCHS011881	85.4912	H	B	L	L	H	L	B	H	B	B	B	B	H	L	H	H	H	H	H	L	H	H	H	H	H	H	B	B	L	H	B	H	B	B	H	H	H	H	L	H	H	L	H	B	L	H	L
CH4	gUNC7677604	87.1188	H	B	L	L	H	L	B	H	B	B	B	B	H	L	H	H	H	H	H	L	H	H	H	H	H	H	B	B	L	H	B	H	B	B	H	H	H	H	L	H	H	L	H	B	L	H	L
CH4	SBT043527032	88.1758	H	B	L	L	H	L	B	H	B	B	B	B	H	L	H	H	H	H	H	H	H	H	H	H	H	H	B	B	L	H	B	H	B	B	H	H	H	H	L	H	H	L	H	B	L	H	L
CH4	gJAX00121562	88.5133	H	B	L	L	H	L	B	H	H	B	B	B	H	L	H	H	H	H	H	H	H	H	H	H	H	H	B	B	L	H	B	H	B	B	H	H	H	H	L	H	H	L	H	B	L	H	L
CH4	mbHkupUNC040532754	92.3479	H	B	L	L	H	L	B	H	B	B	B	B	H	L	H	H	H	H	H	H	H	H	H	H	H	H	B	B	L	H	H	H	B	B	H	H	H	H	L	H	H	L	H	B	L	H	L
CH4	gUNC7746435	92.9392	H	B	L	L	H	L	B	H	B	B	B	B	H	L	H	H	H	H	H	H	H	H	H	H	H	H	B	B	L	H	H	H	B	B	H	H	H	H	L	H	H	L	H	B	L	H	L
CH4	gUNC7754999	93.6461	H	B	L	L	H	L	B	H	U	B	B	B	H	L	H	H	H	H	H	H	H	H	H	H	H	H	B	B	L	H	H	H	B	B	H	H	H	H	L	H	H	L	H	B	L	H	L
CH4	SBC043799928	94.9982	H	B	L	L	H	L	B	H	B	B	B	B	H	L	H	H	H	H	H	H	H	H	H	H	H	H	B	B	L	H	H	H	B	B	H	H	H	H	L	H	H	L	H	B	L	H	L
CH4	mJAX00558461	95.5716	H	B	L	L	H	L	B	H	U	B	B	B	H	L	H	H	H	H	H	H	H	H	H	H	H	H	B	B	L	H	H	H	B	B	H	H	H	H	L	H	H	L	H	B	L	H	L
CH4	gJAX00122133	96.1359	H	B	L	L	H	L	B	H	U	B	B	B	H	L	H	H	H	H	H	H	H	H	H	H	H	H	B	B	L	H	H	H	B	B	H	H	H	H	L	H	H	L	H	B	L	H	L
CH4	B10040097621	97.6211	H	B	L	L	H	L	B	H	U	B	B	B	H	L	H	H	H	H	H	H	H	H	H	H	H	H	B	B	L	H	H	H	B	B	H	H	H	H	L	H	H	L	H	B	L	H	L
CH4	gUNC7803077	97.7583	H	B	L	L	H	L	B	H	U	B	B	B	H	L	H	H	H	H	H	H	H	H	H	H	H	H	B	B	L	H	H	H	B	B	H	H	H	H	L	H	H	L	H	B	L	H	L
CH4	mJAX00122280	98.0921	H	B	L	L	H	L	B	H	B	B	B	B	H	L	H	H	H	H	H	H	H	H	H	H	H	H	B	B	L	H	H	H	B	B	H	H	H	H	L	H	H	L	H	B	L	H	L
CH4	gUNC7815041	98.733	H	B	L	L	H	L	B	H	H	B	B	B	H	L	H	H	H	H	H	H	H	H	H	H	H	H	B	B	L	H	H	H	B	B	H	H	H	H	L	H	H	L	H	B	L	H	L
CH4	gUNCHS012136	99.3293	H	B	L	L	H	L	B	L	U	B	B	B	H	L	H	H	H	H	H	H	H	H	H	H	H	H	B	B	L	H	H	H	B	B	H	H	H	H	L	H	H	L	H	B	L	H	L
CH4	gUNC7852981	101.547	H	B	L	L	H	L	B	L	B	B	B	B	H	L	H	H	H	H	H	H	H	H	H	H	H	H	B	B	L	H	H	H	B	B	H	H	H	H	L	H	H	L	H	B	L	H	L
CH4	gUNC7862387	102.281	H	B	L	L	H	L	B	L	B	B	B	B	H	L	H	H	H	H	H	H	H	H	H	H	H	H	B	B	L	H	H	H	B	B	H	H	H	H	L	H	H	L	H	B	L	H	L
CH4	gUNC7883528	103.815	H	B	L	L	H	L	B	L	H	B	B	H	H	L	H	H	H	H	H	H	H	H	H	H	H	H	B	B	L	H	H	H	B	B	H	H	H	H	L	H	H	L	H	B	L	H	L
CH4	mbHkupUNC040545931	104.91	H	B	L	L	H	L	B	L	H	B	B	H	H	L	H	H	H	H	H	H	H	H	H	H	H	H	B	B	L	H	H	H	B	B	H	H	H	H	L	H	H	L	H	B	L	H	L
CH4	gJAX00122831	105.446	H	B	L	L	H	L	B	L	H	B	B	H	H	L	H	H	H	H	H	H	H	H	H	H	H	H	B	B	L	H	H	H	B	B	H	L	H	H	L	H	H	L	H	B	L	H	L
CH4	gUNCHS012287	106.069	H	B	L	L	H	L	B	L	H	B	B	H	H	L	H	H	H	H	H	H	H	H	H	H	H	H	B	B	L	H	H	H	B	B	H	L	H	H	L	H	H	L	H	B	L	H	L
CH4	SFH044247545	106.189	H	B	L	L	H	L	B	L	H	B	B	H	H	L	H	H	H	H	H	H	H	H	H	H	H	H	B	B	L	H	H	H	B	B	H	L	H	H	L	H	H	L	H	B	L	H	L
CH4	gUNC7918981	106.3	H	B	L	L	H	L	B	L	H	B	B	H	H	L	H	H	H	H	H	H	H	H	H	H	H	H	B	B	L	H	H	H	B	B	H	L	H	H	L	H	H	L	H	B	L	H	L
CH4	SBT044264560	106.614	H	B	L	L	H	L	B	L	U	B	B	H	H	L	H	H	H	H	H	H	H	H	H	H	H	H	B	B	L	H	H	H	B	B	H	L	H	H	L	H	H	L	H	B	L	H	L
CH4	gJAX00561354	107.318	H	B	L	L	H	L	B	L	U	B	B	H	H	L	H	H	H	H	H	H	H	H	H	H	H	H	B	B	L	H	H	H	B	B	H	L	H	H	L	H	H	L	H	B	L	H	L
CH4	mUNC7939797	107.787	H	B	L	L	H	L	B	L	H	B	B	H	H	L	H	H	H	H	H	H	H	H	H	H	H	H	B	B	L	H	H	H	B	B	H	L	H	H	L	H	H	L	H	B	L	H	L
CH4	S3N044389829	109.746	H	B	L	L	H	L	B	L	H	B	B	H	H	L	H	H	H	H	H	H	H	H	H	H	H	H	B	B	L	H	H	H	B	B	H	L	H	H	L	H	H	L	H	B	L	H	L
CH4	gUNC7966272	110.345	H	B	L	L	H	L	B	L	H	B	B	H	H	L	H	H	H	H	H	H	H	H	H	H	H	H	B	B	L	H	H	H	B	B	H	L	H	H	L	H	H	L	H	B	L	H	L
CH4	SBJ044442934	111.073	H	B	L	L	H	L	B	L	H	B	B	H	H	L	H	H	H	H	H	H	H	H	H	H	H	H	B	B	L	H	H	H	B	B	H	L	H	H	L	H	H	L	H	B	L	H	L
CH4	gUNC7975969	111.366	H	B	L	L	H	L	B	L	U	B	B	H	H	L	H	H	H	H	H	H	H	H	H	H	H	H	B	B	L	H	H	H	B	B	H	L	H	H	L	H	H	L	H	B	L	H	L
CH4	S6Y044461889	111.547	H	B	L	L	H	L	B	L	H	B	B	H	H	L	H	H	H	H	H	H	H	H	H	H	H	H	B	B	L	H	H	H	B	B	H	L	H	H	L	H	H	L	H	B	L	H	L
CH4	gUNCHS012429	111.652	H	B	L	L	H	L	B	L	U	B	B	H	H	L	H	H	H	H	H	H	H	H	H	H	H	H	B	B	L	H	H	H	B	B	H	L	H	H	L	H	H	L	H	B	L	H	L
CH4	mUNC040260326	115.058	H	B	L	L	H	L	B	L	U	B	B	H	H	L	H	H	H	H	H	H	H	H	H	H	H	H	B	B	L	H	H	H	H	B	H	L	H	H	L	H	H	L	H	B	L	H	L
CH4	gUNC8048317	116.751	H	B	L	L	H	L	B	L	B	B	B	H	H	L	H	U	H	H	H	H	U	U	H	H	H	H	B	B	L	H	H	H	H	B	H	L	U	U	L	H	H	L	U	B	L	H	L
CH4	gUNC8057040	117.467	H	B	L	L	H	L	B	L	H	B	B	H	H	L	H	H	H	H	H	H	H	H	H	H	H	H	B	B	L	H	H	H	H	B	H	L	H	H	L	H	H	L	H	B	L	H	L
CH4	B10040117767	117.768	H	B	L	L	H	L	B	L	H	B	B	H	H	L	H	H	H	H	H	H	H	H	H	H	H	H	B	B	L	H	H	H	H	B	H	L	H	H	L	H	H	L	H	B	L	H	L
CH4	gUNC8061889	117.93	H	B	L	L	H	L	B	L	H	B	B	H	H	L	H	H	H	H	H	H	H	H	H	H	H	H	B	B	L	H	H	H	H	B	H	L	H	H	L	H	H	L	H	B	L	H	L
CH4	gUNC8114713	122.605	H	B	L	L	L	L	B	L	H	B	B	H	H	L	H	H	H	H	H	H	H	H	H	H	H	H	B	B	L	H	H	H	H	B	H	L	L	H	L	H	B	H	H	B	L	H	L
CH4	gUNC8121148	123.159	H	B	L	L	L	L	B	L	H	B	B	H	H	L	H	H	H	H	H	H	H	H	H	H	H	H	B	B	L	H	H	H	H	B	H	L	L	H	L	H	B	H	H	B	L	H	L
CH4	gUNC8134268	124.273	H	B	L	L	L	L	B	L	H	B	B	H	H	L	H	H	H	H	H	H	H	H	H	H	H	H	B	B	L	H	H	H	H	B	H	L	L	H	L	H	B	H	H	B	L	H	L
CH4	S3T045032964	125.824	H	B	L	L	L	L	B	L	U	B	B	H	H	H	H	H	H	H	H	H	H	H	H	H	H	H	B	B	L	H	H	H	H	B	H	L	L	H	L	H	B	H	H	B	L	H	L
CH4	gUNC8158630	125.926	H	B	L	L	L	L	B	L	U	B	B	H	H	H	H	H	H	H	H	H	H	H	H	H	H	H	B	B	L	H	H	H	H	B	H	L	L	H	L	H	B	H	H	B	L	H	L
CH4	gUNC8177483	127.422	H	B	L	L	L	L	B	L	H	B	B	H	H	H	H	H	H	H	H	H	H	H	H	H	H	H	B	B	L	H	H	H	H	B	H	L	L	H	L	H	B	H	H	B	L	H	L
CH4	S2R045097216	127.43	H	B	L	L	L	L	B	L	U	B	B	H	H	H	H	H	H	H	H	H	H	H	H	H	H	H	B	B	L	H	H	H	H	B	H	L	L	H	L	H	B	H	H	B	L	H	L
CH4	gUNC8246502	132.585	H	B	L	L	L	L	B	L	H	B	B	H	H	H	H	H	H	H	H	B	H	H	H	H	H	H	B	B	L	H	L	H	H	B	H	H	L	L	L	H	B	H	H	B	L	H	L
CH4	gUNC8249954	132.937	H	B	L	L	L	L	B	L	H	B	B	H	L	H	H	H	H	H	H	B	H	H	H	H	H	H	B	B	L	H	L	H	H	B	H	H	L	L	L	H	B	H	H	B	L	H	L
CH4	gUNCHS012931	133.715	H	B	L	L	L	L	B	L	H	B	B	H	L	H	H	H	H	H	H	B	H	H	H	H	H	H	B	B	L	H	L	H	H	B	H	H	L	L	L	H	B	H	H	B	L	H	L
CH4	S3N045365554	134.139	H	B	L	L	L	L	B	L	H	B	B	H	L	H	H	H	H	H	H	B	H	H	H	H	H	H	B	B	L	H	L	H	H	B	H	H	L	L	L	H	B	H	H	B	L	H	L
CH4	S6H045383934	134.598	H	B	L	L	L	L	B	L	H	B	B	H	L	H	H	H	H	B	H	B	H	H	H	H	H	H	B	B	L	H	L	H	H	B	H	H	L	L	L	H	B	H	H	B	L	H	L
CH4	SSH045449945	136.249	H	B	L	L	L	L	B	L	U	B	B	H	L	H	H	H	H	B	H	B	H	H	H	H	H	H	B	B	L	H	L	H	H	B	H	B	L	L	L	H	B	H	H	B	L	H	L
CH4	gUNC8302213	136.665	H	B	L	L	L	L	B	L	U	B	B	H	L	H	H	L	H	B	H	B	H	H	H	H	H	H	B	B	L	H	L	H	H	B	H	B	L	L	L	H	B	H	H	B	L	H	L
CH4	S6H045478139	136.953	H	B	L	L	L	L	B	L	H	B	B	H	L	H	H	L	H	B	H	B	H	H	H	H	H	H	B	B	L	H	L	H	H	B	H	B	L	L	L	H	B	H	H	B	L	H	L
CH4	SAH045482141	137.054	H	B	L	L	L	L	B	L	H	B	B	H	L	H	H	L	H	B	H	B	H	H	H	H	H	H	B	B	L	H	L	H	H	B	H	B	L	L	L	H	B	H	H	B	L	H	L
CH4	gUNC8308485	137.06	H	B	L	L	L	L	B	L	H	B	B	H	L	H	H	L	H	B	H	B	H	H	H	H	H	H	B	B	L	H	L	H	H	B	H	B	L	L	L	H	B	H	H	B	L	H	L
CH4	S6H045488160	137.204	H	B	L	L	L	L	B	L	H	B	B	H	L	H	H	L	H	B	H	B	H	H	H	H	H	H	H	B	L	H	L	H	H	B	H	B	L	L	L	H	B	H	H	B	L	H	L
CH4	gUNC8318327	137.803	H	B	L	L	L	L	B	L	U	B	B	H	L	H	H	L	H	B	H	B	H	H	H	L	H	H	H	B	L	H	L	H	H	B	H	B	L	L	L	H	B	H	H	B	L	H	L
CH4	SSH045524647	138.116	H	B	L	L	L	L	B	L	H	B	B	H	L	H	H	L	H	B	H	B	H	H	H	L	H	H	H	B	L	H	L	H	H	B	H	B	L	L	L	H	B	H	H	B	L	H	L
CH4	gUNC8328711	138.496	H	B	L	L	L	L	B	L	U	B	B	H	L	H	H	L	H	B	H	B	L	H	H	L	H	H	H	B	L	H	L	H	H	B	H	B	L	L	L	H	B	H	H	B	L	H	L
CH4	S6T045541460	138.537	H	B	L	L	L	L	B	L	H	B	B	H	L	H	H	L	H	B	H	B	L	H	H	L	H	H	H	B	L	H	L	H	H	B	H	B	L	L	H	H	B	H	H	B	L	H	L
CH4	ST2045553443	138.836	H	B	L	L	L	L	B	L	U	B	B	H	L	H	H	L	H	B	H	B	L	H	H	L	H	H	H	B	L	H	L	H	H	B	H	B	L	L	H	H	B	H	H	B	L	H	L
CH4	mUNC040671242	139.005	H	B	L	L	L	L	B	L	H	B	B	H	L	H	H	L	H	B	H	B	U	H	H	L	H	H	H	B	L	H	L	H	H	B	H	B	L	L	H	H	B	H	H	B	L	H	L
CH4	gUNCHS013077	139.363	H	B	L	L	L	L	B	L	H	B	B	H	L	H	H	L	H	B	H	B	L	H	H	L	H	H	H	B	L	H	L	H	H	B	H	B	L	L	H	H	B	H	H	B	L	H	L
CH4	SAH045580624	139.516	H	B	L	L	L	L	B	L	H	B	B	H	L	H	H	L	H	B	H	B	L	H	H	L	H	H	H	B	L	H	L	H	H	B	H	B	L	L	H	H	B	H	H	B	L	H	L
CH4	gUNC8352588	140.198	H	B	L	L	L	L	B	L	U	B	B	H	L	H	H	L	H	B	H	B	L	H	H	L	H	H	H	B	L	H	L	H	H	B	H	B	L	L	H	H	B	H	H	B	L	H	L
CH4	SFT045612173	140.304	H	B	L	L	L	L	B	L	H	B	B	H	L	H	H	L	H	B	H	B	L	H	H	L	H	H	H	B	L	H	L	H	H	B	H	B	L	L	H	H	B	H	H	B	L	H	L
CH4	gUNC8366533	140.996	H	H	L	L	L	L	B	L	H	B	B	H	L	H	H	L	H	B	L	B	L	H	H	L	H	H	H	B	L	H	L	H	H	B	H	B	L	L	H	H	B	H	H	B	L	H	L
CH4	S3C045659529	141.488	H	H	L	H	L	L	B	L	U	B	B	H	L	H	H	L	H	B	L	B	L	H	H	L	H	H	H	B	L	H	L	H	H	B	H	B	L	L	H	H	B	H	H	B	L	H	L
CH4	gUNC8380344	141.964	H	H	L	H	L	L	B	L	H	B	B	H	L	H	H	L	H	B	L	B	L	H	H	L	H	H	H	B	L	H	L	H	H	B	H	B	L	L	H	H	B	H	H	B	L	H	L
CH4	SSH045683570	142.089	H	H	L	H	L	L	B	L	H	B	B	H	L	H	H	L	H	B	L	B	L	H	H	L	H	H	H	B	L	H	L	H	H	B	H	B	L	L	H	H	B	H	H	B	L	H	L
CH4	mUNC8397172	143.296	H	H	L	H	H	L	H	L	H	B	B	H	L	H	H	L	B	B	L	B	L	H	H	L	H	H	H	B	L	H	L	H	H	B	H	B	L	L	H	H	B	H	H	B	H	H	L
CH4	S3N045733682	143.342	H	H	L	H	H	L	H	L	U	B	B	H	L	H	H	L	B	B	L	B	L	H	H	L	H	H	H	B	L	H	L	H	H	B	H	B	L	L	H	H	B	H	H	B	H	H	L
CH4	mUNC8403532	144.408	H	H	L	H	H	L	H	L	H	B	B	H	L	H	H	L	B	B	L	B	L	H	H	L	H	H	H	B	L	H	L	H	H	B	H	B	L	L	H	H	B	H	H	B	H	H	L
CH4	mUNC8413922	145.383	H	H	L	H	H	L	H	L	H	B	B	H	L	H	H	L	B	B	L	B	L	H	H	L	H	H	H	B	L	H	L	H	H	B	H	B	L	L	H	H	B	H	H	B	H	H	L
CH4	S6T045926406	148.16	H	H	L	H	H	L	H	L	H	B	B	H	L	H	H	L	B	B	L	B	L	H	H	L	H	H	H	B	L	H	L	H	H	B	H	B	L	L	H	H	B	H	H	B	H	H	L
CH4	mUNC040357800	148.309	H	H	L	H	H	L	H	L	U	B	B	H	L	H	H	L	B	B	L	B	L	H	H	L	H	H	H	B	L	H	L	H	H	B	H	B	L	L	H	H	B	H	H	B	H	H	L
CH4	gJAX00570373	149.326	H	H	L	H	H	L	H	L	H	B	B	H	L	H	H	L	B	B	L	B	L	H	H	L	H	H	H	B	L	H	L	H	H	B	H	B	L	L	H	H	B	H	H	B	H	H	L
CH4	gUNC8454694	150.807	H	H	L	H	H	L	H	L	H	H	B	H	L	H	H	L	B	H	L	B	L	H	H	L	H	B	H	B	L	H	L	H	H	B	H	B	L	L	H	H	B	H	L	B	H	H	L
CH4	SFH046041856	151.046	H	H	L	H	H	L	H	L	H	H	B	H	L	H	H	L	B	H	L	B	L	H	H	L	H	B	H	B	L	H	L	H	H	B	H	B	L	L	H	H	B	H	L	B	H	H	L
CH4	S6Y046058864	151.472	H	L	L	H	H	L	H	L	H	H	B	H	L	H	H	L	B	H	L	B	L	H	H	H	H	B	H	B	L	H	L	H	H	B	H	B	L	L	H	H	B	H	L	B	H	H	L
CH4	gJAX00571383	152.952	H	L	L	H	H	L	H	L	H	H	B	H	L	H	H	L	B	H	L	B	L	H	H	H	H	B	H	B	L	H	L	H	H	B	H	B	L	L	H	L	B	H	L	B	H	H	L
CH4	gUNC8490992	153.056	H	L	L	H	H	L	H	L	H	H	B	H	L	H	H	L	B	H	L	B	L	H	H	H	H	B	H	B	L	H	L	H	H	B	H	B	L	L	H	L	B	H	L	B	H	H	L
CH4	gUNC8531398	155.736	H	L	L	H	H	L	H	L	B	H	B	U	L	H	L	L	B	H	L	U	H	H	H	H	H	B	H	B	L	B	L	H	H	B	H	B	L	L	H	L	B	U	L	B	U	H	L
CH4	S6T046236222	155.906	H	L	L	H	H	L	H	L	U	H	B	H	L	H	L	L	B	H	L	B	H	H	L	H	H	B	H	B	L	B	L	H	H	B	H	B	L	L	H	L	B	H	L	B	H	H	L
CH4	gUNC8536472	156.06	H	L	L	H	H	L	H	H	L	H	B	H	L	H	L	L	B	H	L	B	H	H	L	H	H	B	H	B	L	B	L	H	H	B	H	B	L	L	H	L	B	H	L	B	H	H	L
CH4	UNC8536741	156.073	H	L	L	H	H	L	H	H	H	H	B	H	L	H	L	L	B	H	L	B	H	H	L	H	H	B	H	B	L	B	L	H	H	B	H	B	L	L	H	L	B	H	L	B	H	H	L
CH5	gUNC8619742	9.50816	B	H	H	H	H	H	B	H	H	B	L	L	H	L	L	L	B	L	L	H	B	B	B	L	B	B	H	H	H	H	H	H	B	L	H	H	H	L	L	L	L	L	H	B	B	B	B
CH5	gUNC8627615	10.1314	B	H	H	H	H	H	B	H	H	B	L	L	H	L	L	L	B	L	L	H	B	B	B	L	B	B	H	H	H	H	H	H	B	L	H	H	H	L	L	L	L	L	H	B	B	B	B
CH5	gUNC8637633	11.9882	B	H	H	H	H	H	B	H	H	B	L	L	H	L	L	L	B	L	L	H	B	B	B	L	B	B	H	H	H	H	H	H	B	L	H	H	H	L	L	L	L	L	H	B	B	B	B
CH5	HEAJAX00127090	12.26	B	H	H	H	H	H	B	H	H	B	L	L	H	L	L	L	B	L	L	H	B	B	B	L	B	B	H	H	H	H	H	H	B	L	H	H	H	L	L	L	L	L	H	B	B	B	B
CH5	gUNC8670226	14.0489	B	H	H	H	H	H	B	H	U	B	L	L	H	L	L	L	B	L	L	H	B	B	B	L	B	B	H	H	H	H	H	U	B	L	H	H	H	L	L	L	L	L	H	B	B	B	B
CH5	SSR050578389	14.4597	B	H	H	H	H	H	B	H	H	B	L	L	H	L	L	L	B	L	L	H	B	B	B	L	B	B	H	H	H	H	H	H	B	L	H	H	H	L	L	L	L	L	H	B	B	B	B
CH5	gUNC8686439	15.8793	B	H	H	H	H	H	B	H	U	B	L	L	H	L	L	L	B	L	L	H	B	B	B	L	B	B	H	H	H	H	H	H	B	L	H	H	H	L	L	L	L	L	H	B	B	B	B
CH5	bHkupUNC050029531	16.6085	B	H	H	H	H	H	B	H	U	B	L	L	H	L	L	L	B	L	L	H	B	B	B	L	B	B	H	H	H	H	H	B	B	L	H	H	H	L	L	L	L	L	H	B	B	B	B
CH5	mbHkupUNC050030024	16.7872	B	H	H	H	H	H	B	H	H	B	L	L	H	L	L	L	B	L	L	H	B	B	B	L	B	B	H	H	H	H	H	B	B	L	H	H	H	L	L	L	L	L	H	B	B	B	B
CH5	gUNCHS013549	16.8439	B	H	H	H	H	H	B	H	H	B	L	L	H	L	L	L	B	L	L	H	B	B	B	L	B	B	H	H	H	H	H	B	B	L	H	H	H	L	L	L	L	L	H	B	B	B	B
CH5	gUNC8734617	19.0489	B	H	H	B	H	H	B	H	H	B	L	L	H	L	L	L	B	L	L	H	B	B	B	L	B	B	H	H	H	H	H	B	B	L	H	H	H	L	L	L	L	L	H	B	B	B	B
CH5	B10050019134	19.1347	B	H	H	B	H	H	B	H	H	B	L	L	H	L	L	L	B	L	L	H	B	B	B	L	B	B	H	H	H	H	H	B	B	L	H	H	H	L	L	L	L	U	H	B	B	B	B
CH5	gUNC8743198	19.6291	B	H	H	B	H	H	B	H	H	B	L	L	H	H	L	L	B	L	L	H	B	B	B	L	B	B	H	H	H	H	H	B	B	L	H	H	H	L	L	L	L	L	H	B	B	B	B
CH5	gUNC8753398	20.396	B	H	H	B	H	H	B	H	H	B	L	L	H	H	L	L	B	L	L	H	B	B	B	L	B	B	H	H	H	H	H	B	B	L	H	H	H	L	L	H	L	L	H	B	B	B	B
CH5	mbHkupUNC050044412	20.7963	B	H	H	B	H	H	B	H	H	B	L	L	H	H	L	L	B	L	L	H	B	B	B	L	B	B	H	H	H	H	H	B	B	L	H	H	H	L	L	H	L	L	H	B	B	B	B
CH5	gUNC8767041	21.3889	B	H	H	B	H	H	B	H	H	B	L	L	H	H	L	L	B	L	L	H	B	B	B	L	B	B	H	H	H	H	H	B	B	L	H	H	H	L	L	H	L	L	H	B	B	B	B
CH5	ST2050898867	22.4717	B	H	H	B	H	H	B	H	H	B	L	L	H	H	L	L	B	L	L	H	B	B	B	L	B	B	H	H	H	H	H	B	B	L	H	H	H	L	L	H	L	L	H	B	B	B	B
CH5	gUNCHS013644	23.1462	B	H	H	B	H	H	B	H	H	B	L	L	H	H	L	L	B	L	L	H	B	B	B	L	B	B	H	H	H	H	H	B	B	L	H	H	H	L	L	H	L	L	H	B	B	B	B
CH5	S6T050961912	24.0478	B	H	H	B	H	H	B	H	H	B	L	L	H	H	L	L	B	L	L	H	B	B	B	L	B	B	H	H	H	H	H	B	B	L	H	H	H	L	L	H	U	U	H	B	B	B	B
CH5	gUNC8825065	25.3695	B	H	H	B	H	H	B	H	H	B	H	H	H	H	L	L	B	L	L	H	B	B	B	L	B	B	H	H	H	H	H	B	B	L	H	H	H	L	L	H	L	L	H	B	B	B	B
CH5	SH051070006	26.7502	B	H	H	B	H	H	B	H	H	B	H	H	H	H	L	L	B	L	L	H	B	B	B	L	B	B	H	H	H	H	H	B	B	L	H	H	H	L	L	H	L	L	H	B	B	B	B
CH5	gUNC8884202	29.9625	B	H	H	B	H	H	B	H	H	B	H	H	H	H	L	L	H	L	L	H	B	B	B	L	B	H	H	H	H	H	H	B	B	L	H	H	H	L	L	H	L	L	H	B	B	B	B
CH5	gJAX00577825	31.0062	B	H	H	B	H	H	B	H	U	H	H	H	H	H	L	H	H	L	L	H	B	B	B	L	B	H	H	H	H	H	H	B	B	L	H	H	H	L	L	H	L	L	H	B	B	B	B
CH5	gUNC8920690	33.1926	B	H	H	B	H	H	B	H	H	H	H	H	H	H	L	H	H	L	L	H	B	B	B	L	B	H	H	H	H	H	H	B	B	L	H	H	H	L	L	H	L	L	H	B	B	B	B
CH5	gUNC8930200	34.1875	B	H	H	B	H	H	B	H	U	H	H	H	H	H	L	H	H	L	L	H	B	B	B	L	B	H	H	H	H	H	H	B	B	L	H	H	H	L	L	H	L	L	H	B	B	B	B
CH5	UNCHS013958	34.6446	B	H	H	B	H	H	B	H	H	H	H	H	H	H	L	H	H	L	L	H	B	B	B	L	B	H	H	H	H	H	H	B	B	L	H	H	H	L	L	H	L	L	H	B	B	B	B
CH5	gbHkupUNC050328531	34.8282	B	H	H	B	H	H	B	H	H	H	H	H	H	H	L	H	H	L	L	H	B	B	B	L	B	H	H	H	H	H	H	B	B	L	H	H	H	L	L	H	L	L	H	B	B	B	B
CH5	gUNCHS014010	35.8769	B	H	H	B	H	H	B	H	H	H	H	H	H	H	L	H	H	L	L	L	B	B	B	L	B	H	H	H	H	H	H	B	B	L	H	H	H	L	L	H	L	L	H	B	B	B	B
CH5	gUNC8961002	36.4708	B	H	H	B	H	H	B	H	H	H	H	H	H	H	L	H	H	L	L	L	B	B	B	L	B	H	H	H	H	H	H	B	B	L	H	H	H	L	L	H	L	L	H	B	B	B	B
CH5	gUNC8972557	37.2793	B	H	H	B	H	H	B	H	U	H	H	H	H	H	L	H	H	L	L	L	B	B	B	L	B	H	H	B	H	H	L	B	B	L	H	H	H	L	L	H	H	L	H	B	B	B	B
CH5	gUNC8990259	38.381	B	H	H	B	H	H	B	H	H	H	H	H	H	H	L	H	H	L	L	L	B	B	B	L	B	H	H	B	H	H	L	B	B	L	H	H	H	L	L	H	H	L	H	B	B	B	B
CH5	gUNC8995726	38.7302	B	H	H	B	H	H	B	H	U	H	H	H	H	H	L	H	H	L	L	L	B	B	B	L	B	H	H	B	H	H	L	B	B	L	H	H	H	L	L	H	H	L	H	B	B	B	B
CH5	gUNC9005338	39.4732	B	H	H	B	H	H	B	H	H	H	H	H	H	H	L	H	H	L	L	L	B	B	B	L	B	H	H	B	H	H	L	B	B	L	H	H	H	L	L	H	H	L	H	B	B	B	B
CH5	mJAX00129109	40.0153	B	H	H	B	H	H	B	H	H	H	H	H	H	H	L	H	H	L	L	L	B	B	B	L	B	H	H	B	H	H	L	B	B	L	H	H	H	L	L	H	H	L	H	B	B	B	B
CH5	gUNC9020575	40.5691	B	H	H	B	H	H	B	H	H	H	H	H	H	H	L	H	H	L	L	L	B	B	B	L	B	H	H	B	H	H	L	B	B	L	H	H	H	L	L	H	H	L	H	B	B	B	B
CH5	mUNC9036507	41.8109	B	H	H	B	B	H	B	H	U	H	H	H	H	H	L	H	H	L	L	L	B	B	B	L	B	H	H	B	H	H	L	B	B	L	H	H	H	L	L	H	H	L	H	B	B	B	B
CH5	SFC051673791	41.8448	B	H	H	B	B	H	B	H	H	H	H	H	H	H	L	H	H	L	L	L	B	B	B	L	B	H	H	B	H	H	L	B	B	L	H	H	H	L	L	H	H	L	H	B	B	B	B
CH5	S2R051677257	41.9314	B	H	H	B	B	H	B	H	H	H	H	H	H	H	L	H	H	L	L	L	B	B	B	L	B	H	H	B	H	H	L	B	B	L	H	H	H	L	L	H	H	L	H	B	B	B	B
CH5	mbHkupJAX00580448	43.5834	B	H	H	B	B	H	B	H	U	H	H	H	H	H	L	H	H	L	L	L	B	B	B	L	B	H	H	B	H	H	L	B	B	L	H	H	H	L	L	H	H	L	H	B	B	B	B
CH5	S6Y051823110	45.5778	B	H	H	B	B	H	B	H	H	H	H	B	H	H	L	H	H	L	L	L	B	B	H	L	B	H	H	B	H	H	L	B	B	L	H	H	H	L	L	H	H	L	H	B	B	B	B
CH5	gUNC9114329	47.4961	B	H	H	B	B	H	B	U	U	H	H	B	H	B	L	H	H	L	L	L	B	B	H	L	B	H	H	B	H	H	L	B	B	L	U	H	H	L	L	H	H	L	H	B	B	B	B
CH5	SSH051911348	47.7837	B	H	H	B	B	H	B	H	H	H	H	B	H	B	L	H	H	L	L	L	B	B	H	L	B	H	H	B	H	H	L	B	B	L	H	H	H	L	L	H	H	L	H	B	B	B	B
CH5	gUNC9132499	48.7472	B	H	H	B	B	H	B	H	H	H	H	B	H	B	L	H	H	L	L	L	B	B	H	L	B	H	L	B	B	H	L	B	B	L	H	H	H	L	L	H	H	L	H	B	B	B	B
CH5	gJAX00129860	50.0608	B	H	H	B	B	H	B	H	H	H	H	B	H	B	L	H	H	L	L	L	B	B	H	L	B	H	L	B	B	H	L	B	B	L	H	H	H	L	L	H	H	L	H	B	B	H	B
CH5	gUNC9173622	51.5569	B	H	H	B	B	L	B	H	H	H	H	B	H	B	L	H	H	L	L	L	B	B	H	L	B	H	L	B	B	H	L	B	B	L	H	H	H	L	L	B	H	L	H	B	B	H	B
CH5	gUNC9188232	52.6742	B	H	H	B	H	L	B	H	H	H	H	B	H	B	L	H	H	L	L	L	B	B	H	L	B	H	L	B	B	H	L	H	B	L	H	H	H	L	L	B	H	L	H	B	B	H	B
CH5	UNC9188232	52.6742	B	H	H	B	H	L	B	H	H	H	H	B	H	B	L	H	H	L	L	L	B	B	H	L	B	H	L	B	B	H	L	H	B	L	H	H	H	L	L	B	H	L	H	B	B	H	B
CH5	SS6052112351	52.8088	B	H	H	B	H	L	B	H	U	H	H	B	H	B	L	H	H	L	L	L	B	B	H	L	B	H	L	B	B	H	L	H	B	L	H	H	H	L	L	B	H	L	H	B	B	H	B
CH5	UNC9201031	53.6118	B	H	H	B	H	L	B	H	H	H	H	B	H	B	L	H	H	L	L	L	B	B	H	L	B	H	L	B	B	H	L	H	B	L	H	L	H	L	L	B	H	L	H	B	B	H	B
CH5	UNC9202462	53.7119	B	H	H	B	H	L	B	H	H	H	H	B	H	B	L	H	H	L	L	L	B	B	H	L	B	H	L	B	B	H	L	H	B	L	H	L	H	L	L	B	H	L	H	B	B	H	B
CH5	JAX00130184	54.367	B	H	H	B	H	L	B	H	H	H	H	B	H	B	L	H	H	L	L	L	B	B	H	L	B	H	L	B	B	H	L	H	B	L	H	L	H	L	L	B	H	L	H	B	B	H	B
CH5	UNC9210368	54.3909	B	H	H	B	H	L	B	H	H	H	H	B	H	B	L	H	H	L	L	L	B	B	H	L	B	H	L	B	B	H	L	H	B	L	H	L	H	L	L	B	H	L	H	B	B	H	B
CH5	JAX00582936	54.6965	B	H	H	B	H	L	B	H	H	H	H	B	H	B	L	H	H	L	L	L	B	B	H	L	B	H	L	B	B	H	L	H	B	L	H	L	H	L	L	B	H	L	H	B	B	H	B
CH5	JAX00582948	54.7114	B	H	H	B	H	L	B	H	H	H	H	B	H	B	L	H	H	L	L	L	B	B	H	L	B	H	L	B	B	H	L	H	B	L	H	L	H	L	L	B	H	L	H	B	B	H	B
CH5	gUNC9215457	54.7892	B	H	H	B	H	L	B	H	H	H	H	B	H	B	L	H	H	L	L	L	B	B	H	L	B	H	L	B	B	H	L	H	B	L	H	L	H	L	L	B	H	L	H	B	B	H	B
CH5	gJAX00130262	55.4117	H	H	H	B	H	L	B	H	H	H	H	B	H	B	L	B	H	L	L	L	B	H	H	L	B	H	L	B	B	H	L	H	B	L	H	L	H	L	L	B	H	L	H	B	B	H	B
CH5	JAX00130262	55.4117	H	H	H	B	H	L	B	H	H	H	H	B	H	B	L	B	H	L	L	L	B	H	H	L	B	H	L	B	B	H	L	H	B	L	H	L	H	L	L	B	H	L	H	B	B	H	B
CH5	SBC052239050	55.9763	H	H	H	B	H	L	B	H	H	H	H	B	H	B	L	B	H	L	L	H	B	H	H	L	B	H	L	B	B	H	L	H	B	L	H	L	H	L	L	B	H	L	H	B	B	H	B
CH5	gUNC9260127	58.2907	H	H	H	B	H	L	B	H	U	H	H	B	H	B	L	B	H	L	L	H	B	H	H	L	B	H	L	B	B	H	L	H	B	L	H	L	H	L	L	B	H	L	H	B	B	H	B
CH5	UNC050370128	58.8294	H	H	H	B	H	L	B	H	U	H	H	B	H	B	L	B	H	L	L	H	B	H	H	L	B	H	L	B	B	H	L	H	B	L	H	L	H	L	L	B	H	L	H	B	B	H	B
CH5	gUNC9273393	59.2998	H	H	H	B	H	L	B	H	H	H	H	B	H	B	L	B	H	L	L	H	B	H	H	L	B	H	L	B	B	H	L	H	B	L	H	L	H	L	L	B	H	L	H	B	B	H	B
CH5	gUNCHS014471	60.3108	H	H	H	B	H	L	B	H	H	H	H	B	H	B	L	B	H	L	L	H	B	H	H	L	B	H	L	B	B	H	L	H	B	L	H	L	H	L	L	B	H	L	H	B	B	H	B
CH5	UNC9292055	60.5769	H	H	H	B	H	L	B	H	H	H	H	B	H	B	L	B	H	L	L	H	B	H	H	L	B	H	L	B	B	H	L	H	B	L	H	L	H	L	L	B	H	L	H	B	B	H	B
CH5	gJAX00583968	61.5676	H	H	H	B	H	L	B	H	H	H	H	B	H	B	L	B	H	L	L	H	B	H	H	L	B	H	L	B	B	H	L	H	B	L	H	L	H	L	L	B	H	L	H	B	B	H	B
CH5	JAX00583968	61.5676	H	H	H	B	H	L	B	H	H	H	H	B	H	B	L	B	H	L	L	H	B	H	H	L	B	H	L	B	B	H	L	H	B	L	H	L	H	L	L	B	H	L	H	B	B	H	B
CH5	SS6052470923	61.7731	H	H	H	B	H	L	B	H	H	H	H	B	H	B	L	B	H	L	L	H	B	H	H	L	B	H	L	B	B	H	L	H	B	L	H	L	H	L	L	B	H	L	H	B	B	H	B
CH5	JAX00584163	62.8513	H	H	H	B	H	L	B	H	H	H	H	B	H	B	L	B	H	L	L	H	B	H	H	L	B	H	L	B	B	H	L	H	H	L	H	L	H	L	L	B	H	L	H	B	B	H	B
CH5	UNC9319514	62.853	H	H	H	B	H	L	B	H	H	H	H	B	H	B	L	B	H	L	L	H	B	H	H	L	B	H	L	B	B	H	L	H	H	L	H	L	H	L	L	B	H	L	H	B	B	H	B
CH5	SS6052522144	63.0536	H	H	H	B	H	L	B	H	H	H	H	B	H	B	L	B	H	L	L	H	B	H	H	L	B	H	L	B	B	H	L	H	H	L	H	L	H	L	L	B	H	L	H	B	B	H	B
CH5	SS6052522334	63.0584	H	H	H	B	H	L	B	H	U	H	H	B	H	B	L	B	H	L	L	U	B	H	H	L	B	H	L	B	B	H	L	H	H	L	H	L	H	L	L	B	H	L	H	B	B	H	B
CH5	mUNC9323394	63.1788	H	H	H	B	H	L	B	H	U	H	H	B	H	B	L	B	H	L	L	H	B	H	H	L	H	H	L	B	B	H	L	H	H	L	H	L	H	L	L	B	H	L	H	B	B	H	B
CH5	UNC9323394	63.1788	H	H	H	B	H	L	B	H	H	H	H	B	H	B	L	B	H	L	L	H	B	H	H	L	H	H	L	B	B	H	L	H	H	L	H	L	H	L	L	B	H	L	H	B	B	H	B
CH5	UNC9325489	63.355	H	H	H	B	H	L	B	H	H	H	H	B	H	B	L	B	H	L	L	H	B	H	H	L	H	H	L	B	B	H	L	H	H	L	H	L	H	L	L	B	H	L	H	B	B	H	B
CH5	UNC9330658	63.7843	H	H	H	B	H	L	B	H	H	H	H	B	H	B	L	B	H	L	L	H	B	H	H	L	H	H	L	B	B	H	L	H	H	L	H	L	H	L	L	B	H	L	H	B	B	H	B
CH5	gUNC9332840	63.9414	H	H	H	B	H	L	B	H	H	H	H	B	H	B	L	B	H	L	L	H	B	H	H	L	H	H	L	B	B	H	L	H	H	L	H	L	H	L	L	B	H	L	H	B	B	H	B
CH5	SS6052559814	63.9954	H	H	H	B	H	L	B	H	H	H	H	B	H	B	L	B	H	L	L	H	B	H	H	L	H	H	L	B	B	H	L	H	H	L	H	L	H	L	L	B	H	L	H	B	B	H	B
CH5	gUNC9337724	64.289	H	H	H	B	H	L	B	H	U	H	H	B	H	B	L	B	H	L	L	H	B	H	H	L	H	H	L	B	B	H	L	H	H	L	H	L	H	L	L	B	H	U	H	B	B	H	B
CH5	SS6052573386	64.3347	H	H	H	B	H	L	B	H	H	H	H	B	H	B	L	B	H	L	L	H	B	H	H	L	H	H	L	B	B	H	L	H	H	L	H	L	H	L	L	B	H	L	H	B	B	H	B
CH5	UNC9339730	64.4156	H	H	H	B	H	L	B	H	H	H	H	B	H	B	L	B	H	L	L	H	B	H	H	L	H	H	L	B	B	H	L	H	H	L	H	L	H	L	L	B	H	L	H	B	B	H	B
CH5	JAX00130937	64.4308	H	H	H	B	H	L	B	H	U	H	H	B	H	B	L	B	H	L	L	H	B	H	H	L	H	H	L	B	B	H	L	H	H	L	H	L	H	L	L	B	H	L	H	B	B	H	B
CH5	SS6052586490	64.6623	H	H	H	B	H	L	B	H	H	H	H	B	H	B	L	B	H	L	L	H	B	H	H	L	H	H	L	B	B	H	L	H	H	L	H	L	H	L	L	B	H	L	H	B	B	H	B
CH5	JAX00130956	64.6627	H	H	H	B	H	L	B	H	H	H	H	B	H	B	L	B	H	L	L	H	B	H	H	L	H	H	L	B	B	H	L	H	H	L	H	L	H	L	L	B	H	L	H	B	B	H	B
CH5	SS6052588744	64.7186	H	H	H	B	H	L	B	H	H	H	H	B	H	B	L	B	H	L	L	H	B	H	H	L	H	H	L	B	B	H	L	H	H	L	H	L	H	L	L	B	H	L	H	B	B	H	B
CH5	gUNCHS014588	66.7728	H	H	H	B	H	L	B	H	U	H	H	B	H	B	L	B	H	L	L	H	B	H	H	L	H	H	L	B	B	H	L	H	H	L	H	L	H	L	L	B	H	L	H	B	B	H	B
CH5	UNC9382069	67.4405	H	H	H	B	H	L	B	H	U	H	H	B	H	B	L	B	H	L	L	H	B	H	H	L	H	H	L	B	B	H	L	H	H	L	H	L	H	L	L	B	H	L	H	B	B	H	B
CH5	S6T052699463	67.4866	H	H	H	B	H	L	B	H	H	H	H	B	H	B	L	B	H	L	L	H	B	H	H	L	H	H	L	B	B	H	L	H	H	L	H	L	H	L	L	B	H	L	H	B	B	H	B
CH5	gUNC050470895	68.5714	H	H	H	B	H	L	B	H	H	H	H	B	H	B	L	B	H	L	L	H	B	H	H	L	H	H	L	B	B	H	L	H	H	L	H	L	H	L	L	B	H	L	H	B	B	H	B
CH5	S3H052870685	71.7671	H	H	H	B	H	L	B	H	U	H	H	B	H	B	L	B	H	L	L	H	B	H	H	L	H	H	L	B	B	H	L	H	H	L	H	L	H	L	L	B	H	L	H	B	B	H	B
CH5	S3H052874699	71.8675	H	H	H	B	H	L	B	H	U	H	H	B	H	B	L	B	H	L	L	H	B	H	H	L	H	H	L	B	B	H	L	H	H	L	H	L	H	L	L	B	H	L	H	B	B	H	B
CH5	S3H052937149	73.4287	H	H	H	B	H	L	B	H	H	H	H	B	H	B	L	B	H	L	L	H	B	H	H	L	H	H	L	B	B	H	L	H	H	L	H	L	H	L	L	B	H	L	H	B	B	H	B
CH5	mbHkupUNC050383757	73.7281	H	H	H	B	H	L	B	L	H	H	H	B	H	B	L	B	H	L	L	H	B	H	H	L	H	H	L	B	B	H	L	H	H	L	H	L	H	L	L	B	H	L	H	B	B	H	B
CH5	gJAX00586244	75.25	H	H	H	B	H	L	B	L	U	H	H	B	H	B	L	B	H	L	L	H	B	H	H	L	H	H	L	B	B	H	L	H	H	L	H	L	H	L	L	B	H	L	H	B	B	H	B
CH5	SBC053028723	75.7181	H	H	H	B	H	L	B	L	L	H	H	B	H	B	L	B	H	L	L	H	B	H	H	L	H	H	L	B	B	H	L	H	H	L	H	L	H	L	L	B	H	L	H	B	B	H	B
CH5	gUNC9510172	77.1279	H	H	H	B	H	L	B	L	U	H	H	B	H	B	L	B	H	L	L	H	B	H	H	H	H	H	L	B	B	H	L	H	H	L	H	L	H	L	L	B	H	L	H	B	B	H	B
CH5	gUNC9527662	78.4041	H	H	H	B	H	L	B	L	U	H	H	B	H	B	L	B	H	L	L	H	B	H	H	U	H	H	L	B	B	H	L	H	H	L	H	L	H	L	L	B	H	L	H	B	B	H	B
CH5	gUNC9575602	82.1339	H	H	H	B	H	L	B	L	U	H	H	B	H	B	L	B	H	L	L	H	B	H	H	H	H	H	L	B	B	H	L	H	H	L	H	L	H	L	L	B	H	L	H	B	B	H	B
CH5	gICR1649	86.6694	H	H	H	B	H	L	B	L	L	H	H	B	H	B	L	B	H	L	L	H	B	H	H	H	H	H	L	B	B	H	H	H	H	L	H	L	H	L	L	B	H	L	H	B	B	H	B
CH5	UNCHS014987	89.9113	H	H	H	B	H	L	B	L	U	H	H	B	H	B	L	B	H	L	L	H	B	H	H	H	H	H	L	B	B	H	H	H	H	L	H	L	H	L	L	B	H	L	H	B	B	H	B
CH5	mUNC9688042	91.7747	H	H	H	B	H	L	B	L	L	H	H	B	H	B	L	B	H	L	L	H	B	H	H	H	H	H	L	B	B	H	H	H	H	L	H	L	H	L	L	B	H	L	H	B	B	H	B
CH5	S6R053717161	92.929	H	H	H	B	H	L	B	L	H	H	H	B	H	B	L	B	H	L	L	H	B	H	H	H	H	H	L	B	B	H	H	H	H	L	H	L	H	L	L	B	H	L	H	B	B	H	B
CH5	gUNCHS014973	92.9945	H	H	H	B	H	L	B	L	U	H	H	B	H	B	L	B	H	L	L	H	B	H	H	H	H	H	L	B	B	H	H	H	H	L	H	L	H	L	L	B	H	L	H	B	B	H	B
CH5	gJAX00588898	93.0508	H	H	H	B	H	L	B	L	U	H	H	B	H	B	L	B	H	L	L	H	B	H	H	H	H	H	L	B	B	H	H	H	H	L	H	L	H	L	L	B	H	L	H	B	B	H	B
CH5	gUNC9712371	95.9521	H	H	H	B	H	L	B	L	U	H	H	B	H	B	L	B	H	L	L	H	B	H	H	H	H	H	L	B	B	H	H	H	H	L	H	L	H	L	L	B	H	L	H	B	B	H	B
CH5	gUNC9719635	96.5749	H	H	H	B	H	L	B	L	H	H	H	B	H	B	L	B	H	L	L	H	B	H	H	H	H	H	L	B	B	H	H	H	L	L	H	L	H	L	L	B	H	L	H	B	B	H	B
CH5	S6T053909858	97.7465	H	H	H	B	H	L	B	L	U	H	H	B	H	H	L	B	H	L	L	H	B	H	H	H	H	H	L	B	B	H	H	H	L	L	H	L	H	L	L	B	H	L	H	B	B	H	B
CH5	gUNC9743510	98.2352	H	U	H	B	H	L	B	L	L	H	H	B	H	H	L	B	U	L	H	H	B	H	H	H	H	H	L	B	B	H	H	H	L	L	H	L	H	L	L	B	H	L	H	B	B	H	B
CH5	gJAX00589476	98.3706	H	H	H	B	H	L	B	L	U	H	H	B	H	H	L	B	H	L	H	H	B	H	H	H	H	H	L	B	B	H	H	H	L	L	H	L	H	L	L	B	H	L	H	B	B	H	B
CH5	gUNC9748843	98.5862	H	H	H	B	H	L	B	L	L	H	H	B	H	H	L	B	H	L	H	H	B	H	H	H	H	H	L	B	B	H	H	H	L	L	H	L	H	L	L	B	H	L	H	B	B	H	B
CH5	S6T053944275	98.6069	H	H	H	B	H	L	B	L	L	H	H	B	H	H	L	B	H	L	H	H	B	H	H	H	H	H	L	B	B	H	H	H	L	L	H	L	H	L	L	B	H	L	H	B	B	H	B
CH5	UNC9760274	99.3266	H	H	H	B	H	L	B	L	L	H	H	B	H	H	L	B	H	L	H	H	B	H	H	H	H	H	L	B	B	H	H	H	L	L	H	L	H	L	L	B	H	L	H	B	B	H	B
CH5	gUNC9810514	102.624	H	H	H	B	H	L	B	L	U	H	H	B	H	H	L	B	H	L	H	H	B	H	H	H	H	H	L	B	B	H	H	H	L	L	H	L	H	L	H	B	H	L	H	B	B	H	B
CH5	UNC9810514	102.624	H	H	H	B	H	L	B	L	U	H	H	B	H	H	L	B	H	L	H	H	B	H	H	H	H	H	L	B	B	H	H	H	L	L	H	L	H	L	H	B	H	L	H	B	U	H	B
CH5	SX1054135184	103.38	H	H	H	B	H	L	B	L	H	H	H	B	H	H	L	B	H	L	H	H	B	H	H	H	H	H	L	B	B	H	H	H	L	L	H	L	H	L	H	B	H	L	H	B	B	H	B
CH5	gUNC9826099	103.601	H	H	H	B	H	L	B	L	U	H	H	B	H	H	L	B	H	L	H	H	B	H	H	H	H	H	L	B	B	H	H	H	L	L	H	L	H	L	H	B	H	L	H	B	B	H	B
CH5	UNC9826099	103.601	H	H	H	B	H	L	B	L	U	H	H	B	H	H	L	B	H	L	H	H	B	H	H	H	H	H	L	B	B	H	H	H	L	L	H	L	H	L	H	B	H	L	H	B	B	H	B
CH5	S3H054168187	104.205	H	H	H	B	H	L	B	L	U	L	B	B	H	H	L	B	H	L	H	H	B	H	H	H	H	H	H	B	B	H	H	U	L	L	H	L	H	L	H	B	H	L	H	B	B	H	B
CH5	S3H054169607	104.24	H	H	H	B	H	L	B	L	H	L	B	B	H	H	L	B	H	L	H	H	B	H	H	H	H	H	H	B	B	H	H	H	L	L	H	L	H	L	H	B	H	L	H	B	B	H	B
CH5	mbHkupUNC050167831	106.039	H	H	H	B	H	L	B	L	H	L	B	B	H	H	L	B	H	L	H	H	B	H	H	H	H	H	H	B	B	H	H	H	L	L	H	L	H	L	H	B	H	L	H	B	B	H	H
CH5	SAH054252500	106.313	H	H	H	B	H	L	B	L	H	L	B	B	H	H	L	B	H	L	H	H	B	H	H	H	H	H	H	B	B	H	H	H	L	L	H	L	H	L	H	B	H	L	H	B	B	H	H
CH5	JAX00591127	106.638	H	H	H	B	H	L	B	L	L	L	B	B	H	H	L	B	H	L	H	H	B	H	H	H	H	H	H	B	B	H	H	H	L	L	H	L	H	L	H	B	H	L	H	B	B	H	H
CH5	UNCHS015294	106.663	H	H	H	B	H	L	B	L	L	L	B	B	H	H	L	B	H	L	H	U	B	H	H	H	H	H	U	U	B	H	H	H	L	L	H	L	H	L	H	B	H	L	H	B	B	H	H
CH5	mUNC_rs32050737	107.695	H	H	H	B	H	L	B	L	H	L	B	B	H	H	L	B	H	L	H	H	B	H	H	H	H	H	H	B	B	H	H	H	L	L	H	L	H	L	H	B	H	L	H	B	B	H	H
CH5	JAX00134078	108.317	H	H	H	B	H	L	B	L	H	L	B	B	H	H	L	B	H	L	H	H	B	H	H	H	H	H	H	B	B	H	H	H	L	L	H	L	H	L	H	B	H	L	H	B	B	H	H
CH5	UNC9882519	108.365	H	H	H	B	H	L	B	L	H	L	B	B	H	H	L	B	H	L	H	H	B	H	H	H	H	H	H	B	B	H	H	H	L	L	H	L	H	L	H	B	H	L	H	B	B	H	H
CH5	SX1054407728	110.193	H	H	H	B	H	L	B	L	H	L	B	B	H	H	L	B	H	L	H	H	B	H	H	H	H	H	H	B	B	H	H	H	L	L	H	L	H	L	H	B	H	L	H	B	B	H	H
CH5	gUNC9903906	110.634	H	H	H	B	H	L	B	L	U	L	B	B	H	H	L	B	H	L	H	H	B	H	H	H	H	H	H	B	B	H	H	H	L	L	H	L	H	L	H	B	H	L	H	B	B	H	H
CH5	gUNC9903906b	110.634	H	H	H	B	H	L	B	L	H	L	B	B	H	H	L	B	H	L	H	H	B	H	H	H	H	H	H	B	B	H	H	H	L	L	H	L	H	L	H	B	H	L	H	B	B	H	H
CH5	UNCHS015409	111.14	H	H	H	B	H	L	B	L	H	L	B	B	H	H	L	B	H	L	H	H	B	H	H	H	H	H	H	B	B	H	H	H	L	L	H	L	H	L	H	B	H	L	H	B	B	H	H
CH5	UNC9913743	111.439	H	H	H	B	H	L	B	L	U	L	B	B	H	H	L	B	H	L	H	H	B	H	H	H	H	H	H	B	B	H	H	H	L	L	H	L	H	L	H	B	H	L	H	B	B	H	H
CH5	SBJ054695332	117.383	H	H	B	H	H	L	H	L	L	L	B	B	H	H	L	B	H	L	H	H	B	H	H	H	H	H	H	B	B	H	H	H	L	L	H	L	H	L	H	B	H	L	H	B	B	H	L
CH5	SBJ054817009	120.425	H	H	B	H	H	L	H	L	U	L	B	B	H	H	L	B	H	L	H	H	B	H	L	H	H	H	H	B	B	H	H	H	L	L	H	L	H	L	H	B	H	L	H	B	B	H	L
CH5	gUNC10126765	127.675	H	H	B	H	H	L	H	L	U	L	H	B	H	H	L	B	H	L	H	H	H	H	L	H	H	H	H	H	B	H	H	H	H	L	H	H	H	L	H	B	H	L	H	B	B	H	L
CH5	S3C055138021	128.451	H	H	B	H	H	L	H	L	U	L	H	B	H	H	L	B	H	L	H	H	H	H	L	H	H	H	H	H	B	H	H	H	H	L	H	H	H	L	H	B	H	L	H	B	B	L	L
CH5	mUNC050223155	130.63	H	H	B	H	H	L	H	L	U	L	H	B	H	H	L	B	H	L	H	H	H	H	L	H	H	H	H	H	B	H	H	H	H	L	H	H	H	L	H	B	H	L	H	B	B	L	L
CH5	gJAX00599865	142.083	H	H	B	H	H	B	H	L	U	L	H	B	B	H	L	H	L	L	H	H	H	B	L	H	H	H	H	H	B	L	L	H	H	H	H	H	H	H	H	B	H	L	H	B	B	H	L
CH5	gJAX00599929	142.502	H	H	B	H	H	B	H	L	H	L	H	B	B	H	L	H	L	L	H	H	H	B	L	H	H	H	H	H	B	L	L	H	H	H	H	H	H	H	H	B	H	L	H	B	B	H	L
CH5	gUNC10338594	142.86	H	H	B	H	H	B	H	L	U	L	U	B	B	H	L	H	L	L	H	H	H	B	H	H	H	H	H	H	B	L	L	H	H	H	H	H	U	H	H	U	H	L	H	B	B	H	L
CH5	gUNC10359295	144.357	H	H	B	H	H	B	H	L	H	L	H	B	B	H	L	H	L	L	H	H	H	B	H	H	H	H	H	H	H	L	L	H	H	H	H	H	H	H	H	B	H	L	H	B	B	H	L
CH5	gJAX00600378	144.859	H	H	B	H	H	B	H	L	U	L	H	B	B	H	L	H	L	L	H	H	H	B	H	H	H	H	H	H	H	H	L	H	H	H	H	H	H	H	H	H	H	L	H	B	B	H	L
CH5	mUNC10378271	146.151	H	B	B	U	H	B	H	L	H	L	H	B	B	H	L	H	L	L	H	H	U	B	H	H	H	H	H	H	H	H	L	H	H	H	H	H	H	H	H	H	H	L	H	B	B	H	L
CH5	mUNC10389569	146.967	H	B	B	H	H	B	H	L	H	L	H	H	B	H	L	H	L	L	H	H	H	B	H	H	H	H	H	H	H	H	L	H	H	H	H	H	H	H	H	H	H	L	H	B	B	H	L
CH5	gUNC10390612	147.018	H	B	B	H	H	B	H	L	H	L	H	H	B	H	L	H	L	L	H	H	H	B	H	H	H	H	H	H	H	H	L	H	H	H	H	H	H	H	H	H	H	L	H	B	B	H	L
CH5	gUNC10405837	147.99	H	B	B	H	H	B	H	L	U	L	H	H	B	H	L	H	L	L	H	H	H	B	H	H	H	H	H	H	H	H	L	H	H	H	H	B	H	H	H	H	H	L	H	B	B	H	L
CH5	S6H055993194	149.83	H	B	B	H	L	B	H	L	U	L	H	H	B	H	L	H	H	L	H	H	H	B	H	H	H	H	H	H	H	H	L	H	H	H	H	B	H	H	H	H	H	L	H	B	B	H	L
CH5	SH056009450	150.236	H	B	B	H	L	B	H	L	H	L	H	H	B	H	L	H	H	L	B	H	H	B	H	H	H	H	H	H	H	H	L	H	H	H	H	B	H	H	H	H	H	L	H	B	B	H	L
CH5	gUNC10448854	150.411	H	B	B	H	L	B	H	L	H	L	H	H	B	H	L	H	H	L	B	H	H	B	H	H	H	H	H	H	H	H	L	H	H	H	H	B	H	H	H	H	H	L	H	B	B	H	L
CH6	gUNC10491637	5.70473	B	L	H	B	H	H	B	H	H	H	H	L	H	L	H	L	H	H	H	B	B	B	L	B	B	B	H	B	L	B	B	B	L	H	B	L	L	H	L	B	H	H	H	H	H	B	H
CH6	S2H060241266	6.03167	B	L	H	B	H	H	B	H	H	H	H	L	H	L	H	L	H	H	H	B	B	B	L	B	B	B	H	B	L	B	B	B	L	H	B	L	L	H	L	B	H	H	H	H	H	B	H
CH6	mUNC10504063	6.54742	B	L	H	B	H	H	B	H	H	H	H	L	H	L	H	L	H	H	H	B	B	B	L	B	B	B	H	B	L	B	B	B	L	H	B	L	L	H	L	B	H	H	H	H	H	B	H
CH6	gUNCHS016450	7.53013	B	L	H	B	H	H	B	H	H	H	H	L	H	L	H	L	H	H	H	B	B	B	L	B	B	B	H	B	L	B	B	B	L	H	B	L	L	H	L	B	H	H	H	H	H	B	H
CH6	gUNC10527151	8.1426	B	L	H	B	H	H	B	H	H	H	H	L	H	L	H	L	H	H	H	B	B	B	L	B	B	B	H	B	L	B	B	B	L	H	B	L	L	H	L	B	H	H	H	H	H	B	H
CH6	gUNC10534400	8.65405	B	L	H	B	H	H	B	H	H	H	H	L	H	L	H	L	H	H	H	B	B	B	L	B	B	B	H	B	L	B	B	B	L	H	B	L	L	H	L	B	H	H	H	H	H	B	H
CH6	mUNC10545187	9.53288	B	L	H	B	H	H	B	H	H	H	H	L	H	L	H	L	H	H	H	B	B	B	L	B	B	B	H	B	L	B	B	B	L	H	B	L	L	H	L	B	H	H	H	H	H	B	H
CH6	gJAX00137819	9.89636	B	L	H	B	H	H	B	H	H	H	H	L	H	L	H	L	H	H	H	B	B	B	L	B	B	B	H	B	L	B	B	B	L	H	B	L	L	H	L	B	H	H	H	H	H	B	H
CH6	S2H060401862	10.0466	B	L	H	B	H	H	B	H	H	H	H	L	H	L	H	L	H	H	H	B	B	B	L	B	B	B	H	B	L	B	B	B	L	H	B	L	L	H	L	B	H	H	H	H	H	B	H
CH6	gUNC10552000	10.2785	B	L	H	B	H	H	B	H	H	H	H	L	H	L	H	L	H	H	H	B	B	B	L	B	B	B	H	B	L	B	B	B	L	H	B	L	L	H	L	B	H	H	H	H	H	B	H
CH6	gUNC10561068	11.0795	B	L	B	B	H	H	B	H	H	U	H	L	H	L	H	L	H	H	U	B	B	B	L	B	B	B	H	B	L	B	B	B	L	H	B	L	L	H	L	B	H	H	H	H	H	B	H
CH6	SBJ060451207	11.2802	B	L	B	B	H	H	B	H	H	H	H	L	H	L	H	L	H	H	H	B	B	B	L	B	B	B	H	B	L	B	B	B	L	H	B	L	L	H	L	B	H	H	H	H	H	B	H
CH6	gJAX00138005	12.507	B	L	B	B	H	H	B	H	U	H	H	L	H	L	H	L	H	H	H	B	B	B	L	B	B	B	H	B	L	B	B	B	L	H	B	L	L	H	L	B	H	H	H	H	H	B	H
CH6	gUNC10587033	13.1973	B	L	B	B	H	H	B	H	U	H	H	L	H	L	H	L	H	H	H	B	B	B	L	B	B	U	H	B	L	B	B	B	L	H	B	L	L	H	L	B	H	H	H	H	H	B	H
CH6	gUNC10595065	13.9194	B	L	B	B	H	H	B	H	H	H	H	L	H	L	H	L	H	H	H	B	B	B	L	B	B	B	H	B	L	B	B	B	L	H	B	L	L	H	L	B	H	H	H	H	H	B	H
CH6	mJAX00138175	14.7887	B	L	B	B	H	H	B	H	H	H	H	L	H	L	H	L	H	H	H	B	B	B	L	B	B	B	H	B	L	B	B	B	L	H	B	L	L	H	L	B	H	H	H	H	H	B	H
CH6	gJAX00603740	15.9097	B	L	B	B	H	H	B	H	H	H	H	L	H	L	H	L	H	H	H	B	B	B	L	B	B	B	H	B	L	B	B	B	L	H	B	L	L	H	L	B	H	H	H	H	H	B	H
CH6	gUNC10624737	16.3907	B	L	B	B	H	H	B	H	H	H	H	L	H	L	H	L	H	H	H	B	B	B	L	B	B	B	H	B	L	B	B	B	L	H	B	L	L	H	L	B	H	H	H	H	H	B	H
CH6	SSR060698039	17.451	B	L	B	B	H	H	B	H	H	H	H	L	H	L	H	L	H	H	H	B	B	B	L	B	B	B	H	B	L	B	B	B	L	H	B	L	L	H	L	B	H	H	H	H	H	B	H
CH6	gJAX00604032	17.5531	B	L	B	B	H	H	B	H	U	H	H	L	H	L	H	L	H	H	H	B	B	B	L	B	B	B	H	B	L	B	B	B	L	H	B	L	L	H	L	B	H	H	H	H	H	B	H
CH6	SSH060711584	17.7896	B	L	B	B	H	H	B	H	H	H	H	L	H	L	H	L	H	H	H	B	B	B	L	B	B	B	H	B	L	B	B	B	L	H	B	L	L	H	L	B	H	H	H	H	H	B	H
CH6	gUNC10673633	19.7718	B	L	B	B	H	H	B	H	H	H	H	L	H	L	H	L	H	H	H	B	B	B	L	B	B	B	H	B	L	B	B	B	L	H	B	L	L	H	L	B	H	H	H	H	H	B	H
CH6	gJAX00604459	20.0734	B	L	B	B	H	H	B	H	U	H	H	L	H	L	H	L	H	H	H	B	B	B	L	B	B	B	H	B	L	B	B	B	L	H	B	L	L	H	L	B	H	H	H	H	H	B	H
CH6	mUNC060056332	20.6359	B	L	B	B	H	H	B	H	U	H	H	L	H	L	H	L	H	H	H	B	B	B	L	B	B	B	H	B	L	B	B	B	L	H	B	L	L	H	L	B	H	H	H	H	H	B	H
CH6	gUNC10725330	23.3982	B	L	B	B	H	H	H	H	H	H	H	H	H	L	H	L	H	H	H	B	B	B	L	B	B	B	H	B	L	B	B	B	L	H	B	H	L	H	L	B	H	H	H	H	H	B	H
CH6	gUNC10732198	23.9509	B	L	B	B	H	H	H	H	H	H	H	H	H	L	H	L	H	H	H	B	B	B	L	B	B	B	H	B	L	B	B	B	L	H	B	H	L	H	L	B	H	H	H	H	H	B	H
CH6	gUNC10735354	24.2371	B	L	B	B	H	H	H	H	U	H	H	H	H	L	H	L	H	H	H	B	B	B	L	B	B	B	H	B	L	B	B	B	L	H	B	H	L	H	L	B	H	H	H	H	H	B	H
CH6	SBJ060972744	24.3186	B	L	B	B	H	H	H	H	H	H	H	H	H	L	H	L	H	H	H	B	B	B	L	B	B	B	H	B	L	B	B	B	L	H	B	H	L	H	L	B	H	H	H	H	H	B	H
CH6	SBT060977808	24.4452	B	L	B	B	H	H	H	H	H	H	H	H	H	L	H	L	H	H	H	B	B	B	L	B	B	B	H	B	L	B	B	B	L	H	B	H	L	H	L	B	H	H	H	H	H	B	H
CH6	gUNC10755464	25.7184	B	L	B	B	H	H	H	H	H	H	H	H	H	L	H	L	H	H	H	B	B	B	L	B	B	B	H	B	L	B	B	B	L	H	B	H	L	H	L	B	H	H	H	H	H	B	H
CH6	SFH061047175	26.1794	B	L	B	B	H	H	H	H	H	H	H	H	H	L	H	L	H	H	H	B	B	B	L	B	B	B	H	B	L	B	B	B	L	H	B	H	L	H	L	B	H	H	H	H	H	B	H
CH6	gUNC10765619	26.3877	B	L	B	B	H	H	H	H	H	H	H	H	H	L	H	L	H	H	H	B	B	B	L	B	B	B	H	B	L	B	B	B	L	H	B	H	L	H	L	B	H	H	H	H	H	B	H
CH6	SSR061059648	26.4912	B	L	B	B	H	H	H	H	H	H	H	H	H	L	H	L	H	H	H	B	B	B	L	B	B	B	H	B	L	B	B	B	L	H	B	H	L	H	L	B	H	H	H	H	H	B	H
CH6	gUNC10789662	28.3093	B	L	B	B	H	H	H	H	H	H	H	H	H	L	H	L	H	H	H	B	B	B	L	B	B	B	H	B	L	B	B	B	L	H	B	H	L	H	L	B	H	H	H	H	H	B	H
CH6	gUNC10825745	31.6795	B	L	B	B	H	H	H	H	H	H	H	H	H	L	H	L	H	B	H	B	B	B	L	B	B	B	H	B	L	B	B	B	L	H	B	H	L	H	L	B	H	H	H	H	H	B	H
CH6	gJAX00606563	33.4684	B	L	H	B	H	H	H	H	U	H	H	H	H	L	H	L	H	B	H	B	B	B	H	B	B	B	H	B	L	B	B	B	L	H	B	H	L	H	H	B	H	B	B	H	H	B	H
CH6	gUNC10853904	33.981	B	L	H	B	H	H	H	H	U	H	H	H	H	L	H	L	H	B	H	B	B	B	H	B	B	B	H	B	L	B	B	B	L	H	B	H	L	H	H	B	B	B	B	H	H	B	H
CH6	gbHkupUNC060363218	35.944	B	L	H	B	H	H	H	H	U	H	H	H	H	L	H	L	H	B	B	B	B	B	H	B	B	B	B	B	L	B	B	B	L	H	B	H	L	H	H	B	B	B	B	H	H	B	H
CH6	gUNC10882704	36.2052	B	L	H	B	H	H	H	H	H	H	H	H	H	L	H	L	H	B	B	B	B	B	H	B	B	B	B	B	L	B	B	B	L	H	B	H	L	H	H	B	B	B	B	H	H	B	H
CH6	gUNC10976578	44.076	B	L	H	B	H	H	H	H	H	H	B	H	H	L	H	L	H	B	B	B	B	B	H	H	B	B	B	B	H	B	H	B	L	H	B	H	L	H	H	B	B	B	B	H	H	B	H
CH6	gUNC10995658	45.3941	B	L	H	B	H	H	H	H	U	H	B	H	H	L	H	L	H	B	B	B	B	B	H	H	B	B	B	B	H	B	H	B	L	H	B	H	L	H	H	B	B	B	B	H	H	B	H
CH6	SBJ061822650	45.5662	B	L	H	B	H	H	H	H	H	H	B	H	H	L	H	L	H	B	B	B	B	B	H	H	B	B	B	B	H	B	H	B	L	H	B	H	L	H	H	B	B	B	B	H	H	B	H
CH6	gUNC11005309	46.0211	B	L	H	B	H	H	H	H	H	H	B	H	H	L	H	L	H	B	B	B	B	B	H	H	B	B	B	B	H	B	H	B	L	H	B	H	L	H	H	B	B	B	B	H	H	B	H
CH6	gUNCHS017199	46.7713	B	L	H	B	H	H	H	H	H	H	B	H	H	L	H	L	H	B	B	B	B	B	H	H	B	B	B	B	H	B	H	B	L	H	B	H	L	H	H	B	B	B	B	H	H	B	H
CH6	gUNC11029462	48.1834	B	L	H	B	H	H	L	H	H	H	B	H	H	L	H	L	H	B	B	B	H	B	H	H	B	B	B	B	H	B	H	B	L	H	B	H	L	H	H	B	B	B	B	H	H	B	H
CH6	gJAX00609189	48.7367	B	L	H	B	H	H	L	H	H	H	B	H	H	L	H	L	H	B	B	B	H	B	H	H	B	B	B	B	H	B	H	B	L	H	B	H	L	H	H	B	B	B	B	H	H	B	H
CH6	gUNC11058438	50.3936	B	L	H	B	H	H	L	H	U	H	B	H	H	L	H	L	H	B	B	B	H	B	H	H	B	B	B	B	H	B	H	H	L	H	B	H	L	H	H	B	B	B	B	H	H	B	H
CH6	gUNC11063030	50.7001	B	L	H	B	H	H	L	H	H	H	B	H	H	L	H	L	H	B	B	B	H	B	H	H	B	B	B	B	H	B	H	H	L	H	B	H	L	H	H	B	B	B	B	H	H	B	H
CH6	mUNC060377743	52.5554	B	L	H	B	H	H	L	H	H	H	B	H	H	L	H	L	H	B	B	B	H	B	H	H	B	B	B	B	H	B	H	H	L	H	B	H	L	H	H	B	B	B	B	H	H	B	B
CH6	gUNC11110543	54.2232	B	L	H	B	H	H	L	H	H	H	B	H	H	L	H	L	H	B	B	B	H	B	H	H	B	B	B	B	H	B	H	H	L	H	B	H	L	H	H	B	B	B	B	H	H	H	B
CH6	SAH062169449	54.2362	B	L	H	B	H	H	L	H	U	H	B	H	H	L	H	L	H	B	B	B	H	B	H	H	B	B	B	B	H	B	H	H	L	H	B	H	L	H	H	B	B	B	B	H	H	H	B
CH6	SAH062169452	54.2363	B	L	H	B	H	H	L	H	U	H	B	H	H	L	H	L	H	B	B	B	H	B	H	H	B	B	B	B	H	B	H	H	L	H	B	H	L	H	H	B	B	B	B	H	H	H	B
CH6	gUNC11128971	55.5057	B	L	H	B	H	H	L	H	U	B	B	H	H	L	H	L	H	B	B	B	H	B	H	H	B	B	B	H	H	B	H	H	L	H	B	H	L	H	H	B	B	B	B	H	H	H	B
CH6	mUNC060379499	56.1093	B	L	H	B	H	H	L	H	H	B	B	H	H	L	H	L	H	B	B	B	H	B	H	H	B	B	B	H	H	B	H	H	L	H	B	H	L	H	H	B	B	B	B	H	H	H	B
CH6	mUNC060379499b	56.1093	B	L	H	B	H	H	L	H	H	B	B	H	H	L	H	L	H	B	B	B	H	B	H	H	B	B	B	H	H	B	H	H	L	H	B	H	L	H	H	B	B	B	B	H	H	H	B
CH6	gUNC11150827	56.9515	B	L	H	B	H	H	L	H	U	B	B	H	H	L	H	L	H	B	B	B	H	B	H	H	B	B	B	H	H	B	H	H	L	H	B	H	L	H	H	B	B	B	B	H	H	H	B
CH6	gUNC11153623	57.2624	B	L	H	B	H	H	L	H	H	B	B	H	H	L	H	L	H	B	B	B	H	B	H	H	B	B	B	H	H	B	H	H	L	H	B	H	L	H	H	B	B	B	B	H	H	H	B
CH6	gUNC11198411	61.2785	B	L	H	B	H	H	L	H	U	B	B	H	H	L	H	L	H	B	B	B	H	B	H	H	B	B	B	H	H	B	H	H	L	H	B	H	L	H	H	B	B	B	B	H	H	H	B
CH6	mUNC11205160	61.8405	B	L	H	B	H	H	L	H	U	B	B	H	H	L	H	L	H	B	B	B	H	B	H	H	B	B	B	H	H	B	H	H	L	H	B	H	L	H	H	B	B	B	B	H	H	H	B
CH6	gUNC11225314	63.3915	B	L	H	B	H	H	L	H	H	B	B	H	H	L	H	L	H	B	B	H	H	B	H	H	B	B	B	H	H	B	H	H	L	H	B	H	L	H	H	B	B	B	B	H	H	H	B
CH6	SBC062925724	73.1431	B	L	H	B	H	H	L	H	H	B	B	H	H	H	H	L	H	B	B	H	H	B	H	H	B	B	B	H	H	B	H	H	L	H	B	H	L	B	H	B	B	B	B	H	H	H	B
CH6	gUNC11360077	73.423	B	L	H	B	H	H	L	H	U	B	B	H	H	H	H	L	H	B	B	H	H	B	H	H	B	B	B	H	H	B	H	H	L	H	B	H	L	B	H	B	B	B	B	H	H	H	B
CH6	mbHkupUNC060122218	76.2869	B	L	H	B	H	H	L	H	U	B	B	H	H	H	H	L	H	B	B	H	H	B	H	H	B	B	B	H	H	B	H	H	L	H	B	H	L	B	H	B	B	B	B	H	H	H	B
CH6	gUNC11431336	78.1375	B	H	H	B	L	H	L	H	U	B	B	H	H	H	H	L	H	B	B	H	L	B	H	H	H	B	B	H	H	B	H	H	L	H	B	H	H	B	H	B	B	B	B	H	H	H	B
CH6	SBJ063150383	78.7596	B	H	H	B	L	H	L	H	H	B	B	H	H	H	H	L	H	B	B	H	L	B	H	H	H	B	B	H	H	B	H	H	L	H	B	H	H	B	H	B	B	B	B	H	H	H	B
CH6	gUNC11449280	79.491	B	H	H	B	L	H	L	H	H	B	B	H	H	H	H	L	H	B	B	H	L	B	H	H	H	B	B	H	H	B	H	H	L	H	B	H	H	B	H	B	B	B	B	H	H	H	B
CH6	gUNC11464537	80.7276	B	H	H	B	L	H	L	H	H	B	B	H	H	H	H	L	H	B	B	H	L	B	H	H	H	B	B	H	H	B	H	H	L	H	B	H	H	B	H	B	B	B	B	H	H	H	B
CH6	SFT063232366	80.8092	B	H	H	B	L	H	L	H	H	B	B	H	H	H	H	L	H	B	B	H	L	B	H	H	H	B	B	H	H	B	H	H	L	H	B	H	H	B	H	B	B	B	B	H	H	H	B
CH6	SFT063240234	81.0059	B	H	H	B	L	H	L	H	U	B	B	H	H	H	H	L	H	B	B	H	L	B	H	H	H	B	B	H	H	B	H	H	L	H	B	H	H	B	H	B	B	B	B	H	H	L	B
CH6	gJAX00143111	81.0486	B	H	H	B	L	H	L	H	H	B	B	H	H	H	H	L	H	B	B	H	L	B	H	H	H	B	B	H	H	B	H	H	L	H	B	H	H	B	H	B	B	B	B	H	H	L	B
CH6	mUNC11500109	83.1711	B	H	H	B	L	H	L	H	H	B	B	H	H	H	H	L	H	B	B	H	L	B	H	H	H	B	B	H	H	B	H	H	L	H	B	H	H	B	H	B	B	B	B	H	H	L	B
CH6	JAX00143277	83.2009	B	H	H	B	L	H	L	H	U	B	B	H	H	H	H	L	H	B	B	H	L	B	H	H	H	B	B	H	H	B	H	H	L	H	B	H	H	B	H	B	B	B	B	H	H	L	B
CH6	mUNC060135143	84.5482	B	H	H	B	L	H	L	H	H	B	B	H	H	H	H	L	H	B	B	H	L	B	H	H	H	B	B	H	H	B	H	H	L	H	B	H	H	B	H	B	B	B	B	H	H	L	B
CH6	mUNC060135212	84.8951	B	H	H	B	L	H	L	H	H	B	B	H	H	H	H	L	H	B	B	H	L	B	H	H	H	B	B	H	H	B	H	H	L	H	B	H	H	B	H	B	B	B	B	H	H	L	B
CH6	mUNC11524637	85.9795	B	H	H	B	L	H	L	H	U	B	B	H	H	H	H	L	H	B	B	H	L	U	H	H	H	U	U	H	H	B	H	H	L	H	B	H	H	B	H	B	B	B	B	H	H	L	B
CH6	gUNC11544380	87.5223	B	H	H	B	L	H	L	H	H	B	B	H	H	H	H	L	H	B	B	H	L	B	H	L	H	B	B	H	H	B	H	H	L	H	B	H	H	B	H	B	B	B	B	H	H	L	B
CH6	gUNC11548556	87.8072	B	H	H	B	L	H	L	H	U	B	B	H	H	H	H	L	H	B	B	H	L	B	H	L	H	B	B	H	H	B	H	H	L	H	B	H	H	B	H	B	B	B	B	H	H	L	B
CH6	gUNCHS018013	88.7269	B	H	H	B	L	H	L	H	H	B	B	H	H	H	H	L	H	B	B	H	L	B	H	L	H	B	B	H	H	B	H	H	L	H	B	H	H	B	H	B	B	B	B	H	H	L	B
CH6	gUNC11564970	89.1673	B	H	H	B	L	H	L	H	H	B	B	H	H	H	H	L	H	B	B	H	L	B	H	L	H	B	B	H	H	B	H	H	L	H	B	H	H	B	H	B	B	B	B	H	H	L	B
CH6	gUNC11567769	89.5585	B	H	H	B	L	H	L	H	H	B	B	H	H	H	H	L	H	B	B	H	L	B	H	L	H	B	B	H	H	B	H	H	L	H	B	H	H	B	H	B	B	B	B	H	H	L	B
CH6	mUNC11571762	90.1526	B	H	H	B	L	H	L	H	H	B	B	H	H	H	H	L	H	B	B	H	L	B	H	L	H	B	B	H	H	B	H	H	L	H	B	H	H	B	H	B	B	B	B	H	H	L	B
CH6	mUNC11578312	91.0243	B	H	H	B	L	B	L	H	H	B	B	H	H	H	H	L	H	B	B	H	L	B	H	L	H	B	B	H	H	B	H	H	L	H	B	H	H	B	H	B	B	B	B	H	H	L	B
CH6	S2H063641105	91.0276	B	H	H	B	L	B	L	H	U	B	B	H	H	H	H	L	H	B	B	H	L	B	H	L	H	B	B	H	H	B	H	H	L	H	B	H	H	B	H	B	B	B	B	H	H	L	B
CH6	gUNC11580387	91.2079	B	H	H	B	L	B	L	H	H	B	B	H	H	H	H	L	H	B	B	H	L	B	H	L	H	B	B	H	H	B	H	H	L	H	B	H	H	B	H	B	B	B	B	H	H	L	B
CH6	gUNC11596384	92.58	B	H	H	B	L	B	L	H	H	B	B	H	H	H	H	L	H	B	B	H	L	B	H	L	H	B	B	H	H	B	H	H	L	H	B	H	H	B	H	B	B	B	B	H	H	L	B
CH6	gUNC11606332	93.2591	B	H	H	B	L	B	L	H	H	B	B	H	H	H	H	L	H	B	B	H	L	B	H	L	U	B	H	U	H	B	H	H	L	H	B	H	H	B	H	B	B	B	B	H	H	L	B
CH6	gUNC11633665	95.0367	H	H	H	B	L	B	L	H	H	B	B	H	H	H	H	L	H	B	B	H	L	B	H	L	H	B	H	H	H	B	H	H	L	H	B	H	H	B	H	B	B	B	B	H	H	L	B
CH6	gbHkupUNC060392916	96.3012	H	H	H	B	L	B	L	H	H	B	B	H	H	H	H	L	H	B	B	H	L	B	H	L	H	B	H	H	H	B	H	H	L	H	B	H	H	B	H	B	B	B	B	H	H	L	B
CH6	mbHkupUNC060149691	97.0144	H	H	H	B	L	B	L	H	H	B	B	H	H	H	H	L	H	B	B	H	L	B	H	L	H	B	H	H	H	B	H	H	L	H	B	H	H	B	H	B	B	B	B	H	H	L	B
CH6	gUNC11669759	97.7168	H	H	H	B	L	B	L	H	U	B	B	H	H	H	H	L	H	B	B	H	L	B	H	L	H	B	H	H	H	B	H	H	L	H	B	H	H	B	H	B	B	B	B	H	H	L	B
CH6	gUNC11677682	98.2893	H	H	H	B	H	B	L	H	H	B	B	H	H	H	H	L	H	B	B	H	L	B	H	L	H	B	H	H	H	B	H	H	L	H	B	H	H	B	H	B	B	B	B	H	H	L	B
CH6	gJAX00619147	98.4105	H	H	H	B	H	B	L	H	U	B	B	H	H	H	H	L	H	B	B	H	L	B	H	L	H	B	H	H	H	B	H	H	L	H	B	H	H	B	H	B	B	B	B	H	H	L	B
CH6	gUNCHS018371	100.724	H	H	H	B	H	B	L	H	H	B	B	H	H	H	H	L	H	B	B	H	L	B	H	L	H	B	H	H	H	B	H	H	L	H	B	H	H	B	H	H	B	B	B	H	H	L	B
CH6	SBT064069183	101.73	H	H	H	B	H	B	L	H	U	B	B	H	H	H	H	L	H	B	B	H	L	B	H	L	H	B	H	H	H	B	H	H	L	H	B	H	H	B	H	H	B	B	B	H	H	L	B
CH6	gUNC11752798	103.727	H	H	H	B	H	B	L	H	H	B	B	H	H	H	H	L	H	B	B	H	L	B	H	L	H	B	H	H	H	B	H	H	L	H	B	H	H	B	H	H	B	B	B	H	H	L	B
CH6	SFH064168212	104.205	H	H	H	B	H	B	L	H	U	B	B	H	H	H	H	L	H	B	B	H	L	B	H	L	H	B	H	H	H	B	H	H	L	H	B	H	H	B	H	H	B	B	B	H	H	L	B
CH6	gJAX00144860	104.353	H	H	H	B	H	B	L	H	H	B	B	H	H	H	H	L	H	B	B	H	L	B	H	L	H	B	H	H	H	B	H	H	L	H	B	H	H	B	H	H	B	B	B	H	H	L	B
CH6	gUNC11769656	105.178	H	H	H	B	H	B	L	H	H	B	B	H	H	H	H	L	H	B	B	H	L	B	H	L	H	B	H	H	H	B	H	H	L	H	B	H	H	B	H	H	B	B	B	H	H	L	B
CH6	gJAX00144998	106.186	H	H	H	B	H	B	L	H	H	B	B	H	H	H	H	L	H	B	B	H	L	B	H	L	H	B	H	H	H	B	H	H	L	H	B	H	H	B	H	H	B	B	B	H	H	L	B
CH6	gUNC11813639	108.56	H	H	H	B	H	B	L	H	U	B	B	H	H	H	H	L	H	B	H	H	L	B	H	L	H	B	H	H	H	B	H	H	L	H	B	H	H	B	H	H	B	B	B	H	H	L	B
CH6	S1H064449266	111.232	H	H	H	B	H	B	L	H	H	B	B	H	H	H	H	L	H	B	H	H	L	B	H	L	H	B	H	H	H	B	H	H	L	H	B	H	H	B	H	H	B	B	H	H	H	L	B
CH6	gUNC11866416	112.144	H	H	H	B	H	B	L	H	H	B	B	H	H	H	H	L	H	B	H	H	L	B	H	L	H	B	H	H	H	B	H	H	L	H	B	H	H	B	H	H	B	B	H	H	H	L	B
CH6	gUNC11915060	116.298	H	B	H	B	H	B	L	H	H	B	B	H	H	H	H	L	H	B	H	H	L	B	H	L	H	B	H	H	H	B	H	H	L	H	H	H	H	B	H	H	B	B	H	H	H	L	B
CH6	B10060116657	116.657	H	B	H	B	H	B	L	H	U	B	B	H	H	H	H	L	H	B	H	H	L	B	H	L	H	B	H	H	H	B	H	H	L	H	H	H	H	B	H	H	B	B	H	H	H	L	B
CH6	gUNCHS018772	116.698	H	B	H	B	H	B	L	H	B	B	B	H	H	H	H	L	H	B	H	H	L	B	H	L	H	B	H	H	H	B	H	H	L	H	H	H	H	B	H	H	B	B	H	H	H	L	B
CH6	SFT064670665	116.767	H	B	H	B	H	B	L	H	U	B	B	H	H	H	H	L	H	B	H	H	L	B	H	L	H	B	H	H	H	B	H	H	L	H	H	H	H	B	H	H	B	B	H	H	H	L	B
CH6	mUNC11939594	118.078	H	B	H	B	H	H	L	H	H	B	B	H	H	H	H	L	H	B	H	H	L	B	H	L	H	B	H	H	H	B	H	H	L	H	H	H	H	B	H	H	B	B	H	H	H	L	B
CH6	S2H064732280	118.307	H	B	H	B	H	H	L	H	U	B	B	H	H	H	H	L	H	B	H	H	L	B	H	L	H	B	H	H	H	B	H	H	L	H	H	H	H	B	H	H	B	B	H	H	H	L	B
CH6	gJAX00623904	118.528	H	B	H	B	H	H	L	H	H	B	B	H	H	H	H	L	H	B	H	H	L	B	H	L	H	B	H	H	H	B	H	H	L	H	H	H	H	B	H	H	B	B	H	H	H	L	B
CH6	S6Y064745300	118.633	H	B	H	B	H	H	L	H	B	B	B	H	H	H	H	L	H	B	H	H	L	B	H	L	H	B	H	H	H	B	H	H	L	H	H	H	H	B	H	H	B	B	H	H	H	L	B
CH6	S6Y064745303	118.633	H	B	H	B	H	H	L	H	B	B	B	H	H	H	H	L	H	B	H	H	L	B	H	L	H	B	H	H	H	B	H	H	L	H	H	H	H	B	H	H	B	B	H	H	H	L	B
CH6	gUNC11956402	119.192	H	B	H	B	H	H	L	H	B	B	B	H	H	H	H	L	H	B	H	H	L	B	H	L	H	B	H	H	H	B	H	H	L	H	H	H	H	B	H	H	B	B	H	H	H	L	B
CH6	gUNC11964864	119.929	H	B	H	B	H	H	L	H	U	B	B	H	H	H	H	L	H	B	H	H	L	B	H	L	H	B	H	H	H	B	H	H	L	H	H	H	H	B	H	H	B	B	H	H	H	L	B
CH6	S6H065371452	134.286	H	B	H	B	H	H	L	H	H	H	B	H	H	H	H	H	H	B	H	H	L	B	H	L	H	H	H	L	H	B	H	H	L	H	H	H	H	B	H	H	B	H	L	H	L	L	H
CH6	SSR065377369	134.434	H	B	H	B	H	H	L	H	H	H	B	H	H	H	H	H	H	B	H	H	L	B	H	L	H	H	H	L	H	B	H	H	L	H	H	H	H	B	H	H	B	H	L	H	L	L	H
CH6	SSH065385406	134.635	H	B	H	B	H	H	L	H	H	H	B	H	H	H	H	H	H	B	H	H	L	B	H	L	H	H	H	L	H	B	H	H	L	H	H	H	H	B	H	H	B	H	L	H	L	L	H
CH6	gUNCHS019135	136.107	H	B	H	B	H	H	L	H	H	H	B	H	H	H	H	H	H	B	H	H	L	B	H	L	H	H	H	L	H	B	H	H	L	H	H	H	H	B	H	H	B	H	L	H	L	L	H
CH6	gUNC12178674	136.765	H	B	H	B	H	H	L	H	U	H	B	H	H	H	H	H	H	B	H	H	L	B	H	L	H	H	H	L	H	B	H	H	L	H	H	H	H	B	H	H	B	H	L	H	L	L	H
CH6	gJAX00627830	137.328	H	B	H	B	H	H	L	H	H	H	B	H	H	H	H	H	H	B	H	H	L	B	H	L	H	H	H	L	H	B	H	H	L	H	H	H	H	B	H	H	H	H	L	H	L	L	H
CH6	gUNC12197718	137.837	H	B	H	B	H	H	L	H	H	H	B	H	H	H	H	H	H	B	H	H	L	B	H	L	H	H	H	L	H	B	H	H	L	H	H	H	H	B	H	H	H	H	L	H	L	L	H
CH6	gUNC12205316	138.333	H	B	H	B	H	H	L	H	U	H	B	H	H	H	H	H	H	B	H	H	L	B	H	L	H	H	H	L	H	B	H	H	L	H	H	H	H	B	H	H	H	H	L	H	L	L	H
CH6	S6R065543032	138.576	H	B	H	B	H	H	L	H	H	H	B	H	H	H	H	H	H	B	H	H	L	B	H	L	H	H	H	L	H	B	H	H	L	H	H	H	H	B	H	H	H	H	L	H	L	L	H
CH6	S1H065543192	138.58	H	B	H	B	H	H	L	H	U	H	B	H	H	H	H	H	H	B	H	H	L	B	H	L	H	H	H	L	H	B	H	H	L	H	H	H	H	B	H	H	H	H	L	H	L	L	H
CH6	gUNC12213911	138.992	H	B	H	B	H	H	L	H	H	H	B	H	H	H	H	H	H	B	H	H	L	B	H	L	H	H	H	L	H	B	H	H	L	H	H	H	H	B	H	H	H	H	L	H	L	L	H
CH6	gUNC12228124	139.839	H	B	H	B	H	H	L	H	H	H	B	H	H	H	H	H	H	B	L	H	L	B	H	L	H	H	H	L	H	B	H	H	L	H	H	H	H	B	H	H	H	H	L	H	L	L	H
CH6	gUNC12245354	140.876	H	B	B	H	H	U	L	H	U	H	B	U	H	H	H	H	H	H	L	U	L	B	H	L	H	H	U	U	H	B	H	U	L	H	U	H	H	B	H	H	H	H	L	H	L	L	H
CH6	SFT065654580	141.365	H	B	B	H	H	H	L	H	H	H	B	H	H	H	H	H	H	H	L	H	L	B	H	L	H	H	H	L	H	B	H	H	L	H	H	H	H	B	H	H	H	H	L	H	L	L	H
CH6	SFT065657409	141.435	H	B	B	H	H	H	L	H	H	H	B	H	H	H	H	H	H	H	L	H	L	B	H	L	H	H	H	L	H	B	H	H	L	H	H	H	H	B	H	H	H	H	L	H	L	L	H
CH6	gJAX00147625	141.736	H	B	B	H	H	H	L	H	H	H	B	H	H	H	H	H	H	H	L	H	L	B	H	L	H	H	H	L	H	B	H	H	L	H	H	H	H	B	H	H	H	H	L	H	L	L	H
CH6	SFT065707377	142.684	H	B	B	H	H	H	L	H	U	H	B	H	H	H	H	H	H	H	L	H	L	B	H	L	H	H	L	L	H	B	H	H	H	H	H	H	H	B	H	H	H	H	L	H	L	L	H
CH6	SFT065721192	143.03	H	B	B	H	H	H	L	H	H	H	B	H	H	H	H	H	H	H	L	H	L	B	H	L	H	H	L	L	H	B	H	H	H	H	H	H	H	B	H	H	H	H	L	H	L	L	H
CH6	gUNC12343227	147.212	H	B	B	H	H	H	L	H	U	H	B	H	H	H	H	H	B	H	L	H	L	B	L	L	H	H	L	L	H	B	H	H	H	H	H	H	H	B	H	H	L	H	L	H	L	L	H
CH6	SFT065894177	147.354	H	B	B	H	H	H	L	H	H	H	B	H	H	H	H	H	B	H	L	H	L	B	L	L	H	H	L	L	H	B	H	H	H	H	H	H	H	B	H	H	L	H	L	H	L	L	H
CH6	mUNC12359286	148.644	H	B	B	H	H	H	L	H	H	H	B	H	H	H	H	H	B	H	L	H	L	B	L	L	H	H	L	L	H	B	H	H	H	H	H	H	H	B	H	H	L	H	L	H	L	L	H
CH7	SBT070125779	3.14449	H	B	B	B	H	H	B	L	H	B	B	H	H	H	L	B	B	H	H	H	B	L	H	B	H	L	L	L	L	H	B	L	B	H	L	B	H	B	H	H	L	H	L	H	L	H	L
CH7	SBJ070125933	3.14834	H	B	B	B	H	H	B	L	H	B	B	H	H	H	L	B	B	H	H	H	B	L	H	B	H	L	L	L	L	H	B	L	B	H	L	B	H	B	H	H	L	H	L	H	L	H	L
CH7	SBT070136007	3.40018	H	B	B	B	H	H	B	L	H	B	B	H	H	H	L	B	B	H	H	H	B	H	H	B	H	L	L	L	L	H	B	L	B	H	L	B	H	B	L	H	L	H	L	H	L	H	L
CH7	SBT070179412	4.48531	H	B	B	B	H	H	B	L	H	B	B	H	H	H	L	B	B	H	H	H	B	H	H	B	H	L	L	L	L	H	B	L	B	H	L	B	H	B	L	H	L	H	L	H	L	H	L
CH7	SBT070180950	4.52377	H	B	B	B	H	H	B	L	H	B	B	H	H	H	L	B	B	H	H	H	B	H	H	B	H	L	L	L	L	H	B	L	B	H	L	B	H	B	L	H	L	H	L	H	L	H	L
CH7	SBJ070181233	4.53083	H	B	B	B	H	H	B	L	U	B	B	H	H	H	L	B	B	H	H	H	B	H	H	B	H	L	L	L	L	H	B	L	B	H	L	B	H	B	L	H	L	H	L	H	L	H	L
CH7	SBT070181237	4.53092	H	B	B	B	H	H	B	L	U	B	B	H	H	H	L	B	B	H	H	H	B	H	H	B	H	L	L	L	L	H	B	L	B	H	L	B	H	B	L	H	L	H	L	H	L	H	L
CH7	SBJ070195041	4.87604	H	B	B	B	H	H	B	L	H	B	B	H	H	H	L	B	B	H	H	H	B	H	H	B	H	L	L	L	L	H	B	L	B	H	L	B	H	B	L	H	L	H	L	H	L	H	L
CH7	SBT070195049	4.87623	H	B	B	B	H	H	B	L	H	B	B	H	H	H	L	B	B	H	H	H	B	H	H	B	H	L	L	L	L	H	B	L	B	H	L	B	H	B	L	H	L	H	L	H	L	H	L
CH7	UNCHS019452	10.3695	H	B	B	B	H	H	B	H	H	B	B	H	H	H	L	B	B	H	H	H	B	H	H	B	H	L	L	L	L	H	B	L	B	H	L	B	H	B	L	H	L	H	L	H	L	H	L
CH7	mbHkupUNC070619888	11.7015	H	B	B	B	H	H	B	H	H	B	B	H	H	H	L	B	B	H	H	H	B	H	H	B	H	L	L	L	L	H	B	L	B	H	L	B	H	B	L	H	L	H	L	H	L	H	L
CH7	SBT070520070	13.0018	H	B	B	B	H	H	B	H	H	B	B	H	H	H	L	B	B	H	H	H	B	H	H	B	H	L	L	L	L	H	B	L	B	H	L	B	H	B	L	H	L	H	L	H	L	H	L
CH7	SBT070520756	13.0189	H	B	B	B	H	H	B	H	U	B	B	H	H	H	L	B	B	H	H	H	B	H	H	B	H	L	L	L	L	H	B	L	B	H	L	B	H	B	L	H	L	H	L	H	L	H	L
CH7	gJAX00148771	13.0224	H	B	B	B	H	H	B	H	H	B	B	H	H	H	L	B	B	H	H	H	B	H	H	B	H	L	L	L	L	H	B	L	B	H	L	B	H	B	L	H	L	H	L	H	L	H	L
CH7	gJAX00148771b	13.0224	H	B	B	B	H	H	B	H	H	B	B	H	H	H	L	B	B	H	H	H	B	H	H	B	H	L	L	L	L	H	B	L	B	H	L	B	H	B	L	H	L	H	L	H	L	H	L
CH7	gUNCHS019472	13.0415	H	B	B	B	H	H	B	H	U	B	B	H	H	H	L	B	B	H	H	H	B	H	H	B	H	L	L	L	L	H	B	L	B	H	L	B	H	B	L	H	L	H	L	H	L	H	L
CH7	SBJ070522140	13.0535	H	B	B	B	H	H	B	H	H	B	B	H	H	H	L	B	B	H	H	H	B	H	H	B	H	L	L	L	L	H	B	L	B	H	L	B	H	B	L	H	L	H	L	H	L	H	L
CH7	SBJ070523363	13.0841	H	B	B	B	H	H	B	H	H	B	B	H	H	H	L	B	B	H	H	H	B	H	H	B	H	L	L	L	L	H	B	L	B	H	L	B	H	B	L	H	L	H	L	H	L	H	L
CH7	SBT070523467	13.0867	H	B	B	B	H	H	B	H	H	B	B	H	H	H	L	B	B	H	H	H	B	H	H	B	H	L	L	L	L	H	B	L	B	H	L	B	H	B	L	H	L	H	L	H	L	H	L
CH7	SBJ070523772	13.0943	H	B	B	B	H	H	B	H	H	B	B	H	H	H	L	B	B	H	H	H	B	H	H	B	H	L	L	L	L	H	B	L	B	H	L	B	H	B	L	H	L	H	L	H	L	H	L
CH7	SBJ070523993	13.0998	H	B	B	B	H	H	B	H	U	B	B	H	H	H	L	B	B	H	H	H	B	H	H	B	H	L	L	L	L	H	B	L	B	H	L	B	H	B	L	H	L	H	L	H	L	H	L
CH7	SBT070525231	13.1308	H	B	B	B	H	H	B	H	H	B	B	H	H	H	L	B	B	H	H	H	B	H	H	B	H	L	L	L	L	H	B	L	B	H	L	B	H	B	L	H	L	H	L	H	L	H	L
CH7	SBT070530383	13.2596	H	B	B	B	H	H	B	H	U	B	B	H	H	H	L	B	B	H	H	H	B	H	H	B	H	L	L	L	L	H	B	L	B	H	L	B	H	B	L	H	L	H	L	H	L	H	L
CH7	SBJ070530418	13.2605	H	B	B	B	H	H	B	H	U	B	B	H	H	H	L	B	B	H	H	H	B	H	H	B	H	L	L	L	L	H	B	L	B	H	L	B	H	B	L	H	L	H	L	H	L	H	L
CH7	SBT070530495	13.2624	H	B	B	B	H	H	B	H	H	B	B	H	H	H	L	B	B	H	H	H	B	H	H	B	H	L	L	L	L	H	B	L	B	H	L	B	H	B	L	H	L	H	L	H	L	H	L
CH7	SBT070530685	13.2671	H	B	B	B	H	H	B	H	U	B	B	H	H	H	L	B	B	H	H	H	B	H	H	B	H	L	L	L	L	H	B	L	B	H	L	B	H	B	L	H	L	H	L	H	L	H	L
CH7	SBT070530772	13.2693	H	B	B	B	H	H	B	H	H	B	B	H	H	H	L	B	B	H	H	H	B	H	H	B	H	L	L	L	L	H	B	L	B	H	L	B	H	B	L	H	L	H	L	H	L	H	L
CH7	mUNC070621878	15.9107	H	B	B	B	H	H	B	H	H	B	B	H	H	H	L	B	B	H	H	H	B	H	H	B	H	L	L	L	L	H	B	L	B	H	L	B	H	B	L	H	L	H	L	H	L	H	L
CH7	mUNC12490509	23.3858	H	B	B	B	H	H	B	H	U	B	B	H	H	H	H	B	B	H	H	H	B	H	H	B	H	L	L	L	L	H	B	L	B	H	L	B	H	B	L	H	L	H	L	H	L	H	L
CH7	SSR070964701	24.1175	H	B	B	B	H	H	B	H	H	B	B	H	H	H	H	B	B	H	H	H	B	H	H	B	H	L	L	L	L	H	B	L	B	H	L	B	H	B	L	H	L	H	L	H	L	H	L
CH7	gUNCHS019547	24.2866	H	B	B	B	H	H	B	H	H	B	B	H	H	H	H	B	B	H	H	H	B	H	H	B	H	L	L	L	L	H	B	L	B	H	L	B	H	B	L	H	L	H	L	H	L	H	L
CH7	SBR070973809	24.3452	H	B	B	B	H	H	B	H	H	B	B	H	H	H	H	B	B	H	H	H	B	H	H	B	H	L	L	L	L	H	B	L	B	H	L	B	H	B	L	H	L	H	L	H	L	H	L
CH7	SFT071106644	27.6661	B	B	B	B	H	H	B	H	H	B	H	H	H	H	H	B	B	H	H	H	B	H	H	B	H	L	L	L	L	H	B	L	B	H	H	B	H	B	L	L	L	H	L	H	L	H	L
CH7	bHkupUNC070627737	28.0418	B	B	B	B	H	H	B	H	H	B	H	H	H	H	H	B	B	H	H	H	B	H	H	B	H	L	L	L	L	H	B	L	B	H	H	B	H	B	L	L	L	H	L	H	L	H	L
CH7	gUNC12541477	28.0691	B	B	B	B	H	H	B	H	H	B	H	H	H	H	H	B	B	H	H	H	B	H	H	B	H	L	L	L	L	H	B	L	B	H	H	B	H	B	L	L	L	H	L	H	L	H	L
CH7	SFH071144084	28.6021	B	B	B	B	H	H	B	H	U	B	H	H	H	H	H	B	B	H	H	H	B	H	H	B	H	L	L	L	L	H	B	L	B	H	H	B	H	B	L	L	L	H	L	H	L	H	L
CH7	gUNC12548196	28.7216	B	B	B	B	H	H	B	H	H	B	H	H	H	H	H	B	B	H	H	H	B	H	H	B	H	L	L	L	L	H	B	L	B	H	H	B	H	B	L	L	L	H	L	H	L	H	L
CH7	SS6071228982	30.7246	B	B	B	B	H	H	B	H	H	B	H	H	H	B	H	B	B	H	H	H	B	H	H	B	H	L	L	L	L	H	B	L	B	H	H	H	H	B	L	L	L	H	L	H	H	H	L
CH7	JAX00634665	30.7562	B	B	B	B	H	H	B	H	U	B	H	H	H	B	H	B	B	H	H	H	B	H	H	B	H	L	L	L	L	H	B	L	B	H	H	H	H	B	L	L	L	H	L	H	H	H	L
CH7	UNC12577238	30.8232	B	B	B	B	H	H	B	H	H	B	H	H	H	B	H	B	B	H	H	H	B	H	H	B	H	L	L	L	L	H	B	L	B	H	H	H	H	B	L	L	L	H	L	H	H	H	L
CH7	mJAX00150020	34.1931	B	B	B	B	H	H	B	H	U	B	H	H	H	B	H	B	B	H	H	H	B	H	H	B	H	L	L	L	L	H	B	L	B	H	H	H	H	B	L	L	L	H	L	H	H	H	L
CH7	SS6071388190	34.7048	B	B	B	H	H	H	B	H	U	B	H	H	H	B	H	B	B	H	H	H	B	H	H	B	H	L	L	L	L	H	B	L	B	H	H	H	H	B	L	L	L	H	L	H	H	H	L
CH7	SFT071400353	35.0088	B	B	B	H	H	H	B	H	U	B	H	H	H	B	H	B	B	H	H	H	B	H	H	B	H	L	L	L	L	H	B	L	B	H	H	H	H	B	L	L	L	H	L	H	H	H	L
CH7	ST2071424946	35.6237	B	B	B	H	H	H	B	H	H	B	H	H	H	B	H	B	B	H	H	H	B	H	H	B	H	L	L	L	L	H	B	L	B	H	H	H	H	B	L	L	L	H	L	H	H	H	L
CH7	gUNC12620224	35.7536	B	B	B	H	H	H	B	H	U	B	H	H	H	B	H	B	B	H	H	H	B	H	H	B	H	L	L	L	L	H	B	L	B	H	H	H	H	B	L	L	L	H	L	H	H	H	L
CH7	SX1071447990	36.1998	B	B	B	H	H	H	B	H	H	B	H	H	H	B	H	B	B	H	H	H	B	H	H	H	H	L	L	L	L	H	B	L	B	H	H	H	H	B	L	L	L	H	L	H	H	H	L
CH7	UNC12632852	36.4932	B	B	B	H	H	H	B	H	U	B	H	H	H	B	H	B	B	H	H	H	B	H	H	H	H	L	L	L	L	H	B	L	B	H	H	H	H	B	L	L	L	H	L	H	H	H	L
CH7	UNC12640450	36.9414	B	B	B	H	H	H	B	H	H	B	H	H	H	B	H	B	B	H	H	H	B	H	H	H	H	L	L	L	L	H	B	L	B	B	H	H	H	B	L	L	L	H	L	H	H	H	H
CH7	UNC12643987	37.1619	B	B	B	H	H	H	B	H	H	B	H	H	H	B	H	B	B	H	H	H	B	H	H	H	H	L	L	L	L	H	B	L	B	B	H	H	H	B	L	L	L	H	L	H	H	H	H
CH7	UNC12646173	37.2865	B	B	B	H	H	H	B	H	H	B	H	H	H	B	H	B	B	H	H	H	B	H	H	H	H	L	L	L	L	H	B	L	B	B	H	H	H	B	L	L	L	H	L	H	H	H	H
CH7	UNC12646440	37.3019	B	B	B	H	H	H	B	H	U	B	H	H	H	B	H	B	B	H	H	H	B	H	H	H	H	L	L	L	L	H	B	L	B	B	H	H	H	B	L	L	L	H	L	H	H	H	H
CH7	mUNC12649074	37.4742	B	B	B	H	H	H	B	H	H	B	H	H	H	B	H	B	B	H	H	H	H	H	H	H	H	L	L	L	L	H	B	L	B	B	H	H	H	B	L	L	L	H	L	H	H	H	H
CH7	gUNCHS019767	37.7776	B	B	B	H	H	H	B	H	H	B	H	H	H	B	H	B	B	H	H	H	H	H	H	H	H	L	L	L	L	H	B	L	B	B	H	H	H	B	L	L	L	H	L	H	H	H	H
CH7	UNC12654130	37.8577	B	B	B	H	H	H	B	H	H	B	H	H	H	B	H	B	B	H	H	H	H	H	H	H	H	L	L	L	L	H	B	L	B	B	H	H	H	B	L	L	L	H	L	H	H	H	H
CH7	SFH071578862	39.4716	B	B	B	H	H	H	B	H	H	B	H	H	H	B	H	B	B	H	H	H	H	H	H	H	H	L	L	L	L	H	B	L	B	B	H	H	H	B	L	L	L	H	L	H	H	H	H
CH7	SS6071581099	39.5275	B	B	B	H	H	H	B	H	H	B	H	H	H	B	H	B	B	H	H	H	H	H	H	H	H	L	L	L	L	H	B	L	B	B	H	H	H	B	L	L	L	H	L	H	H	H	H
CH7	SS6071581229	39.5307	B	B	B	H	H	H	B	H	H	B	H	H	H	B	H	B	B	H	H	H	H	H	H	H	H	L	L	L	L	H	B	L	B	B	H	H	H	B	L	L	L	H	L	H	H	H	H
CH7	SS6071581265	39.5316	B	B	B	H	H	H	B	H	U	B	H	H	H	B	H	B	B	H	H	H	H	H	H	H	H	L	L	L	L	H	B	L	B	B	H	H	H	B	L	L	L	H	L	H	H	H	H
CH7	SS6071581439	39.536	B	B	B	H	H	H	B	H	H	B	H	H	H	B	H	B	B	H	H	H	H	H	H	H	H	L	L	L	L	H	B	L	B	B	H	H	H	B	L	L	L	H	L	H	H	H	H
CH7	JAX00636482	39.5433	B	B	B	H	H	H	B	H	H	B	H	H	H	B	H	B	B	H	H	H	H	H	H	H	H	L	L	L	L	H	B	L	B	B	H	H	H	B	L	L	L	H	L	H	H	H	H
CH7	SS6071602326	40.0582	B	B	B	H	H	H	B	H	H	B	H	H	H	B	H	B	B	H	H	H	H	H	H	H	H	L	L	L	L	H	B	L	B	B	H	H	H	B	L	L	L	H	L	H	H	H	H
CH7	SS6071605043	40.1261	B	B	B	H	H	H	B	H	U	B	H	H	H	B	H	B	B	H	H	H	H	H	H	H	H	L	L	L	L	H	B	L	B	B	H	H	H	B	L	L	L	H	L	H	H	H	H
CH7	gUNC12711275	43.8167	B	B	B	H	H	H	B	H	U	B	H	H	H	H	H	B	B	H	H	H	H	H	H	H	H	L	L	L	L	H	B	H	B	H	H	H	H	B	L	L	L	L	L	H	H	H	H
CH7	gUNC12731598	45.5757	B	B	B	H	H	H	B	H	H	B	H	H	L	H	H	B	B	H	H	H	H	H	H	H	H	L	L	L	L	H	B	H	B	H	H	H	H	B	L	L	L	L	L	H	H	H	H
CH7	SBJ071824561	45.614	B	B	B	H	H	H	B	H	U	B	H	H	L	H	H	B	B	H	H	H	H	H	H	H	H	L	L	L	L	H	B	H	B	H	H	H	H	B	L	L	L	L	L	H	H	H	H
CH7	mbHkuprs31415664	48.2219	B	B	B	H	H	H	B	H	H	B	H	H	L	H	H	B	B	H	H	H	H	H	H	H	H	L	L	L	L	H	B	H	B	H	H	H	B	B	L	L	L	L	L	H	H	H	H
CH7	gUNC12786478	48.9877	B	B	B	H	H	H	B	H	H	B	H	H	L	H	H	B	B	H	H	H	H	H	H	H	H	L	L	L	L	H	B	H	B	H	H	H	B	B	L	L	L	L	L	H	H	H	H
CH7	gUNC12805712	50.2081	B	B	B	H	H	H	B	H	B	B	H	H	L	H	H	B	B	H	H	H	H	H	H	H	H	L	L	L	L	H	B	H	B	H	H	H	B	B	L	L	L	L	L	H	H	H	H
CH7	mUNC070500524	51.1604	B	B	B	H	H	H	B	H	B	B	H	H	L	H	H	B	B	H	B	H	H	H	H	H	H	L	L	L	L	H	B	H	B	H	H	H	B	B	L	L	L	L	L	H	H	H	H
CH7	SFH072089636	52.2409	B	B	B	H	H	H	B	U	B	B	H	H	L	H	H	B	B	H	B	U	H	H	U	H	U	L	L	L	L	H	B	H	B	U	U	U	B	B	L	L	L	L	L	H	H	H	H
CH7	mbHkupUNC070186230	53.9587	B	B	B	H	H	H	B	H	U	B	H	H	L	H	H	B	B	H	B	H	H	H	H	H	H	L	L	L	L	H	B	H	B	H	H	H	B	B	L	L	L	L	L	H	H	H	H
CH7	SFT072158434	53.9609	B	B	B	H	H	H	B	H	U	B	H	H	L	H	H	B	B	H	B	H	H	H	H	H	H	L	L	L	L	H	B	H	B	H	H	H	B	B	L	L	L	L	L	H	H	H	H
CH7	SFR072213328	55.3332	B	B	B	H	H	H	B	H	B	B	H	H	L	H	H	B	B	H	B	H	H	H	H	H	H	L	L	L	L	H	B	H	B	H	H	H	B	H	L	L	L	L	L	H	H	H	H
CH7	gUNC12899972	56.026	B	B	B	H	H	H	B	H	B	B	H	H	L	H	H	B	B	H	B	H	H	H	H	H	H	L	L	L	L	H	B	H	B	H	H	H	B	H	L	L	L	L	L	H	H	H	H
CH7	S2T072271903	56.7976	B	B	B	H	H	H	B	H	B	B	H	H	L	H	H	B	B	H	B	H	H	H	H	H	H	L	L	L	L	H	B	H	B	H	H	H	B	H	L	L	L	L	L	H	H	H	H
CH7	mUNC070217623	57.4424	B	B	B	H	H	H	B	H	U	B	H	H	L	H	H	B	B	H	B	H	H	H	H	H	H	L	L	L	L	H	B	H	B	H	H	H	B	H	L	L	L	L	L	H	H	H	H
CH7	mJAX00151798	58.7742	B	B	B	H	H	H	B	H	H	B	H	H	L	H	H	B	B	H	B	H	H	H	H	H	H	L	L	L	L	H	B	H	B	H	H	H	B	H	L	L	L	L	L	H	H	H	H
CH7	SX1072403965	60.0991	B	B	B	H	H	H	B	H	B	B	H	H	L	H	H	B	B	H	B	H	H	H	H	H	H	L	L	L	L	H	B	H	B	H	H	H	B	H	L	L	L	L	L	H	H	H	H
CH7	mJAX00151985	61.823	B	B	B	H	H	H	B	H	U	B	H	H	L	H	H	B	B	H	B	H	H	H	H	H	H	L	L	L	L	H	B	H	B	H	H	H	B	H	L	L	L	L	L	H	H	H	H
CH7	SBT072492225	62.3056	B	B	B	H	H	H	B	H	H	B	H	H	L	H	H	B	B	H	B	H	H	H	H	H	H	L	L	L	L	H	B	H	B	H	H	H	B	H	L	L	L	L	L	H	H	H	H
CH7	gUNC12986262	63.5705	B	B	B	H	H	H	B	H	H	B	H	H	L	H	H	B	B	H	B	H	H	H	H	H	H	L	L	L	L	H	B	H	B	H	H	H	B	H	L	L	L	L	L	H	H	H	H
CH7	gUNC12998908	64.5266	B	B	B	H	H	H	B	H	H	B	H	H	L	H	H	B	B	H	B	H	H	H	H	H	H	L	L	L	L	H	B	H	B	H	H	H	B	H	L	L	L	L	L	H	H	H	H
CH7	bHkupJAX00641493	64.5727	B	B	B	H	H	H	B	H	U	B	H	H	L	H	H	B	B	H	B	H	H	H	H	H	H	L	L	L	L	H	B	H	B	H	H	H	B	H	L	L	L	L	L	H	H	H	H
CH7	gUNC13007707	65.1135	B	B	B	H	H	H	B	H	H	B	H	H	L	H	H	B	B	H	B	H	H	H	H	H	H	L	L	L	L	H	B	H	B	H	H	H	B	H	L	L	L	L	L	H	H	H	H
CH7	gUNCHS020162	66.1373	B	B	B	H	H	H	B	B	H	B	H	H	L	H	H	B	B	H	B	H	H	H	H	H	H	L	L	L	L	H	B	H	B	H	H	H	B	H	L	L	L	L	L	H	B	H	H
CH7	SX1072647838	66.196	B	B	B	H	H	H	B	B	H	B	H	H	L	H	H	B	B	H	B	H	H	H	H	H	H	L	L	L	L	H	B	H	B	H	H	H	B	H	L	L	L	L	L	H	B	H	H
CH7	gUNCHS020247	68.8339	B	B	B	H	H	H	B	B	B	B	H	H	L	H	H	B	B	H	B	H	H	H	H	H	H	L	L	L	L	H	B	H	B	H	H	H	B	H	L	L	L	L	L	H	B	H	H
CH7	mUNC13066627	69.2481	B	B	B	H	H	H	B	B	U	B	H	H	L	H	H	B	B	H	B	U	H	H	H	H	H	U	L	U	L	H	B	H	B	H	H	H	B	H	L	L	L	L	L	H	B	H	H
CH7	gUNC13076624	70.1115	B	B	B	H	H	H	B	B	H	B	H	H	L	H	H	B	B	H	B	H	H	H	H	H	H	L	L	L	L	H	B	H	B	H	H	H	B	L	L	L	L	L	L	H	B	H	H
CH7	gUNC13090495	71.1762	B	B	B	H	H	H	B	B	U	B	H	H	L	H	H	B	B	H	B	H	H	H	H	H	H	L	L	H	L	H	H	H	B	H	H	H	B	L	L	L	L	L	L	H	B	H	H
CH7	gUNC13097972	71.7192	B	B	B	H	H	H	B	B	H	B	H	H	L	H	H	B	B	H	B	H	H	H	H	H	H	L	L	H	L	H	H	H	B	H	H	H	B	L	L	L	L	L	L	H	B	H	H
CH7	gUNC13178786	77.3979	B	B	B	H	H	H	B	B	U	H	H	H	L	H	H	B	B	H	B	H	H	H	H	H	H	L	L	H	L	H	H	H	H	H	H	H	B	L	L	L	L	L	L	B	B	H	H
CH7	SX1073114636	77.8659	B	B	B	H	H	H	B	B	H	H	H	H	L	H	H	B	B	H	B	H	H	H	H	H	H	L	L	H	L	H	H	H	H	H	H	H	B	L	L	L	L	L	L	B	B	H	H
CH7	SX1073164756	79.1189	B	B	B	H	H	H	B	B	H	H	H	H	L	H	H	B	B	H	B	H	H	H	H	H	H	L	L	H	L	H	H	H	H	H	H	H	B	L	L	L	L	L	L	B	B	H	H
CH7	mJAX00153376	80.3865	B	B	B	H	H	H	B	B	H	H	H	H	L	H	H	B	B	H	B	H	H	H	H	H	H	L	L	H	L	H	B	H	H	H	H	H	B	L	L	L	L	L	L	B	B	H	H
CH7	S3C073290825	82.2706	B	B	B	H	H	H	B	B	B	L	H	H	L	H	B	B	B	H	B	H	H	H	H	H	H	L	L	H	L	H	B	H	H	H	H	H	B	L	L	L	L	L	L	B	B	H	H
CH7	SX1073328646	83.2162	B	B	B	H	H	H	B	B	B	L	H	H	L	H	B	B	B	H	B	H	H	H	H	H	H	L	L	H	L	H	B	H	H	H	H	H	B	L	L	L	L	L	L	B	B	H	H
CH7	UNC13264007	83.9501	B	B	B	H	H	H	B	B	H	L	H	H	L	H	B	B	B	H	B	H	H	H	H	H	H	L	L	H	L	H	B	H	H	H	H	H	B	L	L	L	L	L	L	B	B	H	H
CH7	UNC13264696	83.9979	B	B	B	H	H	H	B	B	H	L	H	H	L	H	B	B	B	H	B	H	H	H	H	H	H	L	L	H	L	H	B	H	H	H	H	H	B	L	L	L	L	L	L	B	B	H	H
CH7	SFT073361149	84.0287	B	B	B	H	H	H	B	B	H	L	H	H	L	H	B	B	B	H	B	H	H	H	H	H	H	L	L	H	L	H	B	H	H	H	H	H	B	L	L	L	L	L	L	B	B	H	H
CH7	SX1073371566	84.2892	B	B	B	H	H	H	B	B	H	L	H	H	L	H	B	B	B	H	B	H	H	H	H	H	H	L	L	H	L	H	B	H	H	H	H	H	B	L	L	L	L	L	L	B	B	H	H
CH7	mJAX00153722	84.9865	B	B	B	H	H	H	B	B	H	L	H	H	L	H	B	B	B	H	B	H	H	H	H	H	H	L	H	H	L	H	B	H	H	H	H	H	B	L	L	L	L	L	L	B	B	H	H
CH7	SX1073420523	85.5131	B	B	B	H	H	H	B	B	B	L	H	H	L	H	B	B	B	H	B	H	H	H	H	H	H	L	H	H	L	H	B	H	H	H	H	H	B	L	L	L	L	L	L	B	B	H	H
CH7	gJAX00153780	85.8191	B	B	B	H	H	H	B	B	B	L	H	H	L	H	B	B	B	H	B	H	H	H	H	H	H	L	H	H	L	H	B	H	H	H	H	H	B	L	L	L	L	L	L	B	B	H	H
CH7	S6Y073462201	86.555	B	B	B	H	H	H	B	B	B	L	H	H	L	H	B	B	B	H	B	H	H	H	H	H	H	L	H	H	L	H	B	H	H	H	H	H	B	L	L	L	L	L	L	B	B	H	H
CH7	mUNC13315592	87.6912	B	B	B	H	H	H	B	B	U	L	H	H	L	H	B	B	B	H	B	H	H	H	H	H	H	L	H	H	L	H	B	H	H	H	H	H	B	L	L	L	L	L	L	B	B	H	H
CH7	mUNC13315592b	87.6912	B	B	B	H	H	H	B	B	U	L	H	H	L	H	B	B	B	H	B	H	H	H	H	H	H	L	H	H	L	H	B	H	H	H	H	H	B	L	L	L	L	L	L	B	B	H	H
CH7	gJAX00154029	89.1519	B	B	B	H	H	H	B	B	H	L	H	H	L	H	B	B	B	H	H	H	H	H	H	H	H	L	H	H	L	H	B	H	H	H	H	H	B	L	L	L	L	L	L	B	B	H	H
CH7	gUNCHS020605	89.3311	B	B	B	H	H	H	B	B	U	L	H	H	L	H	B	B	B	H	H	H	H	H	H	H	H	L	H	H	L	H	B	H	H	H	H	H	B	L	L	L	L	L	L	B	B	H	H
CH7	SS1073583687	89.5922	B	B	B	H	H	H	B	B	B	L	H	H	L	H	B	B	B	H	H	H	H	H	H	H	H	L	H	H	L	H	B	H	H	H	H	H	B	L	L	L	L	L	L	B	B	H	H
CH7	gUNC13343575	90.3726	B	B	B	H	H	H	B	B	U	L	H	H	L	H	B	B	B	H	H	H	H	L	H	H	H	L	H	H	L	H	B	H	H	H	H	H	B	L	L	L	L	L	L	B	B	H	H
CH7	gUNC13354082	91.139	B	B	B	H	H	H	B	B	H	L	H	H	L	H	B	B	B	H	H	H	H	L	H	H	H	L	H	H	L	H	B	H	H	H	H	H	B	L	L	L	L	L	L	B	B	H	H
CH7	mUNC070359148	92.0887	B	B	B	H	H	H	B	B	H	L	H	H	L	H	B	B	B	H	H	H	H	L	H	H	H	L	H	H	L	H	B	H	H	H	H	H	B	L	L	L	L	L	L	B	B	H	H
CH7	gUNCHS020670	92.6795	B	B	B	H	H	H	B	B	U	L	H	H	L	H	B	B	B	H	H	H	H	L	H	H	H	L	H	H	L	H	B	H	H	H	H	H	B	L	L	L	L	L	L	B	B	H	H
CH7	gUNC13380176	93.0001	B	B	B	H	H	H	B	B	H	L	H	H	L	H	B	B	B	H	H	H	H	L	H	H	H	L	H	H	L	H	B	H	H	H	H	H	B	L	L	L	L	L	L	B	B	H	H
CH7	SBJ073756103	93.9026	B	B	B	H	H	H	B	B	B	L	H	H	L	H	B	B	B	H	H	H	H	L	H	H	H	L	H	H	L	H	B	H	H	H	H	H	B	L	L	L	L	L	L	B	B	H	H
CH7	S2R073811339	95.2835	B	B	B	H	H	H	B	B	U	L	H	H	L	H	B	B	B	H	H	H	H	L	H	H	H	L	H	H	L	H	B	H	H	H	H	H	B	L	L	L	L	L	L	B	B	H	H
CH7	gUNC13419135	95.7649	B	B	B	H	H	H	B	B	U	L	H	H	L	H	B	B	B	H	H	H	H	L	H	H	H	L	H	H	L	H	B	H	H	H	H	H	B	L	L	L	L	L	L	B	B	H	H
CH7	SBJ073928051	98.2013	B	B	H	H	H	H	B	B	U	L	H	H	L	L	B	B	B	H	H	H	H	L	H	H	H	H	H	H	H	H	B	H	L	H	H	H	B	L	L	L	H	L	H	B	B	B	H
CH7	gUNC13474911	100.029	B	B	H	H	H	L	B	B	U	L	H	H	L	L	B	B	B	H	H	H	H	L	H	H	H	H	H	H	H	H	B	H	L	H	H	H	B	L	L	L	H	L	H	B	B	B	H
CH7	gUNC13491180	101.462	B	B	H	H	H	L	B	B	U	L	H	H	L	L	B	B	B	H	H	H	H	L	H	H	H	H	H	H	H	H	B	H	L	H	H	H	B	L	L	L	H	U	H	B	B	B	H
CH7	gUNC13568970	107.602	B	B	H	H	H	L	B	B	U	L	B	H	L	L	B	B	B	H	H	H	H	L	H	H	H	H	H	H	H	L	B	H	L	H	H	H	B	L	L	L	H	L	H	B	B	B	H
CH7	mbHkupUNC070399178	107.613	B	B	H	H	H	L	B	B	B	L	B	H	L	L	B	B	B	H	H	H	H	L	H	H	H	H	H	H	H	L	B	H	L	H	H	H	B	L	L	L	H	L	H	B	B	B	H
CH7	SBJ074372332	109.308	B	B	H	H	H	L	B	B	U	L	B	H	L	L	B	B	B	H	H	H	H	L	H	H	H	H	H	H	H	L	B	H	L	H	H	H	B	L	L	L	H	L	H	B	B	B	H
CH7	SBJ074558197	113.955	B	B	U	U	H	L	B	B	U	L	B	B	L	L	B	B	B	H	H	H	H	L	H	H	H	H	H	H	H	L	B	H	L	H	H	L	B	L	L	L	H	L	H	B	B	B	H
CH7	gUNC13659520	114.568	B	B	H	H	H	L	B	B	H	L	B	B	L	L	B	B	B	H	H	H	H	L	H	H	H	U	H	H	H	L	B	H	L	H	H	L	B	L	L	L	H	L	H	B	B	B	H
CH7	S1L074595235	114.881	B	B	H	H	H	L	B	B	B	L	B	B	L	L	B	B	B	H	H	H	H	L	H	H	H	H	H	H	H	L	B	H	L	L	H	L	B	L	L	L	H	L	H	B	B	B	H
CH7	mUNC070408499	115.37	B	B	H	H	H	L	B	B	B	L	B	B	L	L	B	B	B	H	H	H	H	L	H	H	H	H	H	H	H	L	B	H	L	L	H	L	B	L	L	L	H	L	H	B	B	B	H
CH7	bHkupJAX00155998	115.677	B	B	H	H	H	L	B	B	U	L	B	B	L	L	B	B	B	H	H	H	H	L	H	H	H	H	H	H	H	L	B	H	L	L	H	L	B	L	L	L	H	L	H	B	B	B	H
CH7	bHkupUNC070738764	116.118	B	B	H	H	H	L	B	B	U	L	B	B	L	L	B	B	B	H	H	H	H	L	H	H	H	H	H	H	H	L	B	H	L	L	H	L	B	L	L	L	H	L	H	B	B	B	H
CH7	gbHkupUNC070738764	116.118	B	B	H	H	H	L	B	B	U	L	B	B	L	L	B	B	B	H	H	H	H	L	H	H	H	H	H	H	H	L	B	H	L	L	H	L	B	L	L	L	H	L	H	B	B	B	H
CH7	SSH074661028	116.526	B	B	H	H	H	L	B	B	H	L	B	B	L	L	B	B	B	H	H	H	H	L	H	H	H	H	H	H	H	L	B	H	L	L	H	L	B	L	L	L	H	L	H	B	B	B	H
CH7	gUNC13682685	116.558	B	B	H	H	H	L	B	B	H	L	B	B	L	L	B	B	B	H	H	H	H	L	H	H	H	H	H	H	H	L	B	H	L	L	H	L	B	L	L	L	H	L	H	B	B	B	H
CH7	gUNCHS021261	117.044	B	B	H	H	H	L	B	B	U	L	B	B	L	L	B	B	B	H	H	H	H	L	H	H	H	H	H	H	H	L	B	H	L	L	H	L	B	L	L	L	H	L	H	B	B	B	H
CH7	S3J074704299	117.607	B	B	H	H	H	L	B	B	U	L	B	B	L	L	B	B	B	H	H	H	H	L	H	H	H	H	H	H	H	L	B	H	L	L	H	L	B	L	L	L	H	L	H	B	B	B	H
CH7	UNC13702326	117.832	B	B	H	H	H	L	B	B	B	L	B	B	L	L	B	B	B	H	H	H	H	L	H	H	H	H	H	H	H	L	B	H	L	L	H	L	B	L	L	L	H	L	H	B	B	B	H
CH7	S2T074713370	117.834	B	B	H	H	H	L	B	B	B	L	B	B	L	L	B	B	B	H	H	H	H	L	H	H	H	H	H	H	H	L	B	H	L	L	H	L	B	L	L	L	H	L	H	B	B	B	H
CH7	UNC13707460	118.145	B	B	H	H	H	L	B	B	U	L	B	B	L	L	B	B	B	H	H	H	H	L	H	H	H	H	H	H	H	L	B	H	L	L	H	L	B	L	L	L	H	L	H	B	B	B	H
CH7	UNC13707837	118.207	B	B	H	H	H	L	B	B	B	L	B	B	L	L	B	B	B	H	H	H	H	L	H	H	H	H	H	H	H	L	B	H	L	L	H	L	B	L	L	L	H	L	H	B	B	B	H
CH7	gUNC13709012	118.313	B	B	H	H	H	L	B	B	U	L	B	B	L	L	B	B	B	H	H	H	H	L	H	H	H	H	H	H	H	L	B	H	L	L	H	L	B	L	L	L	H	L	H	B	B	B	H
CH7	UNC13709012	118.313	B	B	H	H	H	L	B	B	U	L	B	B	L	L	B	B	B	H	H	H	H	L	H	H	H	H	H	H	H	L	B	H	L	L	H	L	B	L	L	L	H	L	H	B	B	B	H
CH7	UNC13712372	118.503	B	B	H	H	H	L	B	B	U	L	B	B	L	L	B	B	B	H	H	H	H	L	H	H	H	H	H	H	H	L	B	H	L	L	H	L	B	L	L	L	H	L	H	B	B	B	H
CH7	UNC13714177	118.591	B	B	H	H	H	L	B	B	U	L	B	B	L	L	B	B	B	H	H	H	H	L	H	H	H	H	H	H	H	L	B	H	L	L	H	L	B	L	L	L	H	L	H	B	B	B	H
CH7	UNC13715322	118.668	B	B	H	H	H	L	B	B	U	L	B	B	L	L	B	B	B	H	H	H	H	L	H	H	H	H	H	H	H	L	B	H	L	L	H	L	B	L	L	L	H	L	H	B	B	B	H
CH7	JAX00156239	118.874	B	B	H	H	H	L	B	B	U	L	B	B	L	L	B	B	B	H	H	H	H	L	H	H	H	H	H	H	H	L	B	H	L	L	H	L	B	L	L	L	H	L	H	B	B	B	H
CH7	UNC13720079	118.942	B	B	H	H	H	L	B	B	H	L	B	B	L	L	B	B	B	H	H	H	H	L	H	H	H	H	H	H	H	L	B	H	L	L	H	L	B	L	L	L	H	L	H	B	B	B	H
CH7	S3C074758538	118.963	B	B	H	H	H	L	B	B	U	L	B	B	L	L	B	B	B	H	H	H	H	L	H	H	H	H	H	H	H	L	B	H	L	L	H	L	B	L	L	L	H	L	H	B	B	B	H
CH7	UNC13721675	119.046	B	B	H	H	H	L	B	B	H	L	B	B	L	L	B	B	B	H	H	H	H	L	H	H	H	H	H	H	H	L	B	H	L	L	H	L	B	L	L	L	H	L	H	B	B	B	H
CH7	UNC13722021	119.073	B	B	H	H	H	L	B	B	U	L	B	B	L	L	B	B	B	H	H	H	H	L	H	H	H	H	H	H	H	L	B	H	L	L	H	L	B	L	L	L	H	L	H	B	B	B	H
CH7	UNC13722252	119.09	B	B	H	H	H	L	B	B	U	L	B	B	L	L	B	B	B	H	H	H	H	L	H	H	H	H	H	H	H	L	B	H	L	L	H	L	B	L	L	L	H	L	H	B	B	B	H
CH7	JAX00653136	119.091	B	B	H	H	H	L	B	B	U	L	B	B	L	L	B	B	B	H	H	H	H	L	H	H	H	H	H	H	H	L	B	H	L	L	H	L	B	L	L	L	H	L	H	B	B	B	H
CH7	UNC13722818	119.13	B	B	H	H	H	L	B	B	U	L	B	B	L	L	B	B	B	H	H	H	H	L	H	H	H	H	H	H	H	L	B	H	L	L	H	L	B	L	L	L	H	L	H	B	B	B	H
CH7	UNC13724350	119.284	B	B	H	H	H	L	B	B	B	L	B	B	L	L	B	B	B	H	H	H	H	L	H	H	H	H	H	H	H	L	B	H	L	L	H	L	B	L	L	L	H	L	H	B	B	B	H
CH7	UNC13725957	119.377	B	B	H	H	H	L	B	B	U	L	B	B	L	L	B	B	B	H	H	H	H	L	H	H	H	H	H	H	H	L	B	H	L	L	H	L	B	L	L	L	H	L	H	B	B	B	H
CH7	UNC13729015	119.66	B	B	H	H	H	L	B	B	U	L	B	B	L	H	B	B	B	H	H	H	H	L	H	H	H	H	H	H	H	L	B	H	L	L	H	L	B	L	L	L	H	L	H	B	B	B	H
CH7	gJAX00156302	119.704	B	B	H	H	H	L	B	B	B	L	B	B	L	H	B	B	B	H	H	H	H	L	H	H	H	H	H	H	H	L	B	H	L	L	H	L	B	L	L	L	H	L	H	B	B	B	H
CH7	JAX00156302	119.704	B	B	H	H	H	L	B	B	B	L	B	B	L	H	B	B	B	H	H	H	H	L	H	H	H	H	H	H	H	L	B	H	L	L	H	L	B	L	L	L	H	L	H	B	B	B	H
CH7	UNC13729630	119.72	B	B	H	H	H	L	B	B	B	L	B	B	L	H	B	B	B	H	H	H	H	L	H	H	H	H	H	H	H	L	B	H	L	L	H	L	B	L	L	L	H	L	H	B	B	B	H
CH7	UNC13733059	120.097	B	B	H	H	H	L	B	B	U	L	B	B	L	H	B	B	B	H	H	H	H	L	H	H	H	H	H	H	H	L	B	H	L	L	H	L	B	L	L	L	H	L	H	B	B	B	H
CH7	gUNC13734325	120.193	B	B	H	H	H	L	B	B	H	L	B	B	L	H	B	B	B	H	H	H	H	L	H	H	H	H	H	H	H	L	B	H	L	L	H	L	B	L	L	L	H	L	H	B	B	B	H
CH7	SFT074810521	120.263	B	B	H	H	H	L	B	B	H	L	B	B	L	H	B	B	B	H	H	H	H	L	H	H	H	H	H	H	H	L	B	H	L	L	H	L	B	L	L	L	H	L	H	B	B	B	H
CH7	ST2074876361	121.909	B	B	H	H	H	L	B	B	B	L	B	B	L	H	B	B	B	H	H	H	H	L	H	H	H	H	H	H	H	L	B	H	L	L	H	L	B	L	L	L	H	L	H	B	B	B	H
CH7	gUNC13754066	122.159	B	B	H	H	H	L	B	B	U	L	B	B	H	H	B	B	B	H	H	U	H	L	U	U	U	H	U	H	H	L	B	H	L	L	H	L	B	L	L	L	H	L	H	B	B	B	H
CH7	gUNC13782677	124.677	B	B	H	H	H	L	H	B	H	L	B	B	H	H	B	B	B	H	H	H	H	L	H	H	H	H	H	H	H	L	B	H	L	L	H	H	B	L	H	L	H	L	H	B	B	B	H
CH7	ST2074988338	124.708	B	B	H	H	H	L	H	B	H	L	B	B	H	H	B	B	B	H	H	H	H	L	H	H	H	H	H	H	H	L	B	H	L	L	H	H	B	L	H	L	H	L	H	B	B	B	H
CH7	ST2074988357	124.709	B	B	H	H	H	L	H	B	U	L	B	B	H	H	B	B	B	H	H	H	H	L	H	H	H	H	H	H	H	L	B	H	L	L	H	H	B	L	H	L	H	L	H	B	B	B	H
CH7	gUNC13789085	125.083	B	B	H	H	H	L	H	B	U	L	B	B	H	H	B	B	H	H	H	H	H	L	H	H	H	H	H	H	H	L	B	H	L	L	H	H	B	L	H	L	H	L	H	B	B	B	H
CH7	ST2075003714	125.093	B	B	H	H	H	L	H	B	U	L	B	B	H	H	B	B	H	H	H	H	H	L	H	H	H	H	H	H	H	L	B	H	L	L	H	H	B	L	H	L	H	L	H	B	B	B	H
CH7	UNC13792351	125.31	B	B	H	H	H	L	H	B	H	L	B	B	H	H	B	B	H	H	H	H	H	L	L	H	H	H	H	H	H	L	B	H	L	L	H	H	B	L	H	L	H	L	H	B	B	B	H
CH7	JAX00654805	125.334	B	B	H	H	H	L	H	B	U	L	B	B	H	H	B	B	H	H	H	H	H	L	L	H	H	H	H	H	H	L	B	H	L	L	H	H	B	L	H	L	H	L	H	B	B	B	H
CH7	gUNC13793270	125.393	B	B	H	H	H	L	H	B	U	L	B	B	H	H	B	B	H	H	H	H	H	L	L	H	H	H	H	H	H	L	B	H	L	L	H	H	B	L	H	L	H	L	H	B	B	B	H
CH7	UNC13793270	125.393	B	B	H	H	H	L	H	B	H	L	B	B	H	H	B	B	H	H	H	H	H	L	L	H	H	H	H	H	H	L	B	H	L	L	H	H	B	L	H	L	H	L	H	B	B	B	H
CH7	UNC13794073	125.446	B	B	H	H	H	L	H	B	U	L	B	B	H	H	B	B	H	H	H	H	H	L	L	H	H	H	H	H	H	L	B	H	L	L	H	H	B	L	H	L	H	L	H	B	B	B	H
CH7	UNC13800390	126.085	B	B	H	H	H	L	H	B	U	L	B	B	H	H	B	B	H	H	H	H	H	L	L	H	H	H	H	H	H	L	B	H	L	L	H	H	B	L	H	L	H	L	H	B	B	B	H
CH7	UNC13806960	126.822	B	B	H	H	H	L	H	B	U	L	B	B	H	H	B	B	H	H	H	H	H	L	L	H	H	H	H	H	H	L	B	H	L	L	H	H	B	L	H	L	H	L	H	B	B	B	H
CH7	UNC13809062	127.104	B	B	H	H	H	L	H	B	U	L	B	B	H	H	B	B	H	H	H	H	H	L	L	H	H	H	H	H	H	L	B	H	L	L	H	H	B	L	H	L	H	L	H	B	B	B	H
CH7	UNC13811649	127.305	B	B	H	H	H	L	H	B	H	L	B	B	H	H	B	B	H	H	H	H	H	L	L	H	H	H	H	H	H	L	B	H	L	L	H	H	B	L	H	L	H	L	H	B	B	B	H
CH7	UNC13816259	127.883	H	B	H	H	H	L	H	B	H	L	B	B	H	H	B	H	H	H	H	H	H	L	L	H	H	H	H	H	H	L	B	H	L	L	H	H	B	L	H	L	H	L	H	B	B	B	H
CH7	gUNC13820253	128.216	H	B	H	H	H	L	H	B	U	L	B	B	H	H	B	H	H	H	H	H	H	L	L	H	H	H	H	H	H	L	B	H	L	L	H	H	B	L	H	L	H	L	H	B	B	B	H
CH7	UNC13823755	128.53	H	B	H	H	H	L	H	B	U	L	B	B	H	H	B	H	H	H	H	H	H	L	L	H	H	H	H	H	H	L	B	H	L	L	H	H	B	L	H	L	H	L	H	B	B	B	H
CH7	UNC13825909	128.742	H	B	H	H	H	L	H	B	B	L	B	B	H	H	B	H	H	H	H	H	H	L	L	H	H	H	H	H	H	L	B	H	L	L	H	H	B	L	H	L	H	L	H	B	B	B	H
CH7	gUNC13828717	128.906	H	H	H	H	H	L	H	B	U	L	B	B	H	H	B	H	H	H	H	H	H	L	L	H	H	H	H	H	H	L	B	H	L	L	H	H	B	L	H	L	H	L	H	B	B	B	H
CH7	UNC13833491	129.164	H	H	H	H	H	L	H	B	U	L	B	B	H	H	B	H	H	H	H	H	H	L	L	H	H	H	H	H	H	L	B	H	L	L	H	H	B	L	H	L	H	L	H	B	B	B	H
CH7	UNC13837035	129.358	H	H	H	H	H	L	H	B	B	L	B	B	H	H	B	H	H	H	H	H	H	L	L	H	H	H	H	H	H	L	B	H	L	L	H	H	B	L	H	L	H	L	H	B	B	B	H
CH7	UNC13840814	129.558	H	H	H	H	H	L	H	B	H	L	B	B	H	H	B	H	H	H	H	H	H	L	L	H	H	H	H	H	H	L	B	H	L	L	H	H	B	L	H	L	H	L	H	B	B	B	H
CH7	UNC13844829	129.802	H	H	H	H	H	L	H	B	U	L	B	B	H	H	B	H	H	H	H	H	H	L	L	H	H	H	H	H	H	L	B	H	L	L	H	H	B	L	H	L	H	L	H	B	B	B	H
CH7	UNC13870436	131.621	H	H	H	H	H	L	H	B	B	L	B	B	B	H	B	H	H	H	H	H	H	L	L	H	H	H	H	H	H	L	B	H	L	L	H	H	B	L	H	L	H	L	H	B	B	B	H
CH7	gUNC13871220	131.677	H	H	H	H	H	L	H	B	U	L	B	B	B	H	B	H	H	H	H	H	H	L	L	H	H	H	H	H	H	L	B	H	L	L	H	H	B	L	H	L	H	L	H	B	B	B	H
CH7	UNC13888519	132.825	H	H	H	H	H	H	H	B	B	L	B	B	B	H	B	H	H	H	H	B	H	L	L	B	H	H	H	H	H	L	B	H	L	L	H	H	H	L	H	L	H	L	H	B	B	B	H
CH7	JAX00656441	132.897	H	H	H	H	H	H	H	B	H	L	B	B	B	H	B	H	H	H	H	B	H	L	L	B	H	H	H	H	H	L	B	H	L	L	H	H	H	L	H	L	H	L	H	B	B	B	H
CH7	gUNC13889260	132.898	H	H	H	H	H	H	H	B	H	L	B	B	B	H	B	H	H	H	H	B	H	L	L	B	H	H	H	H	H	L	B	H	L	L	H	H	H	L	H	L	H	L	H	B	B	B	H
CH7	UNC13889260	132.898	H	H	H	H	H	H	H	B	H	L	B	B	B	H	B	H	H	H	H	B	H	L	L	B	H	H	H	H	H	L	B	H	L	L	H	H	H	L	H	L	H	L	H	B	B	B	H
CH7	JAX00656486	133.079	H	H	H	H	H	H	H	B	B	L	B	B	B	H	B	H	H	H	H	B	H	L	L	B	H	H	H	H	H	L	B	H	L	L	H	H	H	L	H	L	H	L	H	B	B	B	H
CH7	UNC13891624	133.112	H	H	H	H	H	H	H	B	U	L	B	B	B	H	B	H	H	H	H	B	H	L	L	B	H	H	H	H	H	L	B	H	L	L	H	H	H	L	H	L	H	L	H	B	B	B	H
CH7	gUNC14022222	142.384	H	H	L	B	H	H	H	H	H	L	B	B	B	H	H	H	H	B	H	B	H	L	L	H	H	H	H	B	H	H	B	L	L	L	L	H	H	L	H	L	H	L	B	B	B	B	H
CH7	gUNCHS021996	144.398	H	H	L	B	H	H	H	H	U	L	B	B	B	H	H	H	H	B	H	B	H	L	H	H	H	H	H	B	H	H	B	L	L	L	L	H	H	L	H	L	H	L	B	B	B	B	H
CH7	gUNC14047362	144.836	H	H	L	B	H	H	H	H	H	L	B	B	B	H	H	H	H	B	H	B	H	L	H	H	H	H	H	B	H	H	B	L	L	L	L	H	H	L	H	L	H	L	B	B	B	B	H
CH7	SFT075802200	145.055	H	H	L	B	H	H	H	H	U	L	B	B	B	H	H	H	H	B	H	B	H	L	H	H	H	H	H	B	H	H	B	L	L	L	L	H	H	L	H	L	H	U	B	B	B	B	H
CH8	gUNC14112858	8.17226	B	B	H	B	H	H	B	H	U	L	H	L	L	H	B	H	B	H	B	H	H	H	H	H	L	H	B	B	L	H	H	L	B	H	L	H	B	H	H	H	L	B	H	H	B	B	B
CH8	gUNC14126852	9.16173	B	B	H	B	H	H	B	H	H	L	H	L	L	H	B	H	B	H	B	H	H	H	H	H	L	H	B	B	L	H	H	L	B	H	L	H	B	H	H	H	L	B	H	H	B	B	B
CH8	mUNC14168225	11.914	B	B	H	B	H	H	H	H	H	L	H	L	L	H	B	H	B	H	B	H	B	B	B	H	L	H	B	B	L	H	H	L	B	H	L	U	B	H	H	H	L	B	H	H	B	B	B
CH8	gUNCHS022191	12.2749	B	B	H	B	H	H	H	H	U	L	H	L	L	U	B	H	B	H	B	H	B	B	B	U	L	U	B	B	L	H	H	L	B	H	L	H	B	H	H	H	L	B	H	H	B	B	B
CH8	gUNC14186755	13.1545	B	B	H	B	H	H	H	H	U	L	H	L	L	H	B	H	B	H	B	H	B	B	B	H	L	H	B	B	L	H	H	L	B	H	L	B	B	H	B	H	L	B	H	H	B	B	B
CH8	gUNC14209961	14.7888	B	B	H	B	H	H	H	H	H	L	H	L	L	H	B	H	B	H	B	H	B	H	B	H	L	H	B	B	L	H	H	L	B	H	L	B	B	H	B	H	L	B	H	H	B	B	B
CH8	B10080015008	15.0087	B	B	H	B	H	H	H	H	U	L	H	L	L	H	B	H	B	H	B	H	B	H	B	H	L	H	B	B	L	H	H	L	B	H	L	B	B	H	B	H	L	B	H	H	B	B	B
CH8	gUNC14221236	15.4027	B	B	H	B	H	H	H	H	H	L	H	L	L	H	B	H	B	H	B	H	B	H	B	H	L	H	B	B	L	H	H	L	B	H	L	B	B	H	B	H	L	B	H	H	B	B	B
CH8	SBJ080694151	17.3538	B	B	H	B	H	H	H	H	H	L	H	L	L	H	B	H	B	H	B	H	B	H	B	H	L	H	B	B	L	H	H	L	B	H	L	B	B	H	B	H	L	B	H	H	B	B	B
CH8	mUNC14312283	23.3838	B	B	H	B	H	L	H	H	H	L	H	L	L	H	B	H	B	H	B	H	H	H	B	H	L	H	H	B	H	H	H	L	H	B	L	B	B	H	B	H	L	B	H	H	H	B	B
CH8	gUNC14318030	23.7661	B	B	H	B	H	L	H	H	H	L	H	L	L	H	B	H	B	H	B	H	H	H	B	H	L	H	H	B	H	H	H	L	H	B	L	B	B	H	B	H	L	B	H	H	H	B	B
CH8	gUNCHS022563	31.7998	H	B	B	B	B	L	H	H	B	L	L	L	L	H	B	H	B	H	B	H	H	H	B	H	L	H	L	B	H	H	H	H	H	B	H	B	H	H	B	H	L	H	H	H	H	B	B
CH8	gUNC14457177	33.2893	H	B	B	B	B	L	H	H	H	L	L	L	L	H	B	H	B	H	B	H	H	H	B	B	L	H	L	B	H	H	H	H	H	B	H	B	H	H	B	H	L	H	H	H	H	B	B
CH8	mbHkupUNC081473870	47.8025	H	B	B	H	B	L	H	H	H	L	L	L	H	H	B	H	B	H	B	H	H	H	H	B	L	H	L	B	B	H	H	H	H	B	H	B	H	H	B	H	L	L	H	H	H	H	B
CH8	gJAX00161587	48.6893	H	B	B	H	B	L	H	H	H	L	L	L	H	H	B	H	B	H	B	H	H	H	H	B	L	H	L	B	B	H	H	H	H	B	H	B	H	H	B	H	L	L	H	H	H	H	B
CH8	SFR081984795	49.6199	H	B	B	H	B	L	H	H	U	L	L	L	H	H	B	H	B	H	B	H	H	H	H	B	L	H	L	B	B	H	H	H	H	B	H	B	H	H	B	H	L	L	H	H	H	H	B
CH8	gUNC14709308	50.0585	H	B	B	H	B	L	H	H	B	L	L	L	H	H	B	H	B	H	B	H	H	H	H	B	L	H	L	B	B	H	H	H	H	B	H	B	H	H	B	H	L	L	H	H	H	H	B
CH8	SBJ082066039	51.651	H	B	B	H	B	L	H	H	B	L	L	L	H	H	B	H	B	H	B	H	H	H	H	B	L	H	L	B	B	H	H	H	H	B	H	B	H	H	B	H	H	L	H	H	L	H	B
CH8	SBJ082115191	52.8798	H	B	B	H	B	L	H	H	U	L	L	L	H	H	B	H	B	H	B	H	H	H	H	B	L	H	L	B	B	H	H	H	H	B	H	B	H	H	B	H	H	L	H	H	L	H	B
CH8	gUNC15004266	74.2861	L	B	B	H	B	L	H	L	H	L	L	L	H	H	B	H	B	H	B	H	H	H	H	B	L	H	L	B	B	H	H	H	H	L	H	B	L	H	B	H	H	L	H	H	L	H	B
CH8	S6T082984558	74.614	L	B	B	H	B	L	H	L	B	L	L	L	H	H	B	H	B	H	B	H	H	H	H	B	L	H	L	B	B	H	H	H	H	L	H	B	L	H	B	H	H	L	H	H	L	H	B
CH8	gJAX00163528	74.9164	L	B	B	H	B	L	H	L	B	L	L	L	H	H	B	H	B	H	B	H	H	H	H	B	L	H	L	B	B	H	H	H	H	L	H	B	L	H	B	H	H	L	H	H	L	H	B
CH8	SAH082998569	74.9642	L	B	B	H	B	L	H	L	B	L	L	L	H	H	B	H	B	H	B	H	H	H	H	B	L	H	L	B	B	H	H	H	H	L	H	B	L	H	B	H	H	L	H	H	L	H	B
CH8	gUNCHS023367	75.3472	L	B	B	H	B	L	H	L	B	L	L	L	H	H	B	H	B	H	B	H	H	H	H	B	L	H	L	B	B	H	H	H	H	L	H	B	L	H	B	H	H	L	H	H	L	H	B
CH8	mUNC080274180	76.8755	L	B	B	H	B	L	H	L	U	L	L	L	H	H	B	H	B	H	B	H	H	H	H	B	L	H	L	B	B	H	H	H	H	L	H	B	L	H	B	H	H	L	H	H	L	H	B
CH8	mUNC080274180b	76.8755	L	B	B	H	B	L	H	L	H	L	L	L	H	H	B	H	B	H	B	H	H	H	H	B	L	H	L	B	B	H	H	H	H	L	H	B	L	H	B	H	H	L	H	H	L	H	B
CH8	gUNC15047570	77.7288	L	B	B	H	B	L	H	L	H	L	L	L	H	H	B	H	B	H	B	H	H	H	H	B	L	H	L	B	B	H	L	B	H	L	H	B	L	H	B	H	H	L	H	H	L	H	B
CH8	gUNC15050525	77.9239	L	B	B	H	B	L	H	L	H	L	L	L	H	H	B	H	B	H	B	H	H	H	H	B	L	H	L	B	B	H	L	B	H	L	H	B	L	H	B	H	H	L	H	H	L	H	B
CH8	gUNC15051586	77.9735	L	B	B	H	B	L	H	L	U	L	L	L	H	H	B	H	B	H	B	H	H	H	H	B	L	H	L	B	B	H	L	B	H	L	H	B	L	H	B	H	H	L	H	H	L	H	B
CH8	UNC15053887	78.1076	L	B	B	H	B	L	H	L	B	L	L	L	H	H	B	H	B	H	B	H	H	H	H	B	L	H	L	B	B	H	L	B	H	L	H	B	L	H	B	H	H	L	H	H	L	H	B
CH8	JAX00163769	78.11	L	B	B	H	B	L	H	L	B	L	L	L	H	H	B	H	B	H	B	H	H	H	H	B	L	H	L	B	B	H	L	B	H	L	H	B	L	H	B	H	H	L	H	H	L	H	B
CH8	SBJ083139730	78.4933	L	B	B	H	B	L	H	L	B	L	L	L	H	H	B	H	B	H	B	H	H	H	H	B	L	H	L	B	B	H	L	B	H	L	H	B	L	H	B	H	H	L	H	H	L	H	B
CH8	gUNC15231196	90.8581	L	B	B	H	H	L	H	L	B	H	L	H	H	H	H	H	H	H	B	H	B	H	H	B	L	L	L	B	B	H	L	B	H	L	B	B	H	H	H	H	H	L	H	L	L	H	B
CH8	UNC15231196	90.8581	L	B	B	H	H	L	H	L	B	H	L	H	H	H	H	H	H	H	B	H	B	H	H	B	L	L	L	B	B	H	L	B	H	L	B	B	H	H	H	H	H	L	H	L	L	H	B
CH8	JAX00676445	92.3172	L	B	B	H	H	L	H	L	H	H	L	H	H	H	H	H	H	H	B	H	B	H	H	B	L	L	L	B	B	H	L	B	H	L	B	B	H	H	H	H	H	L	H	L	L	B	B
CH8	mUNC15258145	92.6797	L	B	B	H	H	L	H	L	U	H	L	H	H	H	H	H	H	H	B	H	B	H	H	B	L	L	L	B	B	H	L	B	H	L	B	B	H	H	H	H	H	L	H	L	L	B	B
CH8	UNC15258145	92.6797	L	B	B	H	H	L	H	L	U	H	L	H	H	H	H	H	H	H	B	H	B	H	H	B	L	L	L	B	B	H	L	B	H	L	B	B	H	H	H	H	H	L	H	L	L	B	B
CH8	UNC15270153	93.3374	L	B	B	H	H	L	H	L	U	H	L	H	H	H	H	H	H	H	B	H	B	H	H	B	L	L	L	B	B	H	L	B	H	L	B	B	H	H	H	H	H	L	H	L	L	B	B
CH8	gUNC15280105	94.0481	L	B	B	H	H	L	H	L	U	H	L	H	H	H	H	H	H	H	B	H	B	H	H	B	L	L	L	B	B	H	L	B	H	L	B	B	H	H	H	H	H	L	H	L	L	B	B
CH8	UNC15286766	94.5673	L	B	B	H	H	L	H	L	U	H	L	H	H	H	H	H	H	H	B	H	B	H	H	B	L	L	L	B	B	H	L	B	H	L	B	H	H	H	H	H	H	L	H	L	L	B	H
CH8	B10080094572	94.5727	L	B	B	H	H	L	H	L	U	H	L	H	H	H	H	H	H	H	B	H	B	H	H	B	L	L	L	B	B	H	L	B	H	L	B	H	H	H	H	H	H	L	H	L	L	B	H
CH8	gUNC15288670	94.7448	L	B	B	H	H	L	H	L	H	H	L	H	H	H	H	H	H	H	B	H	B	H	H	B	L	L	L	B	B	H	L	B	H	L	B	H	H	H	H	H	H	L	H	L	L	B	H
CH8	gUNC15291248	94.9518	L	B	B	H	H	L	H	L	U	H	L	H	H	H	H	H	H	H	B	U	B	H	H	B	L	L	L	B	B	H	L	B	H	L	B	H	H	H	H	H	H	L	H	L	L	B	H
CH8	gUNC15306741	96.359	L	B	B	H	H	L	H	L	H	H	L	H	H	B	H	H	H	H	B	H	B	H	H	B	L	L	L	B	B	H	L	B	H	L	B	H	H	H	H	H	H	L	H	L	L	B	H
CH8	gUNC15311561	96.6871	L	B	B	H	H	L	H	L	B	H	L	H	H	B	H	H	H	H	B	H	B	H	H	B	L	L	L	B	B	H	L	B	H	L	B	H	H	H	H	H	H	L	H	L	L	B	H
CH8	mUNC15329136	97.8969	L	B	B	H	H	L	H	L	H	H	L	H	H	B	H	H	H	H	B	H	B	H	H	B	L	L	L	B	B	H	L	B	H	L	B	H	H	L	H	H	H	L	H	L	L	B	H
CH8	S3J083934130	98.3533	L	B	B	H	H	L	H	L	U	H	L	H	H	B	H	H	H	H	B	H	B	H	H	B	L	L	L	B	B	H	L	B	H	L	B	H	H	L	H	H	H	L	H	L	L	B	H
CH8	B10080098934	98.935	L	B	B	H	H	L	H	L	B	H	L	H	H	B	H	H	H	H	B	H	B	H	H	B	L	L	L	B	B	H	L	B	H	L	B	H	H	L	H	H	H	L	H	L	L	B	H
CH8	B10080102623	102.624	L	B	B	H	H	L	H	L	B	H	L	H	H	B	H	H	H	H	B	H	B	H	H	B	L	L	L	B	B	H	L	B	H	L	B	H	H	L	H	H	H	L	H	L	L	B	H
CH8	SBJ084357244	108.931	L	H	B	L	H	L	H	L	B	H	L	H	H	B	H	B	H	H	B	L	B	L	H	B	L	L	L	B	B	H	L	B	H	L	B	H	H	L	H	B	H	L	H	L	L	B	H
CH8	gUNC15491356	110.57	L	H	B	L	H	L	H	L	H	H	L	H	H	B	H	B	H	H	B	L	B	L	H	B	L	L	L	B	B	B	L	B	H	L	B	H	H	L	H	B	H	L	H	L	L	B	H
CH8	UNC15496851	111.349	L	H	B	L	H	L	H	L	H	H	L	H	H	B	H	B	H	H	B	L	B	L	H	B	L	L	L	B	B	B	L	B	H	L	B	H	H	L	H	B	H	L	H	L	L	B	H
CH8	SBC084457462	111.437	L	H	B	L	H	L	H	L	H	H	L	H	H	B	H	B	H	H	B	L	B	L	H	B	L	L	L	B	B	B	L	B	H	L	B	H	H	L	H	B	H	L	H	L	L	B	H
CH8	gUNC15499741	111.611	L	H	B	L	H	L	H	L	H	H	L	H	H	B	H	B	H	H	B	L	B	L	H	B	L	L	L	B	B	B	L	B	H	L	B	H	H	L	H	B	H	L	H	L	L	B	H
CH8	gJAX00680293	111.725	L	H	B	L	H	L	H	L	U	H	L	H	H	B	H	B	H	H	B	L	B	L	H	B	L	L	L	B	B	B	L	B	H	L	B	H	H	L	H	B	H	L	H	L	L	B	H
CH8	JAX00680353	111.999	L	H	B	L	H	L	H	L	H	H	L	H	H	B	H	B	H	H	B	L	B	L	H	B	L	L	L	B	B	B	L	B	H	L	B	H	H	L	H	B	H	L	H	L	L	B	H
CH8	gUNC15505417	112.005	L	H	B	L	H	L	H	L	H	H	L	H	H	B	H	B	H	H	B	L	B	L	H	B	L	L	L	B	B	B	L	B	H	L	B	H	H	L	H	B	H	L	H	L	L	B	H
CH8	UNC15509422	112.247	L	H	B	L	H	L	H	L	U	H	L	H	H	B	H	B	H	B	B	L	B	L	H	B	L	L	L	B	B	B	L	B	H	L	B	H	H	L	H	B	H	L	H	L	L	B	H
CH8	gUNC15510412	112.32	L	H	B	L	H	L	H	L	H	H	L	H	H	B	H	B	H	B	B	L	B	L	H	B	L	L	L	B	B	B	L	B	H	L	B	H	H	L	H	B	H	L	H	L	L	B	H
CH8	UNC15511451	112.393	L	H	B	L	H	L	H	L	U	H	L	H	H	B	H	B	H	B	B	L	B	L	H	B	L	L	L	B	B	B	L	B	H	L	B	H	H	L	H	B	H	L	H	L	L	B	H
CH8	UNC15515810	112.716	L	H	B	L	H	L	H	L	H	H	L	H	H	B	H	B	H	B	B	L	B	L	H	B	L	L	L	B	B	B	L	B	H	L	B	H	H	L	H	B	H	L	H	L	L	B	H
CH8	gUNC15518743	112.978	L	H	B	L	H	L	H	L	U	H	L	H	H	B	H	B	H	B	B	L	B	L	H	B	L	L	L	B	B	B	L	B	H	L	B	H	H	L	H	B	H	L	H	L	L	B	H
CH8	UNC15521980	113.239	L	H	B	L	H	L	H	L	B	H	L	H	H	B	H	B	H	B	B	L	B	H	H	B	L	L	L	B	B	B	L	B	H	L	B	H	H	L	H	B	H	L	H	L	L	B	H
CH8	UNC15522114	113.256	L	H	B	L	H	L	H	L	B	H	L	H	H	B	H	B	H	B	B	L	B	H	H	B	L	L	L	B	B	B	L	B	H	L	B	H	H	L	H	B	H	L	H	L	L	B	H
CH8	JAX00166407	113.318	L	H	B	L	H	L	H	L	B	H	L	H	H	B	H	B	H	B	B	L	B	H	H	B	L	L	L	B	B	B	L	B	H	L	B	H	H	L	H	B	H	L	H	L	L	B	H
CH8	UNC15531582	113.918	L	H	B	L	H	L	H	L	B	H	L	H	H	B	H	B	H	B	B	L	B	H	H	B	L	L	L	B	B	B	L	B	H	L	B	H	H	L	H	B	H	L	H	L	L	B	H
CH8	gUNC15532587	113.981	L	H	B	L	H	L	H	L	B	H	L	H	H	B	H	B	H	B	B	L	B	H	H	B	L	L	L	B	B	B	L	B	H	L	B	H	H	L	H	B	H	L	H	L	L	B	H
CH8	UNC15532587	113.981	L	H	B	L	H	L	H	L	B	H	L	H	H	B	H	B	H	B	B	L	B	H	H	B	L	L	L	B	B	B	L	B	H	L	B	H	H	L	H	B	H	L	H	L	L	B	H
CH8	SX1084560526	114.013	L	H	B	L	H	L	H	L	U	H	L	H	H	B	H	B	H	B	B	L	B	H	H	B	L	L	L	B	B	B	L	B	H	L	B	H	H	L	H	B	H	L	H	L	L	B	H
CH8	gUNC15533516	114.034	L	H	B	L	H	L	H	L	U	H	L	H	H	B	H	B	H	B	B	L	B	H	H	B	L	L	L	B	B	B	L	B	H	L	B	H	H	L	H	B	H	U	H	L	L	B	H
CH8	gUNCHS024266	114.174	L	H	B	L	H	L	H	L	B	H	L	H	H	B	H	B	H	B	B	L	B	H	H	B	L	L	L	B	B	B	L	B	H	L	B	H	H	L	H	B	H	L	H	L	L	B	H
CH8	mbHkupUNC080390439	114.459	L	H	B	L	H	L	H	L	U	H	L	H	H	B	H	B	H	B	B	L	H	H	H	B	L	L	L	B	B	B	L	B	H	L	B	H	H	L	H	B	H	L	H	L	L	B	H
CH8	gUNC15544844	114.642	L	H	B	L	H	L	H	L	B	H	L	H	H	B	H	B	H	B	B	L	H	H	H	B	L	L	L	B	B	B	L	B	H	L	B	H	H	L	H	B	H	L	H	L	L	B	H
CH8	gUNC15545645	114.695	L	H	B	L	H	L	H	L	B	H	L	H	H	B	H	B	H	B	B	L	H	H	H	B	L	L	L	B	B	B	L	B	H	L	B	H	H	L	H	B	H	L	H	L	L	B	H
CH8	mUNC15546530	114.748	L	H	B	L	H	L	H	L	B	H	L	H	H	B	H	B	H	B	B	L	H	H	H	B	L	L	L	B	B	B	L	B	H	L	B	H	H	L	H	B	H	L	H	L	L	B	H
CH8	mUNC15546530b	114.748	L	H	B	L	H	L	H	L	B	H	L	H	H	B	H	B	H	B	B	L	H	H	H	B	L	L	L	B	B	B	L	B	H	L	B	H	H	L	H	B	H	L	H	L	L	B	H
CH8	gUNC15550042	114.949	L	H	B	L	H	H	H	L	B	H	L	H	H	B	H	B	H	B	B	L	H	H	H	B	L	L	L	B	B	B	L	B	H	L	B	H	H	L	H	B	H	L	H	L	L	B	H
CH8	SBJ084634728	115.868	L	H	B	L	H	H	H	L	B	H	L	U	H	B	H	B	H	B	B	L	H	H	H	B	L	L	L	B	B	B	L	B	H	L	B	H	H	L	H	B	H	L	U	L	L	B	H
CH8	SBJ084690426	117.261	L	H	B	L	H	H	H	L	U	H	L	H	H	B	H	B	H	B	B	L	H	H	H	B	L	L	L	U	B	B	L	B	H	L	B	H	H	L	H	B	H	L	H	L	L	B	H
CH8	gJAX00681656	117.459	L	H	B	L	H	H	H	L	U	H	L	H	H	B	H	B	H	B	B	L	H	H	H	B	L	L	L	B	B	B	L	B	H	L	B	H	H	L	H	B	H	L	H	L	L	B	H
CH8	SBJ084821480	120.537	L	H	B	L	H	H	H	L	U	H	L	H	H	B	H	B	H	B	B	L	H	H	L	B	L	L	L	B	B	B	L	H	H	L	H	H	H	L	H	B	H	H	H	L	L	H	H
CH8	gUNC15642188	121.189	L	H	B	L	H	H	H	L	U	H	L	H	H	B	H	B	H	B	B	L	H	H	L	B	L	L	L	B	B	B	L	H	H	L	H	H	H	L	H	B	H	H	H	L	L	H	H
CH8	UNC15645911	121.446	L	H	B	L	H	H	H	L	B	H	L	H	H	B	H	B	H	B	B	L	H	H	L	B	L	L	L	B	B	B	L	H	H	L	H	H	H	L	H	B	H	H	H	L	L	H	H
CH8	S3C084872199	121.805	L	H	B	L	H	H	H	L	B	H	L	H	H	B	H	B	H	B	B	L	H	H	L	B	L	L	L	B	B	B	L	H	H	L	H	H	H	L	H	B	H	H	H	L	L	H	H
CH8	UNC15651643	121.809	L	H	B	L	H	H	H	L	B	H	L	H	H	B	H	B	H	B	B	L	H	H	L	B	L	L	L	B	B	B	L	H	H	L	H	H	H	L	H	B	H	H	H	L	L	H	H
CH8	UNC15653414	121.901	L	H	B	L	H	H	H	L	B	H	L	H	H	B	H	B	H	B	B	L	H	H	L	B	L	L	L	B	B	B	L	H	H	L	H	H	H	L	H	B	H	H	H	L	L	H	H
CH8	SX1084880631	122.016	L	H	B	L	H	H	H	L	H	H	L	H	H	B	H	B	H	B	B	L	H	H	L	B	L	L	L	B	B	B	L	H	H	L	H	H	H	L	H	B	H	H	H	L	L	H	H
CH8	JAX00682483	122.046	L	H	B	L	H	H	H	L	H	H	L	H	H	B	H	B	H	B	B	L	H	H	L	B	L	L	L	B	B	B	L	H	H	L	H	H	H	L	H	B	H	H	H	L	L	H	H
CH8	gUNC15658760	122.201	L	H	B	L	H	H	H	L	H	H	L	H	H	B	H	B	H	B	B	L	H	H	L	B	L	L	L	B	B	B	L	H	H	L	H	H	H	L	H	B	H	H	H	L	L	H	H
CH8	gUNC15667636	122.832	H	H	B	L	H	H	H	L	H	H	L	H	H	B	U	B	H	B	B	L	H	H	L	B	L	L	L	B	B	B	L	H	H	L	H	H	H	L	H	B	H	H	H	L	L	H	H
CH8	gJAX00682845	123.264	H	H	B	L	H	H	H	L	H	H	L	H	H	B	H	B	H	B	B	L	H	H	L	B	L	L	L	B	B	B	L	H	H	L	H	H	H	L	H	B	H	H	H	L	L	H	H
CH8	UNC15673364	123.302	H	H	B	L	H	H	H	L	U	H	L	H	H	B	H	B	H	B	B	L	H	H	L	B	L	L	L	B	B	B	L	H	H	L	H	H	H	L	H	B	H	H	H	L	L	H	H
CH8	SBC084932507	123.313	H	H	B	L	H	H	H	L	H	H	L	H	H	B	H	B	H	B	B	L	H	H	L	B	L	L	L	B	B	B	L	H	H	L	H	H	H	L	H	B	H	H	H	L	L	H	H
CH8	gUNC15674177	123.345	H	H	B	L	H	H	H	L	H	H	L	H	H	B	H	B	H	B	B	L	H	H	L	B	L	L	L	B	B	B	L	H	H	L	H	H	H	L	H	B	H	H	H	L	L	H	H
CH8	UNC15675864	123.463	H	H	B	L	H	H	H	L	U	H	L	H	H	B	H	B	H	B	B	L	H	H	L	B	L	L	L	B	B	B	L	H	H	L	H	H	H	L	H	B	H	H	H	L	L	H	H
CH8	UNC15681657	123.947	H	H	B	L	H	H	H	L	U	H	L	H	H	B	H	B	H	B	B	L	H	H	L	B	L	L	L	B	B	B	L	H	H	L	H	H	H	L	H	B	H	H	H	L	L	H	H
CH8	UNC15682502	124.001	H	H	B	L	H	H	H	L	U	H	L	H	H	B	H	B	H	B	B	L	H	H	L	B	L	L	L	B	B	B	L	H	H	L	H	H	H	L	H	B	H	H	H	L	L	H	H
CH8	SX1084966861	124.172	H	H	B	L	H	H	H	L	H	H	L	H	H	B	H	B	H	B	B	L	H	H	L	B	L	L	L	B	B	B	L	H	H	L	H	H	H	L	H	B	H	H	H	L	L	H	H
CH8	SX1084966996	124.175	H	H	B	L	H	H	H	L	U	H	L	H	H	B	H	B	H	B	B	U	H	H	L	B	L	L	L	B	B	B	L	H	H	L	H	H	H	L	H	B	H	H	H	L	L	H	H
CH8	SAH084996621	124.916	H	H	B	L	H	H	H	L	B	H	L	H	H	B	H	B	H	B	B	L	H	H	L	B	L	L	L	B	B	B	L	H	H	L	H	H	H	L	H	B	H	H	H	L	L	H	H
CH8	gUNC15704048	125.367	H	H	B	L	H	H	H	L	B	H	L	H	H	B	H	B	H	B	B	L	H	H	L	B	L	L	L	B	B	B	L	H	H	L	H	H	H	L	H	B	H	H	H	L	L	H	H
CH8	S3C085019825	125.496	H	H	B	L	H	H	H	L	B	H	L	H	H	B	H	B	H	B	B	L	H	H	L	B	L	L	L	B	B	B	L	H	H	L	H	H	H	L	H	B	H	H	H	L	L	H	H
CH8	mUNC15714179	125.96	H	H	B	L	H	H	H	L	B	H	L	H	H	B	H	B	H	B	B	L	H	H	L	B	L	L	L	B	B	B	L	H	H	L	H	H	H	L	H	B	H	H	H	L	L	H	H
CH8	mUNC15722763	126.458	H	H	B	L	H	H	H	L	U	H	L	H	H	B	H	B	H	B	B	L	H	H	L	B	L	L	L	B	B	B	L	H	H	L	H	H	H	L	H	B	H	H	H	L	L	H	H
CH8	gUNC15729350	127.021	H	H	B	L	H	H	H	L	U	H	L	H	H	H	H	B	H	B	B	L	H	H	L	B	L	L	L	B	B	B	L	H	H	L	H	H	H	L	H	B	H	H	H	L	L	H	H
CH8	gUNC15747739	128.511	H	H	B	L	H	H	H	L	U	H	L	H	H	H	H	B	H	B	B	L	H	H	L	B	L	L	L	B	B	B	L	H	H	L	H	H	H	L	H	B	H	H	H	L	L	H	H
CH9	gUNCHS024601	4.05153	L	H	B	H	H	B	H	B	L	B	B	H	H	B	H	L	H	H	B	H	B	H	B	L	H	L	H	H	L	L	L	L	H	B	L	L	U	H	L	B	U	U	B	H	U	L	B
CH9	gJAX00167690	4.37413	L	H	B	H	H	B	H	B	U	B	B	H	H	B	H	L	H	H	B	H	B	H	B	L	H	L	H	H	L	L	L	L	H	B	L	L	H	H	L	B	H	H	B	H	H	L	B
CH9	gUNC15788606	6.39961	L	H	B	H	H	B	H	B	B	B	B	H	H	B	H	L	H	H	B	H	B	H	B	L	H	L	H	H	L	L	L	L	H	H	L	L	H	H	L	B	H	B	B	H	H	L	B
CH9	mUNC090008501	7.04361	L	H	B	H	H	B	H	B	U	B	B	H	H	B	H	L	H	H	B	U	B	H	B	L	H	L	H	H	L	L	L	L	H	H	L	H	H	H	L	B	H	B	B	H	H	L	B
CH9	gICR1923	8.04508	L	H	B	H	H	B	H	B	H	B	B	H	H	B	H	L	H	H	B	H	B	H	B	L	H	L	H	H	L	L	L	L	H	H	L	H	H	H	L	B	H	B	B	H	H	L	B
CH9	gUNC15814354	8.81555	L	H	B	H	H	B	H	B	B	B	B	H	H	B	H	L	H	H	B	H	B	H	B	L	H	L	H	H	L	L	L	L	H	H	L	H	H	H	U	B	H	B	B	H	H	L	B
CH9	gJAX00168049	9.26108	L	H	B	H	H	B	H	B	B	B	B	H	H	B	H	L	H	H	B	H	B	H	B	L	H	L	H	H	L	L	L	L	H	H	L	H	H	H	L	B	H	B	B	H	H	L	B
CH9	SFC090665613	16.6403	L	H	H	H	H	B	H	B	B	B	H	H	B	B	H	L	H	H	B	H	B	H	B	L	H	L	H	B	L	L	L	L	H	H	L	H	H	H	L	B	H	B	B	H	H	L	B
CH9	mbHkupUNC090017527	17.8391	L	H	H	H	H	B	H	B	H	B	H	H	B	B	H	L	H	H	B	H	B	H	B	L	H	L	H	B	L	L	L	L	H	H	L	H	H	H	L	B	H	B	B	H	H	L	B
CH9	gUNC15934761	18.5993	L	H	H	H	H	B	H	B	U	B	H	H	B	B	H	L	H	H	B	H	B	H	B	L	H	L	H	B	L	L	L	L	H	H	L	H	H	H	L	B	H	B	B	H	H	L	B
CH9	gUNC15968951	21.6004	L	H	H	H	H	B	H	B	U	B	H	B	B	B	H	L	H	H	B	H	B	H	B	L	H	L	H	B	L	L	L	L	H	H	L	B	H	H	L	H	H	B	B	H	H	L	B
CH9	SNT090891182	22.2796	L	H	H	H	H	B	H	B	B	B	H	B	B	B	H	L	H	H	B	H	B	H	B	L	H	L	H	B	L	L	L	L	H	H	L	B	H	H	L	H	H	B	B	H	H	L	B
CH9	SFT090892119	22.303	L	H	H	H	H	B	H	B	U	B	H	B	B	B	H	L	H	H	B	H	B	H	B	L	H	L	H	B	L	L	L	L	H	H	L	B	H	H	L	H	H	B	B	H	H	L	B
CH9	mbHkupUNC090026082	26.8964	L	H	H	H	H	B	H	B	H	B	H	B	B	B	H	L	H	H	B	H	B	H	B	L	H	L	H	B	L	L	L	L	H	H	L	B	H	H	L	H	H	B	B	H	H	L	B
CH9	gUNC16054540	28.183	L	H	H	H	H	B	H	H	H	B	H	B	B	B	H	L	H	H	B	H	H	H	B	L	H	L	H	B	L	L	L	L	H	H	L	B	H	H	L	H	H	B	B	H	H	L	B
CH9	SFH091162154	29.0539	L	H	H	H	H	B	H	H	H	B	H	B	B	B	H	L	H	H	B	H	H	H	B	H	H	L	H	B	L	L	L	L	H	H	L	B	H	H	L	H	H	B	B	H	H	L	B
CH9	gUNC16074692	29.7156	L	H	H	H	H	B	H	H	H	B	H	B	B	B	H	L	H	H	B	H	H	H	B	H	H	L	H	B	L	L	L	L	H	H	L	B	H	H	L	H	H	B	B	H	H	L	B
CH9	gUNCHS025042	32.0754	L	H	H	H	H	B	H	H	H	B	H	B	B	B	H	L	H	H	B	H	H	H	B	H	H	L	H	B	L	L	L	L	H	H	L	B	H	H	L	H	H	B	B	H	H	L	B
CH9	S2T091299856	32.4964	L	H	H	H	H	B	H	H	U	B	H	B	B	B	H	L	H	H	B	H	H	H	B	H	H	L	H	B	L	L	L	L	H	H	L	B	H	H	L	H	H	B	B	H	H	L	B
CH9	gUNC16116138	32.7713	L	H	H	H	H	B	H	H	B	B	H	B	B	B	H	L	H	H	B	H	H	H	B	H	H	L	L	B	L	L	L	L	H	H	L	B	H	H	L	H	H	B	B	H	H	L	B
CH9	gUNC16136209	34.1314	L	H	H	H	H	B	H	H	H	B	H	B	B	B	H	L	H	H	B	H	H	H	B	H	H	L	L	B	L	L	L	L	H	H	L	B	H	H	L	H	H	B	B	H	H	L	B
CH9	mUNC16149306	35.0665	L	H	H	H	H	B	H	H	U	B	H	B	B	B	H	L	H	H	B	H	H	H	B	H	H	L	L	B	L	L	L	L	H	H	L	B	H	H	L	H	H	B	H	H	H	L	B
CH9	S3N091471616	36.7904	L	H	H	H	H	B	H	H	U	B	H	B	B	B	H	L	H	H	B	H	H	H	B	H	H	L	L	B	L	L	L	L	H	H	L	B	H	H	L	H	H	B	H	H	H	L	B
CH9	bHkuprs50526017	36.8404	L	H	H	H	H	B	H	H	B	B	H	B	B	B	H	L	H	H	B	H	H	H	B	H	H	L	L	B	L	L	L	L	H	H	L	B	H	H	L	H	H	B	H	H	H	L	B
CH9	gUNC16173150	37.2675	L	H	H	H	H	B	H	H	B	B	H	B	B	B	H	L	H	H	B	H	H	H	B	H	H	L	L	B	L	L	L	L	H	H	L	B	H	H	L	H	H	B	H	H	H	L	B
CH9	gUNCHS025158	38.3058	L	H	H	H	H	B	H	H	U	B	H	B	B	B	H	L	H	H	B	H	H	H	B	H	H	L	L	B	L	L	L	L	H	H	L	B	H	H	L	H	H	B	H	H	H	L	B
CH9	SBJ091539829	38.4957	L	H	H	H	H	B	H	H	B	B	H	B	B	B	H	L	H	H	B	H	H	H	B	H	H	L	L	B	L	L	L	L	H	H	L	B	H	H	L	H	H	B	H	H	H	L	B
CH9	mUNC090043639	38.6127	L	H	H	H	H	B	H	H	B	B	H	B	B	B	H	L	H	H	B	H	H	H	B	H	H	L	L	B	L	L	L	L	H	H	L	B	H	H	L	H	H	B	H	H	H	L	B
CH9	S6R091664066	41.6017	L	H	H	H	H	B	H	H	H	H	H	B	B	B	H	L	H	H	H	H	H	H	B	H	H	L	L	B	L	L	L	L	H	H	L	B	H	H	L	H	H	B	H	H	B	L	B
CH9	gUNC16236042	41.7882	L	H	H	H	H	B	H	H	U	H	H	B	B	B	H	L	H	H	H	H	H	H	H	H	H	L	L	B	L	L	L	L	H	H	L	B	H	H	L	H	H	B	H	H	B	L	B
CH9	SBC091683176	42.0794	L	H	H	H	H	B	H	H	U	H	H	B	B	B	H	L	H	H	H	H	H	H	H	H	H	L	L	B	L	L	L	L	H	H	L	B	H	H	L	H	H	B	H	H	B	L	B
CH9	S2H091685293	42.1323	L	H	H	H	H	B	H	H	B	H	H	B	B	B	H	L	H	H	H	H	H	H	H	H	H	L	L	B	L	L	L	L	H	H	L	B	H	H	L	H	H	B	H	H	B	L	B
CH9	gUNC16250984	42.7855	L	H	H	H	H	B	H	H	U	H	H	B	B	B	H	L	H	H	H	H	H	H	H	H	H	L	L	B	L	L	L	L	H	H	L	B	H	H	L	H	H	B	H	H	B	L	B
CH9	gUNC16281800	45.2637	L	H	H	H	H	B	H	H	H	H	H	B	B	B	H	L	H	H	L	H	H	H	H	H	H	L	L	B	L	L	L	L	H	H	L	B	H	H	L	H	H	B	H	H	B	L	B
CH9	SSH091867676	46.6919	L	H	H	H	H	B	H	H	H	H	H	B	B	B	H	L	H	H	L	H	H	H	H	H	H	L	L	B	L	L	L	L	H	H	L	B	H	H	L	H	H	B	H	H	B	L	B
CH9	SFT091879460	46.9865	L	H	H	H	H	B	H	H	H	H	H	B	B	B	H	L	H	H	L	H	H	H	H	H	H	L	L	B	L	L	L	L	H	H	L	B	H	H	L	H	H	U	H	H	B	L	B
CH9	SFT091896959	47.424	L	H	H	H	H	B	H	H	H	H	H	B	B	B	H	L	H	H	L	H	H	H	H	H	H	L	L	B	L	L	L	L	H	H	L	B	H	H	L	H	H	U	H	H	B	L	B
CH9	gUNC16324529	48.5835	L	H	L	H	H	B	L	H	B	H	H	B	B	B	H	L	H	H	L	H	H	H	H	H	H	L	L	B	H	L	L	L	H	H	L	B	H	H	L	H	H	B	H	H	B	L	B
CH9	gUNC16330958	49.1288	L	H	L	H	H	B	L	H	B	H	H	B	B	B	H	L	H	H	L	H	H	H	H	H	H	L	L	B	H	L	L	L	H	H	L	B	H	H	L	H	H	B	H	H	B	L	B
CH9	gJAX00171127	50.6493	L	H	L	H	H	B	L	H	B	H	H	B	B	B	H	L	H	H	L	H	H	H	H	H	H	L	L	B	H	L	L	L	H	H	L	B	H	H	L	H	H	B	H	H	B	L	B
CH9	gUNC16400148	55.0457	L	H	L	H	H	B	L	H	H	H	H	B	B	B	H	L	H	H	L	H	H	H	H	H	H	L	L	B	H	L	L	L	H	H	L	B	H	H	H	H	H	B	H	L	B	L	B
CH9	gUNC16409210	55.9427	L	H	L	H	H	B	L	H	B	H	H	B	B	B	H	L	H	H	L	H	H	H	H	H	H	L	L	B	H	L	L	L	H	H	L	B	H	H	H	H	H	B	H	L	B	L	B
CH9	gUNC16429215	57.8216	L	H	L	H	H	B	L	H	B	H	H	B	B	B	H	L	H	H	L	H	H	H	H	H	H	L	L	B	H	L	L	L	H	H	L	B	H	L	H	H	H	B	H	L	B	L	B
CH9	gJAX00695285	58.5282	L	H	L	H	H	B	L	H	U	H	H	B	B	B	H	L	H	H	L	H	H	H	H	H	H	L	L	B	H	L	L	L	H	H	L	B	H	L	H	H	H	B	H	L	B	L	B
CH9	gUNC16450609	59.6905	L	H	L	H	H	B	L	H	H	H	H	B	B	B	H	L	H	H	L	H	H	H	H	H	H	L	L	B	H	L	L	L	H	H	L	B	H	L	H	H	H	B	H	L	B	L	B
CH9	SSH092408190	60.2048	L	H	L	H	H	B	L	H	U	H	H	B	B	B	H	L	H	H	L	H	H	H	H	H	H	L	L	B	H	L	L	L	H	H	L	B	H	L	H	H	H	B	H	L	B	L	B
CH9	mUNC16457709	60.3274	L	H	L	H	H	B	L	H	U	H	H	B	B	B	H	L	H	H	L	H	H	H	H	H	H	L	L	B	H	L	L	L	H	H	L	B	H	L	H	H	H	B	H	L	B	L	B
CH9	SBC092493412	62.3353	L	H	L	H	H	B	L	H	B	H	H	B	B	B	H	L	H	H	L	H	H	H	H	H	H	L	L	B	H	L	H	L	H	H	L	B	H	L	H	H	H	B	H	L	B	L	B
CH9	gUNCHS025997	65.3426	H	H	L	H	H	B	L	H	B	H	H	B	B	B	H	L	H	L	L	H	H	H	H	H	H	L	L	B	H	L	B	L	H	H	L	B	H	L	H	H	H	B	H	L	B	H	B
CH9	mJAX00172302	66.3031	H	H	L	H	H	B	L	H	U	H	H	B	B	B	H	L	H	L	L	H	H	H	H	H	H	L	L	B	H	L	B	L	H	H	L	B	H	L	H	H	H	B	H	L	B	H	B
CH9	SBJ092676593	66.9148	H	H	L	H	H	B	L	H	B	H	H	B	B	B	H	L	H	L	L	H	H	H	H	H	H	L	L	B	H	L	B	L	H	H	L	B	H	L	H	H	H	B	H	L	B	H	B
CH9	gUNC16554667	68.0472	H	H	L	H	H	B	L	H	B	H	H	B	B	B	H	L	H	L	L	H	H	H	H	H	H	L	L	H	H	L	B	L	H	H	L	B	H	L	H	H	H	B	H	L	B	H	B
CH9	gUNCHS026206	71.2743	H	H	L	B	H	H	L	H	H	H	H	B	B	B	H	H	H	L	L	H	H	H	H	H	H	L	L	H	B	L	B	L	H	H	L	B	H	L	H	H	H	B	H	L	B	H	B
CH9	S1H092865440	71.636	H	H	L	B	H	H	L	H	U	H	H	B	B	B	H	H	H	L	L	H	H	H	H	H	H	L	L	H	B	L	B	L	H	H	L	B	H	L	H	H	H	B	H	L	B	H	B
CH9	gUNC16618214	72.95	H	H	L	B	H	H	L	H	B	H	H	B	B	B	H	H	H	L	L	H	H	H	H	H	H	L	L	H	B	L	B	L	H	H	L	B	H	L	H	H	H	B	H	L	B	H	B
CH9	gUNC16634905	74.0342	H	H	L	B	H	H	L	H	U	H	H	B	B	B	H	H	H	L	L	H	H	H	H	H	H	L	L	H	B	L	B	L	H	H	L	B	H	L	H	H	H	B	H	L	B	H	B
CH9	SBJ092992728	74.8182	H	H	L	B	H	H	L	H	B	H	H	B	B	B	H	H	H	L	L	H	H	H	H	H	H	L	L	H	B	L	B	L	H	H	L	B	H	L	H	H	H	B	H	L	B	H	B
CH9	gUNC16646037	74.9448	H	H	L	B	H	H	L	H	B	H	H	B	B	B	H	H	H	L	L	H	H	H	H	H	H	L	L	H	B	L	B	L	H	H	L	B	H	L	H	H	H	B	H	L	B	H	B
CH9	gUNC16652459	75.4607	H	U	L	B	H	H	L	H	U	H	H	B	B	B	H	H	H	L	L	H	H	U	H	H	U	L	L	U	B	L	B	L	H	H	L	B	H	L	H	H	H	B	H	L	B	H	B
CH9	gUNC16660141	76.0142	H	B	L	B	H	H	L	H	H	H	H	B	B	B	H	H	H	L	L	H	H	H	H	H	H	L	U	H	B	L	B	L	H	H	L	B	H	L	H	H	H	B	H	L	B	H	B
CH9	gUNC16664415	76.3551	H	B	L	B	H	H	L	H	H	H	H	B	B	B	H	H	H	L	L	H	H	H	H	H	H	L	L	H	B	L	B	L	H	H	L	B	H	L	H	H	H	B	H	L	B	H	B
CH9	SSH093063473	76.5868	H	B	L	B	H	H	L	H	U	H	H	B	B	B	H	H	H	L	L	H	H	H	H	H	H	L	L	H	B	L	B	L	H	H	L	B	H	L	H	H	H	B	H	L	B	H	B
CH9	gUNCHS026367	77.2251	H	B	L	B	H	H	L	H	U	H	H	B	B	B	H	H	H	L	L	H	H	H	H	H	H	L	L	H	B	L	B	L	H	H	L	B	H	L	H	H	H	B	H	L	B	H	B
CH9	gUNC16685881	77.9299	H	B	L	B	H	H	L	H	U	H	H	B	B	B	H	H	H	L	L	H	H	H	H	H	H	L	L	H	B	L	B	L	H	H	L	B	H	L	H	H	H	B	H	L	B	H	B
CH9	gUNC16691683	78.396	H	B	L	B	U	H	L	U	B	H	H	B	B	B	U	H	H	L	L	H	U	U	H	U	H	L	L	H	B	L	B	U	U	H	L	B	U	L	U	H	U	B	U	L	B	H	B
CH9	gbHkupUNC090156067	79.2524	H	B	L	B	H	H	L	H	B	H	H	B	B	B	H	H	H	L	L	H	H	H	H	H	H	L	L	H	B	L	B	L	H	H	L	B	H	L	H	H	H	B	H	L	B	H	B
CH9	gUNCHS026514	85.7281	H	B	L	B	H	H	L	H	H	H	H	B	H	B	H	H	H	L	L	H	H	H	H	H	L	L	L	H	B	L	B	L	H	H	L	B	H	L	H	H	L	H	H	L	B	H	B
CH9	S3C093464083	86.6021	H	B	L	B	H	H	L	H	B	H	H	B	H	B	H	H	H	L	L	H	H	H	H	H	L	L	L	H	B	L	B	L	H	H	L	B	H	L	H	H	L	H	H	L	B	H	B
CH9	gUNC16819132	87.4381	H	B	L	B	H	H	L	H	B	H	H	B	H	B	H	H	H	L	L	H	H	H	H	H	L	L	L	H	B	L	B	L	H	H	L	B	H	L	H	H	L	H	H	L	B	H	B
CH9	SSR093499074	87.4769	H	B	L	B	H	H	L	H	B	H	H	B	H	B	H	H	H	L	L	H	H	H	H	H	L	L	L	H	B	L	B	L	H	H	L	B	H	L	H	H	L	H	H	L	B	H	B
CH9	gUNCHS026633	91.5897	H	B	L	B	H	H	L	H	U	H	H	B	H	B	H	H	H	L	L	H	H	H	H	H	L	L	L	H	B	L	B	L	H	H	L	B	H	L	H	H	H	H	H	L	B	H	B
CH9	SBJ093683118	92.078	H	B	L	B	H	H	L	H	H	U	U	B	H	B	U	H	U	L	L	H	U	H	H	H	L	L	L	H	B	L	B	L	H	H	L	B	H	L	H	U	H	H	H	L	B	H	B
CH9	gUNC16869833	92.3013	H	B	L	B	H	H	L	H	H	H	H	B	H	B	H	H	H	L	L	H	H	H	H	H	L	L	L	H	B	L	B	L	H	H	L	B	H	L	H	H	H	H	H	L	B	H	B
CH9	SBJ093940862	98.5216	H	B	H	B	H	H	L	H	H	H	H	B	H	B	H	H	H	L	L	H	H	H	H	H	L	L	L	H	B	L	B	L	H	H	L	B	H	L	H	H	H	H	L	L	B	H	B
CH9	mbHkupUNC090358884	98.924	H	B	H	B	H	H	L	H	H	H	H	B	H	B	H	H	H	L	L	H	H	H	H	H	L	L	L	H	B	L	B	L	H	H	L	B	H	L	H	H	H	H	L	L	B	H	B
CH9	gJAX00174781	99.5248	H	B	H	B	H	H	L	H	U	H	H	B	H	B	H	H	H	L	L	H	H	H	H	H	L	L	L	H	B	L	B	L	H	H	L	B	H	L	H	H	H	H	L	L	B	H	B
CH9	SBJ093985219	99.6305	H	B	H	B	H	H	L	H	U	H	H	B	H	B	H	H	H	L	L	H	H	H	H	H	L	L	L	H	B	L	B	L	H	H	L	B	H	L	H	H	H	H	L	L	B	H	B
CH9	gUNC16977752	99.8911	H	B	H	B	H	H	L	H	U	H	H	B	H	B	H	H	H	L	L	H	H	H	H	H	L	L	L	H	B	L	B	H	H	H	L	B	H	L	H	H	H	H	L	L	B	H	B
CH9	UNC16977752	99.8911	H	B	H	B	H	H	L	H	H	H	H	B	H	B	H	H	H	L	L	H	H	H	H	H	L	L	L	H	B	L	B	H	H	H	L	B	H	L	H	H	H	H	L	L	B	H	B
CH9	SX1094010835	100.271	H	B	H	B	H	H	L	H	B	H	H	B	H	B	H	H	H	L	H	H	H	H	H	H	L	L	L	H	B	L	B	H	H	H	L	B	H	L	H	H	H	H	L	L	B	H	B
CH9	gUNC16986266	100.408	H	B	H	B	H	H	L	H	B	H	H	B	H	B	H	H	H	L	H	H	H	H	H	H	L	L	L	H	B	L	B	H	H	H	L	B	H	L	H	H	H	H	L	L	B	H	B
CH9	SX1094016742	100.419	H	B	H	B	H	H	L	H	U	H	H	B	H	B	H	H	H	L	H	H	H	H	H	H	L	L	L	H	B	L	B	H	H	H	L	B	H	L	H	H	H	H	L	L	B	H	B
CH9	gUNC16992494	100.944	H	B	H	B	H	H	L	H	U	H	H	B	H	B	H	H	H	L	H	H	H	H	H	H	L	L	L	H	B	L	B	H	H	H	L	B	H	L	H	H	H	H	L	L	B	H	B
CH9	gJAX00703889	101.969	H	B	H	B	H	H	L	H	B	H	H	B	H	B	H	H	H	L	H	H	H	H	H	H	L	L	L	H	B	L	B	H	H	H	L	B	H	L	H	H	H	H	L	L	B	H	B
CH9	gUNC17006878	102.039	H	B	H	B	H	H	L	H	H	H	H	B	H	B	H	H	H	L	H	H	H	H	H	H	L	L	L	H	B	L	B	H	H	H	L	B	H	L	H	H	H	H	L	L	B	H	B
CH9	gUNC17090740	107.977	H	B	H	B	H	H	L	H	U	B	H	B	H	B	B	H	B	L	H	L	H	H	H	H	L	B	L	H	H	L	B	H	H	H	L	B	B	L	H	H	H	H	L	L	B	H	B
CH9	gUNCHS027093	108.171	H	B	H	B	H	H	L	H	U	B	H	B	H	B	B	H	B	L	H	L	H	H	H	H	L	B	L	H	H	L	B	H	H	H	L	B	B	L	H	H	H	H	L	L	B	H	B
CH9	gUNC17146471	112.608	H	B	B	B	H	H	L	H	H	B	H	B	H	B	B	H	B	L	B	L	H	H	H	H	L	B	L	H	H	L	B	H	H	L	L	B	B	L	B	H	H	H	L	L	B	H	B
CH9	gUNCHS027227	114.74	H	B	B	B	H	H	L	H	U	B	H	B	H	B	B	L	B	L	B	L	H	H	H	H	L	H	L	H	H	L	B	H	H	L	L	B	B	L	B	H	H	H	L	L	B	H	B
CH9	SH094617172	115.429	L	B	B	B	H	H	L	H	H	B	H	B	L	B	B	L	B	L	B	L	H	H	L	H	L	H	L	H	H	L	B	H	H	L	L	B	B	L	B	H	H	H	L	L	B	H	B
CH9	gUNC17202023	116.245	L	B	B	B	H	H	L	H	U	B	H	B	L	B	B	L	B	L	B	L	H	H	L	H	L	H	L	H	H	L	B	H	H	L	L	B	B	L	B	H	H	H	L	L	B	H	B
CH9	gUNC17213574	116.996	L	B	B	B	H	H	L	H	U	B	H	B	L	B	B	L	B	L	B	L	H	H	L	H	L	H	L	H	H	L	B	H	H	L	L	B	B	L	B	H	H	H	L	L	B	H	B
CH9	SH094727434	118.186	L	B	B	B	H	H	L	H	B	B	H	B	L	B	B	L	B	L	B	L	H	H	L	H	L	H	L	H	H	L	B	H	H	L	L	B	B	L	B	H	H	H	L	L	B	H	B
CH9	gUNC17242574	118.877	L	B	B	B	H	H	L	H	U	B	H	B	L	B	B	L	B	L	B	L	H	H	L	H	L	H	H	H	H	L	B	H	B	L	L	B	B	L	B	H	H	H	L	L	B	H	B
CH9	S3N094839317	120.983	L	H	B	B	H	H	L	H	U	B	H	B	L	B	B	L	B	L	B	L	H	H	L	H	L	H	H	H	H	L	B	B	H	L	L	B	B	L	B	B	H	H	L	L	B	H	B
CH9	JAX00707899	121.142	L	H	B	B	H	H	L	H	H	B	H	B	L	B	B	L	B	L	B	L	H	H	L	H	L	H	H	H	H	L	B	B	H	L	L	B	B	L	B	B	H	H	L	L	B	H	B
CH9	gUNC17282101	121.592	L	H	B	B	H	H	L	H	U	B	H	B	L	B	B	L	B	L	B	L	H	H	L	H	L	H	H	H	H	L	B	B	H	L	L	B	B	L	B	B	H	H	L	L	B	H	B
CH9	gJAX00176453	121.849	L	H	B	B	H	H	L	H	U	B	H	B	L	B	B	L	B	L	B	L	H	H	L	H	L	H	H	H	H	L	B	B	H	L	L	B	B	L	B	B	H	H	L	L	B	H	B
CH9	S3C094905310	122.633	L	H	B	B	H	H	L	H	B	B	H	B	L	B	B	L	B	L	B	L	H	H	L	H	L	H	H	H	H	L	B	B	H	L	L	B	B	L	B	B	H	H	L	L	B	H	B
CH9	SBJ094924955	123.124	L	H	B	B	H	H	L	H	H	B	H	B	L	B	B	L	B	L	B	L	H	H	L	H	L	H	H	H	H	L	B	B	H	L	L	B	B	L	B	B	H	H	L	L	B	H	B
CH9	SSH094942479	123.562	L	H	B	B	H	H	L	H	U	B	H	B	L	B	B	L	B	L	B	L	H	H	L	H	L	H	H	H	H	L	B	B	H	L	L	B	B	L	B	B	H	H	L	L	B	H	B
CH9	S2H094962715	124.068	L	H	B	B	H	H	L	H	H	B	H	B	L	H	B	L	B	L	B	L	H	H	L	H	L	H	H	H	H	L	B	B	H	L	L	B	B	L	B	B	H	H	L	L	B	H	B
CH10	mbHkupJAX00285124	23.628	H	B	H	L	L	H	L	B	H	L	H	B	H	H	H	H	H	B	L	H	L	H	L	H	H	H	H	H	H	H	H	B	H	H	B	L	L	H	B	B	L	B	B	H	H	L	H
CH10	ST2100945711	23.6428	H	B	H	L	L	H	L	B	H	L	H	B	H	H	H	H	H	B	L	H	L	H	L	H	H	H	H	H	H	H	H	B	H	H	B	L	L	H	B	B	L	B	B	H	H	L	H
CH10	ST2100952917	23.8229	H	B	H	L	L	H	H	B	H	L	H	B	H	H	H	H	H	B	L	H	L	H	L	H	H	H	H	H	H	H	H	B	H	H	B	L	L	H	B	B	L	B	B	H	H	L	H
CH10	ST2100954659	23.8665	H	B	H	L	L	H	H	B	H	L	H	B	H	H	H	H	H	B	L	H	L	H	L	H	H	H	H	H	H	H	H	B	H	H	B	L	L	H	B	B	L	B	B	H	H	L	H
CH10	ST2100955596	23.8899	H	B	H	L	L	H	H	B	U	L	H	B	H	H	H	H	H	B	L	H	L	H	L	H	H	H	H	H	H	H	H	B	H	H	B	L	L	H	B	B	L	B	B	H	H	L	H
CH10	ST2100955623	23.8906	H	B	H	L	L	H	H	B	H	L	H	B	H	H	H	H	H	B	L	H	L	H	L	H	H	H	H	H	H	H	H	B	H	H	B	L	L	H	B	B	L	B	B	H	H	L	H
CH10	UNC17598408	24.6602	H	B	H	L	L	H	H	B	H	L	H	B	H	H	H	H	H	B	L	H	L	H	L	H	H	H	H	H	H	H	H	B	H	H	B	L	L	H	B	B	L	B	B	H	H	L	H
CH10	UNC17605965	25.1257	H	B	H	L	L	H	H	B	H	L	H	B	H	H	H	H	H	B	L	H	L	H	L	H	H	H	H	H	H	H	H	B	H	H	B	L	L	H	B	B	L	B	B	H	H	L	H
CH10	gUNC17611786	25.4566	H	B	H	L	L	H	H	B	H	L	H	B	H	H	H	H	H	B	L	H	L	H	L	H	H	H	H	H	H	H	H	B	H	H	B	L	L	H	B	B	L	B	B	H	H	L	H
CH10	ST2101023711	25.5928	H	B	H	L	L	H	H	B	H	L	H	B	H	H	H	H	H	B	L	H	L	H	L	H	H	H	H	H	H	H	H	B	H	H	B	L	L	H	B	B	L	B	B	H	H	L	H
CH10	UNC17615761	25.7022	H	B	H	L	L	H	H	B	H	L	H	B	H	H	H	H	H	B	L	H	L	H	L	H	H	H	H	H	H	H	H	B	H	H	B	L	L	H	B	B	L	B	B	H	B	L	H
CH10	gUNC17682018	30.706	H	B	H	L	L	H	H	H	H	L	H	B	H	H	H	H	H	B	L	H	L	H	L	H	H	H	H	H	H	H	H	B	H	H	B	L	L	H	B	H	L	B	B	H	B	L	H
CH10	UNC17807224	40.3067	H	B	H	L	L	H	B	H	H	L	H	B	H	H	H	H	H	B	L	H	L	H	L	H	H	H	H	H	B	H	H	B	H	H	B	L	H	L	B	H	L	B	B	H	B	L	H
CH10	ST2101615382	40.3846	H	B	H	L	L	H	B	H	H	L	H	B	H	H	H	H	H	B	L	H	L	H	L	H	H	H	H	H	B	H	H	B	H	H	B	L	H	L	B	H	L	B	B	H	B	L	H
CH10	UNC100047974	40.4668	H	B	H	L	L	H	B	H	B	L	H	B	H	H	H	H	H	B	L	H	L	H	L	H	H	H	H	H	B	H	H	B	H	H	B	L	H	L	B	H	L	B	B	H	B	L	H
CH10	mUNC100047974	40.4668	H	B	H	L	L	H	B	H	B	L	H	B	H	H	H	H	H	B	L	H	L	H	L	H	H	H	H	H	B	H	H	B	H	H	B	L	H	L	B	H	L	B	B	H	B	L	H
CH10	JAX00287743	40.4866	H	B	H	L	L	H	B	H	U	L	H	B	H	H	H	H	H	B	L	H	L	H	L	H	H	H	H	H	B	H	H	B	H	H	B	L	H	L	B	H	L	B	B	H	B	L	H
CH10	UNC17810956	40.6014	H	B	H	L	L	H	B	H	U	L	H	B	H	H	H	H	H	B	L	H	L	H	L	H	H	H	H	H	B	H	H	B	H	H	B	L	H	L	B	H	L	B	B	H	B	L	H
CH10	UNC17824923	41.7373	H	B	H	L	L	H	B	H	B	L	H	B	H	H	H	H	H	B	L	H	L	H	L	H	H	H	H	H	B	H	H	B	H	H	B	L	H	L	B	H	L	B	B	H	B	L	H
CH10	gUNC17824923	41.7373	H	B	H	L	L	H	B	H	U	L	H	B	H	H	H	H	H	B	L	H	L	H	L	H	H	H	H	H	B	H	H	B	H	H	B	L	H	L	B	H	L	B	B	H	B	L	H
CH10	UNC17827232	41.9926	H	B	H	L	L	H	B	H	U	L	H	B	H	H	H	H	H	B	L	H	L	H	L	H	H	H	H	H	B	H	H	B	H	H	B	L	H	L	B	H	L	B	B	H	B	L	H
CH10	UNC17828911	42.0948	H	B	H	L	L	H	B	H	U	L	H	B	H	H	H	H	H	B	L	H	L	H	L	H	H	H	H	H	B	H	H	B	H	H	B	L	H	L	B	H	L	B	B	H	B	L	H
CH10	UNC17831450	42.2441	H	B	H	L	L	H	B	H	B	L	H	B	H	H	H	H	H	B	L	H	L	H	L	H	H	H	H	H	B	H	H	B	H	H	B	L	H	L	B	H	L	B	B	H	B	L	H
CH10	ST2101690178	42.2545	H	B	H	L	L	H	B	H	B	L	H	B	H	H	H	H	H	B	L	H	L	H	L	H	H	H	H	H	B	H	H	B	H	H	B	L	H	L	B	H	L	B	B	H	B	L	H
CH10	ST2101690706	42.2677	H	B	H	L	L	H	B	H	H	L	H	B	H	H	H	H	H	B	L	H	L	H	L	H	H	H	H	H	B	H	H	B	H	H	B	L	H	L	B	H	L	B	B	H	B	L	H
CH10	ST2101700623	42.5156	H	B	H	L	L	H	B	H	U	L	H	B	H	H	H	H	H	B	L	H	L	H	L	H	H	H	H	H	B	H	H	B	H	H	B	L	H	L	B	H	L	B	B	H	B	L	H
CH10	JAX00288153	43.0056	H	B	H	L	L	H	B	H	U	L	H	B	H	H	H	H	H	B	L	H	L	H	L	H	H	H	H	H	B	H	H	B	H	H	B	L	H	L	B	H	L	B	B	H	B	L	H
CH10	JAX00288162	43.0538	H	B	H	L	L	H	B	H	H	L	H	B	H	H	H	H	H	B	L	H	L	H	L	H	H	H	H	H	B	H	H	B	H	H	B	L	H	L	B	H	L	B	B	H	B	L	H
CH10	gUNC17844155	43.1623	H	B	H	L	L	H	B	H	U	L	H	B	H	H	H	H	H	B	L	H	L	H	L	H	H	H	H	H	B	H	H	B	H	H	B	L	H	L	B	H	L	B	B	H	B	L	H
CH10	JAX00017325	43.534	H	B	H	L	L	H	B	H	U	L	H	B	H	H	H	H	H	B	L	H	L	H	L	H	H	H	H	H	B	H	H	B	H	H	B	L	H	L	B	H	L	B	B	H	B	L	H
CH10	JAX00288334	44.1171	H	B	H	L	L	H	B	H	U	L	H	B	H	H	H	H	H	B	L	H	L	H	L	H	H	H	H	H	B	H	H	B	H	H	B	L	H	L	B	H	L	B	B	H	B	L	H
CH10	gUNC17859104	44.3031	H	B	H	L	L	H	B	H	B	L	H	B	H	H	H	H	H	B	L	H	L	H	L	H	H	H	H	H	B	H	H	B	H	H	B	L	H	L	B	H	L	B	B	H	B	L	H
CH10	UNC17865669	44.8551	H	B	H	L	L	H	B	H	U	L	H	B	H	H	H	H	H	B	L	H	L	H	L	H	H	H	H	H	B	H	H	B	H	H	B	L	H	L	B	H	L	B	B	H	B	L	H
CH10	UNC17866985	44.9613	H	B	H	L	L	H	B	H	B	L	H	B	H	H	H	H	H	B	L	H	L	H	L	H	H	H	H	H	B	H	H	B	H	H	B	L	H	L	B	H	L	B	B	H	B	L	H
CH10	gUNC17891700	46.749	H	B	H	L	L	L	B	H	H	L	H	B	H	H	H	H	H	B	L	H	L	H	L	H	H	H	H	H	B	H	H	H	H	H	H	L	H	L	B	H	L	B	B	H	B	L	H
CH10	gJAX00017638	47.7838	H	B	H	L	L	L	B	H	H	L	H	B	H	H	H	H	H	B	L	H	L	H	L	H	H	H	H	H	B	H	H	H	H	H	H	L	H	L	B	H	L	B	B	H	B	L	H
CH10	gbHkupJAX00017686	48.4768	H	B	H	L	L	L	B	H	B	L	H	B	H	H	H	H	H	B	L	H	L	H	L	H	H	H	H	H	B	H	H	H	H	H	H	L	H	L	B	H	L	B	B	H	B	L	H
CH10	gbHkupJAX00017686b	48.4768	H	B	H	L	L	L	B	H	B	L	H	B	H	H	H	H	H	B	L	H	L	H	L	H	H	H	H	H	B	H	H	H	H	H	H	L	H	L	B	H	L	B	B	H	B	L	H
CH10	gUNC17926662	49.3008	H	B	H	L	L	L	B	H	U	L	H	B	H	H	H	H	H	B	L	H	L	H	L	H	H	H	H	H	B	H	H	H	H	H	H	L	H	L	B	H	L	B	B	H	B	L	H
CH10	gUNC17926662b	49.3008	H	B	H	L	L	L	B	H	B	L	H	B	H	H	H	H	H	B	L	H	L	H	L	H	H	H	H	H	B	H	H	H	H	H	H	L	H	L	B	H	L	B	B	H	B	L	H
CH10	UNC18090723	63.213	H	B	H	L	L	L	H	H	U	L	H	B	B	H	H	B	H	B	H	H	L	B	H	H	H	H	H	H	B	H	H	H	H	H	H	L	H	L	B	H	L	B	H	H	H	L	H
CH10	gUNC18091775	63.3638	H	B	H	L	L	L	H	H	H	L	H	B	B	H	H	B	H	B	H	H	L	B	H	H	H	H	H	H	B	H	H	H	H	H	H	L	H	L	B	H	L	B	H	H	H	L	H
CH10	UNC18093847	63.5066	H	B	H	L	L	L	H	H	B	L	H	B	B	H	H	B	H	B	H	H	L	B	H	H	H	H	H	H	B	H	H	H	H	H	H	L	H	L	B	H	L	B	H	H	H	L	H
CH10	UNC18095276	63.6256	H	B	H	L	L	L	H	H	B	L	H	B	B	H	H	B	H	B	H	H	L	B	H	H	H	H	H	H	B	H	H	H	H	H	H	L	H	L	B	H	L	B	H	H	H	L	H
CH10	bHkupJAX00290965	63.7361	H	B	H	L	L	L	H	H	B	L	H	B	B	H	H	B	H	B	H	H	L	B	H	H	H	H	H	H	B	H	H	H	H	H	H	L	H	L	B	H	L	B	H	H	H	L	H
CH10	JAX00018805	63.8257	H	B	H	L	L	L	H	H	U	L	H	B	B	H	H	B	H	B	H	H	L	B	H	H	H	H	H	H	B	H	H	H	H	H	H	L	H	L	B	H	L	U	H	H	H	L	H
CH10	UNC18097690	63.8286	H	B	H	L	L	L	H	H	U	L	H	B	B	H	H	B	H	B	H	H	L	B	H	H	H	H	H	H	B	H	H	H	H	H	H	L	H	L	B	H	L	B	H	H	H	L	H
CH10	UNC18098815	63.897	H	B	H	L	L	L	H	H	U	L	H	B	B	H	H	B	H	B	H	H	L	B	H	H	H	H	H	H	B	H	H	H	H	H	H	L	H	L	B	H	L	U	H	H	H	L	H
CH10	JAX00018835	64.2296	H	B	H	L	L	L	H	H	H	L	H	B	B	H	H	B	H	B	H	H	L	B	H	H	H	H	H	H	B	H	H	H	H	H	H	L	H	L	B	H	L	B	H	H	H	L	H
CH10	UNC18103051	64.2329	H	B	H	L	L	L	H	H	H	L	H	B	B	H	H	B	H	B	H	H	L	B	H	H	H	H	H	H	B	H	H	H	H	H	H	L	H	L	B	H	L	B	H	H	H	L	H
CH10	JAX00291022	64.2495	H	B	H	L	L	L	H	H	U	L	H	B	B	H	H	B	H	B	H	B	L	B	H	H	H	H	H	H	B	H	H	H	H	H	H	L	H	L	B	H	L	B	H	H	H	L	H
CH10	UNC18103560	64.2752	H	B	H	L	L	L	H	H	U	L	H	B	B	H	H	B	H	B	H	B	L	B	H	H	H	H	H	H	B	H	H	H	H	H	H	L	H	L	B	H	L	B	H	H	H	L	H
CH10	UNC18103943	64.3232	H	B	H	L	L	L	H	H	U	L	H	B	B	H	H	B	H	B	H	B	L	B	H	H	H	H	H	H	B	H	H	H	H	H	H	L	H	L	B	H	L	B	H	H	H	L	H
CH10	UNC18104900	64.4067	H	B	H	L	L	L	H	H	B	L	H	B	B	H	H	B	H	B	H	B	L	B	H	H	H	H	H	H	B	H	H	H	H	H	H	L	H	L	B	H	L	B	H	H	H	L	H
CH10	UNC18105059	64.4246	H	B	H	L	L	L	H	H	B	L	H	B	B	H	H	B	H	B	H	B	L	B	H	H	H	H	H	H	B	H	H	H	H	H	H	L	H	L	B	H	L	B	H	H	H	L	H
CH10	UNC18106552	64.55	H	B	H	L	L	L	H	H	B	L	H	B	B	H	H	B	H	B	H	B	L	B	H	H	H	H	H	H	B	H	H	H	H	H	H	L	H	L	B	H	L	B	H	H	H	L	H
CH10	UNC18110527	64.8533	H	B	H	L	L	L	H	H	U	L	H	B	B	H	H	B	H	B	H	B	L	B	H	H	H	H	H	H	B	H	H	H	H	H	H	L	H	L	B	H	L	B	H	H	H	L	H
CH10	UNC18111299	64.9024	H	B	H	L	L	L	H	H	B	L	H	B	B	H	H	B	H	B	H	B	L	B	H	H	H	H	H	H	B	H	H	H	H	H	H	L	H	L	B	H	L	B	H	H	H	L	H
CH10	JAX00291150	65.2158	H	B	H	L	L	L	H	H	U	L	H	B	B	H	H	B	H	B	H	B	L	B	H	H	H	H	H	H	B	H	H	H	H	H	H	L	H	L	B	H	L	B	H	H	H	L	H
CH10	JAX00018909	65.2251	H	B	H	L	L	L	H	H	B	L	H	B	B	H	H	B	H	B	H	B	L	B	H	H	H	H	H	H	B	H	H	H	H	H	H	L	H	L	B	H	L	B	H	H	H	L	H
CH10	UNC18117566	65.3609	H	B	H	L	L	L	H	H	U	L	H	B	B	H	H	B	H	B	H	B	L	B	H	H	H	H	H	H	B	H	H	H	H	H	H	L	H	L	B	H	L	B	H	H	H	L	H
CH10	UNC18120441	65.5627	H	B	H	L	L	L	H	H	H	L	H	B	B	H	H	B	H	B	H	B	L	B	H	H	H	H	H	H	B	H	H	H	H	H	H	L	H	L	B	H	L	B	H	H	H	L	H
CH10	UNC18121717	65.6522	H	B	H	L	L	L	H	H	U	L	H	B	B	H	H	B	H	B	H	B	L	B	H	H	H	H	H	H	B	H	H	H	H	H	H	L	H	L	B	H	L	B	H	H	H	L	H
CH10	JAX00291445	66.901	H	B	H	L	L	L	H	H	H	L	H	B	B	H	H	B	H	B	H	B	L	B	H	H	H	H	B	H	B	H	H	H	H	H	H	L	H	L	B	H	L	B	H	H	H	L	H
CH10	UNC18147051	67.7432	H	B	H	L	L	L	H	H	U	L	H	B	B	H	H	B	L	B	H	B	L	B	H	H	H	H	B	H	B	H	H	H	H	H	H	L	H	L	B	H	L	B	H	H	H	L	H
CH10	UNC18147304	67.7579	H	B	H	L	L	L	H	H	U	L	H	B	B	H	H	B	L	B	H	B	L	B	H	H	H	H	B	H	B	H	H	H	H	H	H	L	H	L	B	H	L	B	H	H	H	L	H
CH10	JAX00019098	67.7582	H	B	H	L	L	L	H	H	H	L	H	B	B	H	H	B	L	B	H	B	L	B	H	H	H	H	B	H	B	H	H	H	H	H	H	L	H	L	B	H	L	B	H	H	H	L	H
CH10	gUNC18152407	68.0308	H	B	H	L	L	L	H	H	H	L	H	B	B	H	H	B	L	B	H	B	L	B	H	H	H	H	B	H	B	H	H	H	H	H	H	L	H	L	B	H	L	U	H	H	H	L	H
CH10	UNC18355681	85.6259	H	B	H	L	L	L	H	H	H	L	H	B	B	H	H	B	L	B	H	B	L	B	H	H	H	H	B	H	B	H	H	H	H	H	H	L	H	H	B	H	L	B	L	B	H	B	H
CH10	gUNC18360870	86.2195	H	B	H	L	L	L	H	H	B	L	L	B	B	H	H	B	L	B	H	B	L	B	H	H	H	H	B	H	B	H	H	H	H	H	H	L	H	H	B	H	L	U	L	B	H	B	H
CH10	gUNC18373564	87.3141	H	B	H	L	L	L	H	B	B	L	L	B	B	H	H	B	L	B	H	B	L	B	H	H	H	H	B	H	B	H	H	H	H	H	H	L	H	H	B	H	L	B	L	B	H	B	H
CH10	mUNC100218653	87.3838	H	B	H	L	L	L	H	B	U	L	L	B	B	H	H	B	L	B	H	B	L	B	H	H	H	H	B	H	B	H	H	H	H	H	H	L	H	H	B	H	L	U	L	B	H	B	H
CH10	gUNC18377858	87.6904	H	B	H	L	L	L	H	B	U	L	L	B	B	H	H	B	L	B	H	B	L	B	H	H	H	H	B	H	B	H	H	H	H	H	H	L	H	H	B	H	L	B	L	B	H	B	H
CH10	JAX00020578	87.7187	H	B	H	L	L	L	H	B	U	L	L	B	B	H	H	B	L	B	H	B	L	B	H	H	H	H	B	H	B	H	H	H	H	H	H	L	H	H	B	H	L	B	L	B	H	B	H
CH10	UNC18381634	88.111	H	B	H	L	L	L	H	B	H	L	L	B	B	H	H	B	L	B	H	B	L	B	H	H	H	H	B	H	B	H	H	H	H	H	H	L	H	H	B	H	L	B	L	B	H	B	H
CH10	SX1103525328	88.1332	H	B	H	L	L	L	H	B	H	L	L	B	B	H	H	B	L	B	H	B	L	B	H	H	H	H	B	H	B	H	H	H	H	H	H	L	H	H	B	H	L	U	L	B	H	B	H
CH10	SSH103572945	89.3236	H	B	H	L	L	L	H	B	B	L	L	B	B	H	H	B	L	B	H	B	L	B	H	H	H	H	B	H	B	H	H	H	H	H	H	L	H	H	B	H	L	H	L	B	H	B	H
CH10	UNC18398171	89.4171	H	B	H	L	L	L	H	B	B	L	L	B	B	H	H	B	L	B	H	B	L	B	H	H	H	H	B	H	B	H	H	H	H	H	H	L	H	H	B	H	L	H	L	B	H	B	H
CH10	JAX00295486	89.6411	H	B	H	L	L	L	H	B	B	L	L	B	B	H	H	B	L	B	H	B	L	B	H	H	H	H	B	H	B	H	H	H	H	H	H	L	H	H	B	H	L	H	L	B	H	B	H
CH10	gUNC18410315	90.2267	H	B	H	L	L	L	H	B	U	L	L	B	B	H	H	B	L	B	H	B	L	B	H	H	H	H	B	H	B	H	H	H	H	H	H	L	H	H	B	H	L	H	L	B	H	B	H
CH10	UNC18411040	90.2795	H	B	H	L	L	L	H	B	U	L	L	B	B	H	H	B	L	B	H	B	L	B	H	H	H	H	B	H	B	H	H	H	H	H	H	L	H	H	B	H	L	H	L	B	H	B	H
CH10	gUNC18415706	90.5749	H	B	H	L	L	L	H	B	U	L	L	B	B	H	H	B	L	B	H	B	L	B	H	H	H	H	B	H	B	H	H	H	H	H	H	L	H	H	B	H	L	H	L	B	H	B	H
CH10	gUNC18415706b	90.5749	H	B	H	L	L	L	H	B	U	L	L	B	B	H	H	B	L	B	H	B	L	B	H	H	H	H	B	H	B	H	H	H	H	H	H	L	H	H	B	H	L	H	L	B	H	B	H
CH10	gUNC18416724	90.6479	H	B	H	L	L	L	H	B	B	L	L	B	B	H	H	B	L	B	H	B	L	B	H	H	H	H	B	H	B	H	H	H	H	H	H	L	H	H	B	H	L	H	L	B	H	B	H
CH10	gUNC18434667	91.9952	H	B	H	L	L	L	H	B	U	L	L	B	B	H	H	B	L	H	H	B	H	B	H	H	H	H	B	H	B	H	H	H	H	H	H	L	H	H	B	H	L	L	L	B	H	B	H
CH10	gUNC18441203	92.4325	H	B	H	L	L	L	H	B	B	L	L	B	B	H	H	B	L	H	H	B	H	B	H	H	H	H	B	H	B	H	H	H	H	H	H	L	H	H	B	H	L	L	L	B	H	B	H
CH10	gUNC18446814	92.9522	H	B	H	L	L	L	H	B	U	L	L	B	B	H	H	B	L	H	H	B	H	B	H	H	H	H	B	H	B	H	H	H	H	H	H	L	H	H	B	H	L	L	L	B	H	B	H
CH10	SSR103724284	93.1071	H	B	H	L	L	L	H	B	H	L	L	B	B	H	H	B	L	H	H	B	H	B	H	H	H	H	B	H	B	H	H	H	H	H	H	L	H	H	B	H	L	L	L	B	H	B	H
CH10	UNC18450758	93.2527	H	B	H	L	L	L	H	B	H	L	L	B	B	H	H	B	L	H	H	B	H	B	H	H	H	H	B	H	B	H	H	H	H	H	H	L	H	H	B	H	L	L	L	B	H	B	H
CH10	SX1103742761	93.569	H	B	H	L	L	L	H	B	H	L	L	B	B	H	H	B	L	H	H	B	H	B	H	H	H	H	B	H	B	H	H	H	H	H	H	L	H	H	B	H	L	L	L	B	H	B	H
CH10	gUNC18460813	93.8581	H	B	H	L	L	L	H	B	H	L	L	B	B	H	H	B	L	H	H	B	H	B	H	H	H	H	B	H	B	H	H	H	H	H	H	L	H	H	B	H	L	L	L	B	H	B	H
CH10	UNC18460813	93.8581	H	B	H	L	L	L	H	B	H	L	L	B	B	H	H	B	L	H	H	B	H	B	H	H	H	H	B	H	B	H	H	H	H	H	H	L	H	H	B	H	L	L	L	B	H	B	H
CH10	gUNC18597320	103.383	H	B	H	L	L	L	H	B	H	L	L	B	B	H	H	B	L	H	H	B	H	B	H	H	H	H	B	B	B	H	H	H	H	H	H	H	H	H	B	L	L	L	L	B	H	B	H
CH10	S1H104145850	103.646	H	B	H	L	L	L	H	B	B	L	L	B	B	H	H	B	L	H	H	B	H	B	H	H	H	H	B	B	B	H	H	H	H	H	H	H	H	H	B	L	L	L	L	B	H	B	H
CH10	SBC104160925	104.023	H	B	H	L	L	L	H	B	B	L	L	B	B	H	H	B	L	H	H	B	H	B	H	H	H	H	B	B	B	H	H	H	H	H	H	H	H	H	B	L	L	L	L	B	H	B	H
CH10	S2H104186122	104.653	H	B	H	L	L	L	H	B	U	L	L	B	B	H	H	B	L	H	H	B	H	B	H	H	H	H	B	B	B	H	H	H	H	H	H	H	H	H	B	L	L	L	L	B	H	B	H
CH10	SAH104216958	105.424	H	B	H	L	L	L	H	B	B	L	L	B	B	H	H	B	L	H	H	B	H	B	H	H	H	H	B	B	B	H	H	H	H	H	H	H	H	H	B	L	L	L	L	B	H	B	H
CH10	S2H104220731	105.518	H	B	H	L	L	L	H	B	U	L	L	B	B	H	H	B	L	H	H	B	H	B	H	H	H	H	B	B	B	H	H	H	H	H	H	H	H	H	B	L	L	L	L	B	H	B	H
CH10	SAH104224990	105.625	H	B	H	L	L	L	H	B	B	L	L	B	B	H	H	B	L	H	H	B	H	B	H	H	H	H	B	B	B	H	H	H	H	H	H	H	H	H	B	L	L	L	L	B	H	B	H
CH10	mUNC100122470	106.637	H	B	H	L	L	L	H	B	B	L	L	B	B	H	H	B	L	H	H	B	H	B	H	H	H	H	B	B	B	H	H	H	H	H	H	H	H	H	B	L	L	L	L	B	H	B	H
CH10	gJAX00298189	107.173	H	B	H	L	L	L	H	B	B	L	L	B	B	H	H	B	L	H	H	B	H	B	H	H	H	H	B	B	B	H	H	H	H	H	H	H	H	H	B	L	L	L	L	B	H	B	H
CH10	mUNC100250895	109.017	U	B	H	L	L	L	U	B	U	L	L	B	B	H	H	B	L	H	H	B	H	B	H	H	H	H	B	B	B	H	H	H	H	H	H	H	H	H	B	L	L	L	L	B	H	B	H
CH10	gUNC18763912	114.55	H	B	H	L	L	H	H	B	B	L	L	B	B	H	H	B	L	H	H	B	H	B	H	H	B	L	B	B	B	H	H	H	H	L	H	H	H	H	B	L	L	L	L	B	H	B	H
CH10	mbHkupUNC100128773	114.81	H	B	H	L	L	H	H	B	B	L	L	B	B	H	H	B	L	H	H	B	H	B	H	H	B	L	B	B	B	B	H	H	H	L	H	H	H	H	B	L	L	L	L	B	H	B	H
CH10	gUNC18782578	115.781	H	B	H	L	L	H	H	B	B	L	L	B	B	H	L	B	L	H	H	B	H	B	H	H	B	L	B	B	B	B	H	H	H	L	H	H	H	H	B	L	L	L	L	B	H	B	H
CH10	S2T104696211	117.405	H	B	H	L	H	H	H	H	H	L	L	B	B	H	L	B	L	H	H	B	H	B	H	H	B	L	B	B	B	B	H	H	H	L	H	H	L	H	B	L	L	L	L	B	H	B	H
CH10	S6Y104696298	117.407	H	B	H	L	H	H	H	H	H	L	L	B	B	H	L	B	L	H	H	B	H	B	H	H	B	L	B	B	B	B	H	H	H	L	H	H	L	H	B	L	L	L	L	B	H	B	H
CH10	S2H104725753	118.144	H	B	H	L	H	H	H	H	U	L	L	B	B	H	L	B	L	H	H	B	H	B	H	H	B	L	B	B	B	B	H	H	H	L	H	H	L	H	B	L	L	L	L	B	H	B	H
CH10	gUNC18816027	118.152	H	B	H	L	H	H	H	H	B	L	L	B	B	H	L	B	L	H	H	B	H	B	H	H	B	L	B	B	B	B	H	H	H	L	H	H	L	H	B	L	L	L	L	B	H	B	H
CH10	gUNC18818892	118.476	H	B	H	L	H	H	H	H	B	L	L	B	B	H	L	B	L	H	H	B	H	B	H	H	B	L	B	B	B	B	H	H	H	L	H	H	L	H	B	L	L	L	L	B	H	B	H
CH10	SAH104744965	118.624	H	B	H	L	H	H	H	H	U	L	L	B	B	H	L	B	L	H	H	B	H	B	H	H	B	L	B	B	B	B	H	H	H	L	H	H	L	H	B	L	L	L	L	B	H	B	H
CH10	S1H104760665	119.017	H	B	H	L	H	H	H	H	B	L	L	B	B	H	L	B	L	H	H	B	H	B	H	H	B	L	B	B	B	B	H	H	H	L	H	H	L	H	B	L	L	L	L	B	H	B	H
CH10	gUNC18828940	119.034	H	B	H	L	H	H	H	H	U	L	L	B	B	H	L	B	L	H	H	B	H	B	H	H	B	L	B	B	B	B	H	H	H	L	H	H	L	H	B	L	L	L	L	B	H	B	H
CH10	SAH104792791	119.82	H	B	H	L	H	H	H	H	U	L	L	B	B	H	L	B	L	H	H	B	H	B	H	H	B	L	B	B	B	B	H	H	H	L	H	H	L	H	B	L	L	L	L	B	H	B	H
CH10	gUNC18849001	120.294	H	B	H	L	H	H	H	H	H	L	L	B	B	H	L	B	L	H	H	B	H	B	H	H	B	L	B	B	B	B	H	H	H	L	H	H	L	H	B	L	L	L	L	B	H	B	H
CH10	gUNC18894265	123.205	H	B	H	L	H	H	H	H	H	L	L	B	B	H	L	B	H	H	H	B	H	B	H	H	B	L	B	B	B	B	H	H	B	L	H	B	L	H	H	L	L	L	L	B	H	B	L
CH10	UNC18902328	123.681	H	B	H	L	H	H	H	H	U	L	L	B	B	H	L	B	H	H	H	B	H	B	H	H	B	L	B	B	B	B	H	H	B	L	H	B	L	H	H	L	L	L	L	B	H	B	L
CH10	gUNC18902983	123.719	H	B	H	L	H	H	H	H	B	L	L	B	B	H	L	B	H	H	H	B	H	B	H	H	B	L	B	B	B	B	H	H	B	L	H	B	L	H	H	L	L	L	L	B	H	B	L
CH10	bHkupUNC100137989	123.739	H	B	H	L	H	H	H	H	U	L	L	B	B	H	L	B	H	H	H	B	H	B	H	H	B	L	B	B	B	B	H	H	B	L	H	B	L	H	H	L	L	L	L	B	H	B	L
CH10	JAX00301558	125.496	H	B	H	L	H	H	H	H	H	L	L	B	B	H	L	B	H	H	H	B	H	B	H	H	B	L	B	B	B	B	H	H	B	L	H	B	L	H	H	L	L	L	L	B	H	B	L
CH10	JAX00301652	125.753	H	B	H	L	H	H	H	H	U	L	L	B	B	H	L	B	H	H	H	B	H	B	H	H	B	L	B	B	B	B	H	H	H	L	H	B	L	H	H	L	L	L	L	B	H	B	L
CH10	UNC18934764	125.777	H	B	H	L	H	H	H	H	B	L	L	B	B	H	L	B	H	H	H	B	H	B	H	H	B	L	B	B	B	B	H	H	H	L	H	B	L	H	H	L	L	L	L	B	H	B	L
CH10	mUNC18935310	125.818	H	B	H	L	H	H	H	H	U	L	L	B	B	H	L	B	H	H	H	B	H	B	H	H	B	L	B	B	B	B	H	H	H	L	H	B	L	H	H	L	L	L	L	B	H	B	L
CH10	UNC18935310	125.818	H	B	H	L	H	H	H	H	U	L	L	B	B	H	L	B	H	H	H	B	H	B	H	H	B	L	B	B	B	B	H	H	H	L	H	B	L	H	H	L	L	L	L	B	H	B	L
CH10	UNC18939302	126.081	H	B	H	L	H	H	H	H	B	L	L	B	B	H	L	B	H	H	H	B	H	B	H	H	B	L	B	B	B	B	H	H	H	L	H	B	L	H	H	L	L	L	L	B	H	B	L
CH10	gUNC18940381	126.142	H	B	H	L	H	H	H	H	U	L	L	B	B	H	L	B	H	H	H	B	H	B	H	H	B	L	B	B	B	B	H	H	H	L	H	B	L	H	H	L	L	L	L	B	H	B	L
CH10	gUNC18953235	126.899	H	B	H	L	H	H	H	H	U	L	L	B	B	H	L	B	H	H	H	B	H	B	H	H	B	L	B	B	B	B	H	H	H	L	H	B	L	H	H	L	L	L	L	B	H	B	L
CH10	UNC18958716	127.327	H	B	H	L	H	H	H	H	B	L	L	B	B	H	L	B	H	H	H	B	H	B	H	H	B	L	B	B	B	B	H	H	H	L	H	B	L	H	H	L	L	L	L	B	H	B	L
CH10	gUNC18975838(!)	129.045	H	B	L	L	U	L	L	L	H	L	L	B	B	B	L	B	U	L	H	B	L	U	U	L	B	L	L	B	B	B	H	U	L	L	H	B	U	L	H	L	L	L	L	B	H	B	L
CH11	mbHkupUNC110000218	3.35546	B	L	H	L	H	H	L	H	H	H	H	L	L	B	H	H	B	B	B	B	H	L	L	L	B	H	L	H	H	H	H	L	B	B	B	B	L	L	L	H	L	H	B	B	L	L	L
CH11	gJAX00023857	4.13987	B	L	H	L	H	H	L	H	U	H	H	L	L	B	H	H	B	B	B	B	H	L	L	L	B	H	L	H	H	H	H	L	B	B	B	B	L	L	L	H	L	H	B	B	L	L	L
CH11	gUNC19001625	4.96892	B	L	H	L	H	H	L	H	H	H	H	L	L	B	H	H	B	B	B	B	H	L	L	L	B	H	L	H	H	H	H	L	B	B	B	B	L	L	L	H	L	H	B	B	L	L	L
CH11	gUNC19001887	4.99364	B	L	H	L	H	H	L	H	U	H	H	L	L	B	H	H	B	B	B	B	H	L	L	L	B	H	L	H	H	H	H	L	B	B	B	B	L	L	L	H	L	H	B	B	L	L	L
CH11	JAX00023924	5.03024	B	L	H	L	H	H	L	H	H	H	H	L	L	B	H	H	B	B	B	B	H	L	L	L	B	H	L	H	H	H	H	L	B	B	B	B	L	L	L	H	L	H	B	B	L	L	L
CH11	SBC110211226	5.28067	B	L	H	L	H	H	L	H	H	H	H	L	L	B	H	H	B	B	B	B	H	L	L	L	B	H	L	H	H	H	H	L	B	B	B	B	L	L	L	H	L	H	B	B	L	L	L
CH11	SBJ110630791	15.7698	B	H	H	L	H	H	L	H	U	H	H	L	H	B	H	H	B	H	B	B	L	L	L	L	B	H	L	H	H	U	U	H	B	B	B	B	L	H	L	H	H	H	B	B	H	L	L
CH11	gUNC19669267	55.6633	H	B	H	B	H	L	H	B	U	H	H	L	H	B	H	H	B	H	L	H	H	H	H	L	H	H	H	B	H	H	L	H	B	B	H	B	L	H	H	H	H	B	H	B	B	H	L
CH11	mUNC19717582	58.7219	H	B	H	B	H	L	H	B	H	H	H	L	H	B	H	H	B	H	L	H	H	H	B	L	H	H	H	B	H	B	L	H	B	B	H	B	L	H	H	H	H	B	L	B	B	H	L
CH11	SAH112467307	61.6827	H	B	H	B	H	L	H	B	H	H	H	H	H	H	H	H	B	H	L	H	H	H	B	L	H	H	H	B	H	B	L	H	H	B	H	B	L	H	H	H	H	B	L	B	B	H	L
CH11	S2H112494691	62.3673	H	B	H	B	H	L	H	B	H	H	H	H	H	H	H	H	B	H	L	H	H	H	B	L	H	H	H	B	H	B	L	H	H	B	H	B	L	H	H	H	H	B	L	B	B	H	L
CH11	gJAX00313230	62.6671	H	B	H	B	H	L	H	B	H	H	H	H	H	H	H	H	B	H	L	H	H	H	B	L	H	H	H	B	H	B	L	H	H	B	H	B	L	H	H	H	H	B	L	B	B	H	L
CH11	gUNCHS031065	63.4793	H	B	H	B	H	L	H	B	U	H	H	H	H	H	H	H	H	H	L	H	H	H	B	L	H	H	H	B	H	B	L	H	H	B	H	B	L	B	H	H	H	U	L	B	B	H	L
CH11	gUNC19796189	64.5506	H	B	H	B	H	L	H	B	U	H	H	H	H	H	H	H	H	H	L	H	H	H	B	L	H	H	H	B	H	B	L	H	H	B	H	H	L	B	H	H	H	B	L	B	B	H	L
CH11	SBC112585554	64.6389	H	B	H	B	H	L	H	B	U	H	H	H	H	H	H	H	H	H	L	H	H	H	B	L	H	H	H	B	H	B	L	H	H	B	H	H	L	B	H	H	H	B	L	B	B	H	L
CH11	mUNC19852326	68.1415	H	B	H	B	H	L	H	B	H	H	H	H	H	H	H	H	H	H	L	H	H	H	B	L	H	H	H	B	H	B	L	H	H	B	H	H	L	B	H	H	H	B	L	B	B	H	L
CH11	S3N112730338	68.2585	H	B	H	B	H	L	H	B	H	H	H	H	H	H	H	H	H	H	L	H	H	H	B	L	H	H	H	B	H	B	L	H	H	B	H	H	L	B	H	H	H	B	L	B	B	H	L
CH11	gUNC110108213	71.8703	H	B	L	B	H	L	H	B	U	L	H	H	H	H	H	H	H	H	H	H	H	H	B	L	H	H	H	B	H	B	L	H	H	B	H	H	L	B	H	H	H	U	L	B	B	H	L
CH11	gJAX00028940	72.5952	H	B	L	B	H	L	H	B	U	L	H	H	H	H	H	H	H	H	H	H	H	H	B	L	H	H	H	B	H	B	L	H	H	B	H	H	L	B	H	H	H	U	L	B	B	H	L
CH11	gUNCHS031291	72.6801	H	B	L	B	H	L	H	B	U	L	H	H	H	H	H	H	H	H	H	H	H	H	B	L	H	H	H	B	H	B	L	H	H	B	H	H	L	B	H	H	H	B	L	B	B	H	L
CH11	gUNCHS031291b	72.6801	H	B	L	B	H	L	H	B	U	L	H	H	H	H	H	H	H	H	H	H	H	H	B	L	H	H	H	B	H	B	L	H	H	B	H	H	L	B	H	H	H	B	L	B	B	H	L
CH11	SSR113177584	79.4396	H	B	L	B	H	L	H	B	H	L	H	H	H	H	H	H	H	H	H	H	H	H	B	L	H	H	H	B	H	B	L	H	H	B	H	H	L	B	H	H	H	B	L	B	B	H	L
CH11	gUNC19974300	79.7733	H	B	L	B	H	L	H	B	U	L	H	H	B	H	H	H	H	H	H	H	H	H	B	L	H	H	H	B	H	B	L	H	H	B	H	H	L	B	H	H	H	B	L	B	B	H	L
CH11	gUNC19979260	80.1942	H	B	L	B	H	L	H	B	H	L	H	H	B	H	H	H	H	H	H	H	H	H	B	L	H	H	H	B	H	B	L	H	H	B	H	H	L	B	H	H	H	U	L	B	B	H	L
CH11	SBJ113279779	81.9945	H	B	L	B	H	L	H	B	U	L	H	H	B	H	H	H	H	H	H	H	H	H	B	L	H	H	H	B	H	B	L	H	H	B	H	H	L	B	H	H	H	U	L	B	B	H	L
CH11	S3C113318363	82.9591	H	B	L	B	H	L	H	B	H	L	H	H	B	H	L	H	H	H	H	H	H	H	B	L	H	H	H	B	B	B	L	H	H	B	H	H	L	B	H	H	H	B	L	B	B	H	L
CH11	gUNC20019373	83.0648	H	B	L	B	H	L	H	B	H	L	H	H	B	H	L	H	H	H	H	H	H	H	B	L	H	H	H	B	B	B	L	H	H	B	H	H	L	B	H	H	H	B	L	B	B	H	L
CH11	S3C113361154	84.0289	H	B	L	B	H	L	H	B	H	L	H	H	B	H	L	H	H	H	H	H	H	H	B	L	H	H	H	B	B	B	L	H	H	B	H	H	L	B	H	H	H	B	L	B	B	H	L
CH11	UNC20031514	84.0688	H	B	L	B	H	L	H	B	H	L	H	H	B	H	L	H	H	H	H	H	H	H	B	L	H	H	H	B	B	B	L	H	H	B	H	H	L	B	H	H	H	U	L	B	B	H	L
CH11	UNC20034637	84.3639	H	B	L	B	H	L	H	B	L	L	H	H	B	H	L	H	H	H	H	H	H	H	B	L	H	H	H	B	B	B	L	H	H	B	H	H	L	B	H	H	H	B	L	B	B	H	L
CH11	UNC20035189	84.4206	H	B	L	B	H	L	H	B	L	L	H	H	B	H	L	H	H	H	H	H	H	H	B	L	H	H	H	B	B	B	L	H	H	B	H	H	L	B	H	H	H	B	L	B	B	H	L
CH11	UNC20054494	86.4899	H	B	L	B	H	L	H	B	L	L	H	H	H	H	L	H	H	H	H	H	H	H	B	L	H	H	H	B	B	B	L	H	H	B	H	H	L	B	H	H	H	B	L	B	B	H	L
CH11	JAX00317237	86.5551	H	B	L	B	H	L	H	B	U	L	H	H	H	H	L	H	H	H	H	H	H	H	B	L	H	H	H	B	B	B	L	H	H	B	H	H	L	B	H	H	H	U	L	B	B	H	L
CH11	gUNC20056500	86.7234	H	B	L	B	H	L	H	B	L	L	H	H	H	H	L	H	H	H	H	H	H	H	B	L	H	H	H	B	B	B	L	H	H	B	H	H	L	B	H	H	H	B	L	B	B	H	L
CH11	gUNC20057865	86.86	H	B	L	B	H	L	H	B	U	L	H	H	H	H	L	H	H	H	H	H	H	H	B	L	H	H	H	B	B	B	L	H	H	B	H	H	L	B	H	H	H	B	L	B	B	H	L
CH11	UNC20058777	86.9406	H	B	L	B	H	L	H	B	H	L	H	H	H	H	L	H	H	H	H	H	H	H	B	L	H	H	H	B	B	B	L	H	H	B	H	H	L	B	H	H	H	B	L	B	B	H	L
CH11	JAX00317469	88.2726	H	B	L	B	H	L	H	B	U	L	H	H	H	H	L	H	H	H	H	H	H	H	B	L	H	H	H	B	B	B	L	H	H	B	H	H	L	B	H	H	H	B	L	B	B	H	L
CH11	gUNC20074772	88.3372	H	B	L	B	H	L	H	B	U	L	H	H	H	H	L	H	H	H	H	H	H	H	B	L	H	H	H	B	B	B	L	H	H	B	H	H	L	B	H	H	H	B	L	B	B	H	L
CH11	gUNC20074772b	88.3372	H	B	L	B	H	L	H	B	H	L	H	H	H	H	L	H	H	H	H	H	H	H	B	L	H	H	H	B	B	B	L	H	H	B	H	H	L	B	H	H	H	B	L	B	B	H	L
CH11	gUNC20087745	89.2642	H	B	L	B	H	L	H	B	H	L	H	H	H	H	L	H	H	H	H	H	H	H	B	L	H	H	H	B	B	B	L	H	H	B	H	H	L	B	H	B	H	U	L	B	B	H	L
CH11	gUNCHS031869	92.2682	H	B	L	B	H	L	H	B	U	H	H	H	H	H	L	H	H	H	H	H	H	H	B	L	H	H	H	B	B	B	H	H	H	B	H	H	L	B	H	B	L	B	L	B	B	H	L
CH11	UNC20153702	93.3824	H	B	L	B	H	L	H	B	U	H	H	H	H	H	L	H	H	H	H	H	H	H	B	L	H	H	H	B	B	B	H	H	H	B	H	H	L	B	H	B	L	U	L	B	B	H	L
CH11	SS6113738551	93.4638	H	B	L	B	H	L	H	B	U	H	H	H	H	H	L	H	H	H	H	H	H	H	B	L	H	H	H	B	B	B	H	H	H	B	H	H	L	B	H	B	L	U	L	B	B	H	L
CH11	S6H113847165	96.1791	H	B	L	B	H	L	H	B	L	H	H	H	H	H	L	H	H	H	H	H	H	H	B	L	H	H	H	H	B	B	H	H	H	B	H	H	L	B	H	B	L	U	L	B	B	H	L
CH11	gUNC20211855	97.9713	H	B	L	B	H	L	H	B	H	H	H	H	H	H	L	H	H	H	H	H	H	B	B	L	B	H	H	H	B	B	H	H	H	B	H	H	L	B	H	B	L	U	L	B	B	H	L
CH11	mUNC20253104	101.281	H	B	L	H	H	L	L	B	U	H	H	H	H	H	L	H	H	H	L	H	H	B	B	L	H	H	H	H	B	B	H	H	H	B	H	B	L	B	H	B	L	B	L	H	B	H	L
CH11	mJAX00031104	101.856	H	B	L	H	H	L	L	B	U	H	H	H	H	H	L	H	H	H	L	H	H	B	B	L	H	H	H	H	B	B	H	H	H	B	H	B	L	B	H	B	L	U	L	H	B	H	L
CH11	UNC20272817	102.875	H	B	L	H	H	H	L	B	H	H	H	H	H	H	L	H	H	H	L	H	H	B	B	L	H	H	H	H	B	B	H	H	H	B	H	B	L	B	H	B	L	U	L	H	B	L	L
CH11	JAX00031181	102.886	H	B	L	H	H	H	L	B	U	H	H	H	H	H	L	H	H	H	L	H	H	B	B	L	H	H	H	H	B	B	H	H	H	B	H	B	L	B	H	B	L	B	L	H	B	L	L
CH11	SS6114115528	102.888	H	B	L	H	H	H	L	B	H	H	H	H	H	H	L	H	H	H	L	H	H	B	B	L	H	H	H	H	B	B	H	H	H	B	H	B	L	B	H	B	L	B	L	H	B	L	L
CH11	SS6114116631	102.916	H	B	L	H	H	H	L	B	U	H	H	H	H	H	L	H	H	H	L	H	H	B	B	L	H	H	H	H	B	B	H	H	H	B	H	B	L	B	H	B	L	B	L	H	B	L	L
CH11	UNC20280192	103.425	H	B	L	H	H	H	L	H	U	H	H	H	H	H	L	H	H	H	L	H	H	B	B	L	H	H	H	H	B	B	H	H	H	B	H	B	L	B	H	B	L	H	L	H	B	L	L
CH11	UNC20283723	103.73	H	B	L	H	H	H	L	H	H	H	H	H	H	H	L	H	H	H	L	H	H	B	B	L	H	H	H	H	B	H	H	H	H	B	H	B	L	B	H	B	L	H	L	H	B	H	L
CH11	gJAX00031251	103.812	H	B	L	H	H	H	L	H	H	H	H	H	H	H	L	H	H	H	L	H	H	B	B	L	H	H	H	H	B	H	H	H	H	B	H	B	L	B	H	B	L	H	L	H	B	H	L
CH11	SBT114153775	103.844	H	B	L	H	H	H	L	H	U	H	H	H	H	H	L	H	H	H	L	H	H	B	B	L	H	H	H	H	B	H	H	H	H	B	H	B	L	B	H	B	L	H	L	H	B	H	L
CH11	UNC20288255	104.029	H	B	L	H	H	H	L	H	U	H	H	H	H	H	L	H	H	H	L	H	H	B	B	U	H	H	H	H	B	H	H	H	H	B	H	B	L	B	H	B	L	H	L	H	B	H	L
CH11	S1H114171157	104.279	H	B	L	H	H	H	L	H	U	H	H	H	H	H	L	H	H	H	L	H	H	B	B	L	H	H	H	H	B	H	H	H	H	B	H	B	L	B	H	B	L	H	L	H	B	H	L
CH11	S1L114171160	104.279	H	B	L	H	H	H	L	H	H	H	H	H	H	H	L	H	H	H	L	H	H	B	B	L	H	H	H	H	B	H	H	H	H	B	H	B	L	B	H	B	L	H	L	H	B	H	L
CH11	UNC20294764	104.479	H	B	L	H	H	H	L	H	L	H	H	H	H	H	L	H	H	H	L	H	H	B	B	L	H	H	H	H	B	H	H	H	H	B	H	B	L	B	H	B	L	H	L	H	B	H	L
CH11	SS6114180307	104.508	H	B	L	H	H	H	L	H	U	H	H	H	H	H	L	H	H	H	L	H	H	B	B	L	H	H	H	H	B	H	H	H	H	B	H	B	L	B	H	B	L	H	L	H	B	H	L
CH11	SS6114182096	104.552	H	B	L	H	H	H	L	H	L	H	H	H	H	H	L	H	H	H	L	H	H	B	B	L	H	H	H	H	B	H	H	H	H	B	H	B	L	B	H	B	L	H	L	H	B	H	L
CH11	JAX00320842	104.676	H	B	L	H	H	H	L	H	L	H	H	H	H	H	L	H	H	H	L	H	H	B	B	L	H	H	H	H	B	H	H	H	H	B	H	B	L	B	H	B	L	H	L	H	B	H	L
CH11	mJAX00320842	104.676	H	B	L	H	H	H	L	H	L	H	H	H	H	H	L	H	H	H	L	H	H	B	B	L	H	H	H	H	B	H	H	H	H	B	H	B	L	B	H	B	L	H	L	H	B	H	L
CH11	UNC20298477	104.737	H	B	L	H	H	H	L	H	U	H	H	H	H	H	L	H	H	H	L	H	H	B	B	L	H	H	H	H	B	H	H	H	H	B	H	B	L	B	H	B	L	H	L	H	B	H	L
CH11	UNC20298538	104.743	H	B	L	H	H	H	L	H	U	H	H	H	H	H	L	H	H	H	L	H	H	B	B	L	H	H	H	H	B	H	H	H	H	B	H	B	L	B	H	B	L	H	L	H	B	H	L
CH11	UNC20299011	104.778	H	B	L	H	H	H	L	H	H	H	H	H	H	H	L	H	H	H	L	H	H	B	B	L	H	H	H	H	B	H	H	H	H	B	H	B	L	B	H	B	L	H	L	H	B	H	L
CH11	UNC20299541	104.817	H	B	L	H	H	H	L	H	H	H	H	H	H	H	L	H	H	H	L	H	H	B	B	L	H	H	H	H	B	H	H	H	H	B	H	B	L	B	H	B	L	H	L	H	B	H	L
CH11	UNC20300480	104.875	H	B	L	H	H	H	L	H	H	H	H	H	H	H	L	H	H	H	L	H	H	B	B	L	H	H	H	H	B	H	H	H	H	B	H	B	L	B	H	B	L	H	L	H	B	H	L
CH11	UNC20300592	104.881	H	B	L	H	H	H	L	H	U	H	H	H	H	H	L	H	H	H	L	H	H	B	B	L	H	H	H	H	B	H	H	H	H	B	H	B	L	B	H	B	L	H	L	H	B	H	L
CH11	UNC20301046	104.933	H	B	L	H	H	H	L	H	U	H	H	H	H	H	L	H	H	H	L	H	H	B	B	L	H	H	H	H	B	H	H	H	H	B	H	B	L	B	H	B	L	H	L	H	B	H	L
CH11	UNC20301207	104.941	H	B	L	H	H	H	L	H	U	H	H	H	H	H	L	H	H	H	L	H	H	B	B	L	H	H	H	H	B	H	H	H	H	B	H	B	L	B	H	B	L	H	L	H	B	H	L
CH11	UNC20303950	105.194	H	B	L	H	H	H	L	H	L	H	H	H	H	H	L	H	H	H	L	H	H	B	B	L	H	U	H	U	B	H	H	H	H	B	H	B	L	B	H	B	L	H	L	H	B	H	L
CH11	SBJ114214093	105.352	H	B	L	H	H	H	L	H	U	H	H	H	H	H	L	H	H	H	L	H	H	B	B	L	H	B	H	H	B	H	H	H	H	B	H	B	L	B	H	B	L	H	L	H	B	H	L
CH11	UNC110169545	105.406	H	B	L	H	H	H	L	H	U	H	H	H	H	H	L	H	H	H	L	H	H	B	B	L	H	B	H	H	B	H	H	H	H	B	H	B	L	B	H	B	L	H	L	H	B	H	L
CH11	UNC20306880	105.467	H	B	L	H	H	H	L	H	U	H	H	H	H	H	L	H	H	H	L	H	H	B	B	L	H	B	H	H	B	H	H	H	H	B	H	B	L	B	H	B	L	H	L	H	B	H	L
CH11	gUNC20308037	105.557	H	B	L	H	H	H	L	H	U	H	H	H	H	H	L	H	H	H	L	H	H	B	B	L	H	B	H	H	B	H	H	H	H	B	H	B	L	B	H	B	L	H	L	H	B	H	L
CH11	UNC20308037	105.557	H	B	L	H	H	H	L	H	U	H	H	H	H	H	L	H	H	H	L	H	H	B	B	L	H	B	H	H	B	H	H	H	H	B	H	B	L	B	H	B	L	H	L	H	B	H	L
CH11	gUNC20341304	108.233	H	B	L	H	H	H	L	H	U	H	H	H	H	H	L	H	H	H	L	H	B	B	B	L	H	B	H	H	B	H	H	H	H	B	H	B	L	B	L	B	L	L	L	H	L	H	L
CH11	SBC114370691	109.267	H	B	L	H	H	H	L	H	U	H	H	H	H	H	L	H	H	H	L	H	B	B	B	L	H	B	H	H	B	H	H	H	H	B	H	B	L	B	L	B	L	L	L	H	L	H	L
CH11	gUNC20371249	110.195	H	B	L	H	H	H	L	H	L	H	H	H	H	H	L	H	H	H	L	B	B	B	B	L	H	B	H	H	B	H	H	H	H	B	H	B	H	B	L	B	L	L	L	H	L	H	H
CH11	SFT114427484	110.687	H	B	L	H	H	H	L	H	H	H	H	H	H	H	L	H	H	H	L	B	B	B	B	L	H	B	H	H	B	H	H	H	H	B	H	B	H	B	L	B	L	L	L	H	L	H	H
CH11	SFT114575933	114.398	H	B	L	H	H	H	L	H	H	H	H	H	H	H	L	H	H	H	L	B	B	B	B	L	H	B	B	H	B	L	H	H	H	B	L	H	H	B	L	B	L	L	H	H	L	H	H
CH11	gUNC20474477	116.481	H	B	L	L	H	H	L	H	H	H	H	H	H	H	L	H	H	H	L	B	B	H	B	L	H	B	B	H	B	L	H	H	H	B	L	H	H	B	L	B	L	L	H	H	L	H	H
CH11	S6T114666720	116.668	H	B	L	L	H	H	L	H	H	H	H	H	H	H	L	H	H	H	L	B	B	H	B	L	H	B	B	H	B	L	H	H	H	B	L	H	H	B	L	B	L	L	H	H	L	H	H
CH11	gUNC20487531	117.383	H	B	L	L	H	H	H	H	L	H	H	H	H	H	L	H	H	H	L	B	B	H	B	L	H	B	B	H	B	L	H	H	H	B	H	H	H	B	L	B	L	L	H	H	L	H	H
CH11	mUNC20496814	118.091	H	H	L	L	H	H	H	H	L	H	H	H	H	H	L	H	H	H	L	B	B	H	B	L	H	B	B	H	B	L	H	H	H	B	H	H	H	B	L	B	L	L	H	H	L	H	H
CH11	mUNC20502282	118.522	H	H	L	L	H	H	H	H	U	H	H	H	H	H	L	H	H	H	L	B	B	H	B	L	H	B	B	H	B	L	H	H	H	B	H	H	H	B	L	B	L	L	H	H	L	H	H
CH11	gJAX00032537	121.01	H	H	L	L	H	H	H	H	H	H	H	H	H	H	L	H	H	L	L	B	B	H	B	L	H	B	B	B	B	L	H	H	H	B	H	H	H	B	L	B	L	L	H	H	L	H	H
CH11	UNC20530876	121.052	H	H	L	L	H	H	H	H	U	H	H	H	H	H	L	H	H	L	L	B	B	H	B	L	H	B	B	B	B	L	H	H	H	B	H	H	H	B	L	B	L	L	H	H	L	H	H
CH12	gbHkupUNC120343260	4.17684	H	H	B	H	B	H	L	B	U	L	H	B	B	L	B	H	B	L	H	B	H	L	L	H	B	L	L	H	H	L	H	H	H	B	B	L	H	B	L	H	H	B	H	H	B	B	H
CH12	gUNC20565224	5.59394	H	H	B	H	B	H	L	B	L	L	H	B	B	L	B	H	B	L	H	B	H	L	L	H	B	L	L	H	H	L	H	H	H	B	B	L	H	B	L	H	H	B	H	B	B	B	H
CH12	mUNC20573991	6.62551	H	H	B	H	B	H	L	B	L	L	H	B	B	H	B	H	B	L	H	B	H	L	L	H	B	L	L	H	H	L	H	H	H	B	B	L	H	B	L	H	H	B	H	B	B	B	H
CH12	SBJ120270751	6.76879	H	H	B	H	B	H	L	B	L	L	H	B	B	H	B	H	B	L	H	B	H	L	L	H	B	L	L	H	H	L	H	H	H	B	B	L	H	B	L	H	H	B	H	B	B	B	H
CH12	gUNC20586746	7.81543	H	H	B	H	B	H	L	B	U	L	H	B	B	H	B	H	B	L	H	B	H	L	L	H	B	L	L	H	H	L	H	H	H	B	B	L	H	B	L	H	H	B	H	B	B	B	H
CH12	mUNC20595628	8.51009	H	H	B	L	B	H	L	B	H	L	H	B	B	H	B	H	B	L	H	B	H	L	L	H	B	L	L	H	H	L	H	H	H	B	B	L	H	B	L	H	H	B	H	B	B	B	H
CH12	gUNC20602818	9.2996	H	H	B	L	B	H	L	B	U	L	H	B	B	H	B	H	B	L	H	B	H	L	L	H	B	L	L	H	H	L	H	H	H	B	B	L	H	B	L	H	H	B	H	B	B	B	H
CH12	SBC120393375	9.83438	H	H	B	L	B	H	L	B	H	L	H	B	B	H	B	H	B	L	H	B	H	L	L	H	B	L	L	H	H	L	H	H	H	B	B	L	H	B	L	H	H	B	H	B	B	B	H
CH12	gUNCHS032801	11.2995	H	H	B	L	B	H	L	B	U	L	H	B	B	H	B	H	B	L	H	B	B	L	L	B	B	L	L	H	H	L	H	H	H	B	B	L	H	B	H	H	H	B	H	B	B	B	H
CH12	gJAX00325605	11.6082	H	H	B	L	B	H	L	B	U	L	H	B	B	H	B	H	B	L	H	B	B	L	L	B	B	L	L	H	H	L	H	H	H	B	B	L	H	B	H	H	H	B	H	B	B	B	H
CH12	mUNC120009435	13.7369	H	H	H	L	B	H	L	B	L	L	H	B	B	H	B	H	B	L	H	H	B	L	L	B	B	L	L	H	H	L	H	H	H	B	B	L	H	B	H	H	H	B	H	B	B	B	H
CH12	gUNC20662364	13.8455	H	H	H	L	B	H	L	B	L	L	H	B	B	H	B	H	B	L	H	H	B	L	L	B	B	L	L	H	H	L	H	H	H	B	B	L	H	B	H	H	H	B	H	B	B	B	H
CH12	SSR120555294	13.8824	H	H	H	L	B	H	L	B	U	L	H	B	B	H	B	H	B	L	H	H	B	L	L	B	B	L	L	H	H	L	H	H	H	B	B	L	H	B	H	H	H	B	H	B	B	B	H
CH12	gJAX00326602	15.5727	H	H	H	L	B	H	L	B	L	L	H	B	B	H	B	H	B	L	H	H	B	L	L	B	B	L	L	H	H	L	H	H	H	B	B	L	H	B	H	H	H	B	H	B	B	B	H
CH12	SAH120849676	21.2419	H	H	H	L	B	H	L	B	L	H	H	B	B	H	B	H	B	L	H	H	B	L	L	B	H	L	L	H	H	L	H	H	H	B	B	L	H	B	H	H	H	B	H	B	B	B	H
CH12	SAJ120850317	21.2579	H	H	H	L	B	H	L	B	L	H	H	B	B	H	B	H	B	L	H	H	B	L	L	B	H	L	L	H	H	L	H	H	H	B	B	L	H	B	H	H	H	B	H	B	B	B	H
CH12	SBC121032076	25.8019	H	H	H	L	B	H	L	B	H	H	H	B	B	H	B	H	B	L	H	H	B	L	H	B	H	L	L	H	H	L	H	H	H	B	B	L	H	B	H	H	H	U	H	B	B	B	H
CH12	gUNC20766830	26.7238	H	H	H	L	B	H	L	B	U	H	H	B	B	H	B	H	B	L	H	H	B	L	H	B	H	L	L	H	H	L	H	H	H	B	B	L	H	B	B	H	H	B	H	B	B	B	H
CH12	S3C121089613	27.2403	H	H	H	L	B	H	L	B	U	H	H	B	B	H	B	H	B	L	H	H	B	L	H	B	H	L	L	H	H	L	H	H	H	B	B	L	H	B	B	H	H	B	H	B	B	B	H
CH12	mUNC20806291	29.4715	H	H	H	L	B	H	H	B	H	H	H	B	B	H	B	H	B	L	H	H	B	L	H	B	H	L	L	B	H	L	H	H	H	B	B	L	H	B	B	H	H	B	H	B	B	B	H
CH12	UNC20806568	29.5011	H	H	H	L	B	H	H	B	U	H	H	B	B	H	B	H	B	L	H	H	B	L	H	B	H	L	L	B	H	L	H	H	H	B	B	L	H	B	B	H	H	B	H	B	B	B	H
CH12	gUNC20829286	30.9174	H	H	H	L	B	H	H	B	U	H	H	B	B	H	B	H	B	L	H	U	B	L	H	B	H	L	L	B	H	L	H	H	H	B	B	L	H	B	B	H	H	B	H	B	B	B	H
CH12	mUNC120099831	31.7576	H	H	H	L	B	H	H	B	H	B	H	B	B	H	B	H	B	L	H	H	B	L	H	B	H	L	L	B	H	H	H	H	H	B	B	L	H	B	B	H	H	B	H	B	B	B	H
CH12	gUNCHS033183	34.1976	H	H	H	L	B	H	H	B	H	B	H	B	B	H	B	H	B	L	L	H	B	L	H	B	H	L	L	B	H	H	H	H	H	B	B	L	H	B	B	H	H	B	H	B	B	B	H
CH12	gUNC20885486	35.3632	H	H	H	L	B	H	H	B	H	B	H	B	B	H	B	H	B	L	L	H	B	L	H	B	H	L	L	B	H	H	H	H	H	B	B	L	H	B	B	H	H	B	H	B	B	B	H
CH12	S3N121457397	36.4349	H	H	H	L	B	L	H	B	U	B	H	B	B	H	B	H	B	L	L	H	B	L	H	B	H	L	L	B	B	H	H	H	B	B	B	L	H	B	B	H	H	B	H	B	B	B	H
CH12	gUNC20905735	36.7212	H	H	H	L	B	L	H	B	L	B	H	B	B	H	B	H	B	L	L	H	B	L	H	B	H	L	L	B	B	H	H	H	B	B	B	L	H	B	B	H	H	B	H	B	B	B	H
CH12	mJAX00035022	37.7086	H	H	H	L	B	L	H	B	L	B	H	B	B	H	B	H	B	L	L	H	B	L	H	B	H	L	L	B	B	H	H	H	B	B	B	L	H	B	B	H	H	B	H	B	B	B	H
CH12	gUNC20986144	42.6805	H	H	H	L	B	L	H	B	L	B	H	B	B	H	B	H	B	L	L	H	B	L	H	B	H	L	L	B	B	H	H	H	B	B	B	L	H	B	B	H	H	B	H	B	B	B	H
CH12	SFT121773284	44.3321	H	H	H	L	B	L	H	B	U	B	H	B	B	H	B	H	B	L	L	H	B	L	H	B	H	L	L	B	B	H	H	H	B	B	B	L	H	B	B	H	H	B	H	B	B	B	H
CH12	mUNC120395328	44.3908	H	H	H	L	B	L	H	B	H	B	H	B	B	H	B	H	B	L	L	H	B	L	H	B	H	L	L	B	B	H	H	H	B	B	B	L	H	B	B	H	H	B	H	B	B	B	H
CH12	SBT121795153	44.8788	H	H	H	L	B	L	H	B	U	B	H	B	B	H	B	H	B	L	L	H	B	L	H	B	H	L	L	B	B	H	H	H	B	B	B	L	H	B	B	H	H	B	H	B	B	B	H
CH12	gUNCHS033398	45.1631	H	H	H	L	B	L	H	B	U	B	H	B	B	H	B	H	B	L	L	H	B	L	H	B	H	L	L	B	B	H	H	H	B	B	B	L	H	B	B	H	H	B	H	B	B	B	H
CH12	gUNC21036689	46.1158	H	H	H	L	B	L	H	B	H	B	H	B	B	H	B	H	B	L	L	H	B	L	H	B	H	L	L	B	B	H	H	H	B	B	B	L	H	H	B	H	H	B	H	B	B	B	H
CH12	mJAX00035691	46.6054	H	H	H	L	B	L	H	B	U	B	H	B	B	H	B	H	B	L	L	H	B	L	H	B	H	L	L	B	B	H	H	H	B	B	B	L	H	H	B	H	H	B	H	B	B	B	H
CH12	gUNC21049668	47.0478	H	H	H	L	B	L	H	B	L	B	H	B	B	H	B	H	B	L	L	H	B	L	H	B	H	L	L	B	B	H	H	H	B	B	B	L	H	H	B	H	H	B	H	B	B	B	H
CH12	gUNC21086396	50.3846	H	H	H	L	B	L	H	B	L	B	H	B	B	H	B	H	B	L	L	H	B	L	H	B	H	L	L	B	B	H	H	H	B	B	B	L	H	H	B	H	H	B	H	B	B	B	H
CH12	gUNC21095290	51.0431	H	H	H	L	B	L	H	B	H	B	H	B	B	H	B	H	B	L	L	U	B	L	H	B	H	L	L	B	B	H	H	H	B	H	B	L	H	H	B	H	H	B	H	B	B	B	H
CH12	gJAX00036087	51.8491	H	H	H	L	B	L	H	B	H	B	H	B	B	H	B	H	B	L	L	H	B	L	H	B	H	L	L	B	B	H	H	H	B	H	B	L	H	H	B	H	H	B	H	B	B	B	H
CH12	gUNC21127581	53.5384	H	H	H	L	B	L	H	B	L	B	H	B	B	H	B	H	B	L	L	H	B	L	H	B	H	L	L	B	B	H	H	H	B	H	B	L	H	H	B	H	H	B	H	B	B	B	H
CH12	SBJ122182223	54.5556	H	H	H	L	B	L	H	B	U	B	H	B	B	H	B	H	B	L	L	H	B	L	H	B	H	L	L	B	B	H	H	H	B	H	B	L	H	H	B	H	H	B	H	B	B	B	H
CH12	gUNC21143369	54.5903	H	H	H	L	B	L	H	B	L	B	H	B	B	H	B	H	B	L	L	H	B	L	H	B	H	L	L	B	B	H	H	H	B	H	B	L	H	H	B	H	H	B	H	B	B	B	H
CH12	mUNC120406284	56.9764	H	H	H	L	B	L	H	B	H	B	H	B	B	H	B	H	B	L	L	H	B	L	H	B	H	L	L	B	B	H	H	H	B	H	B	L	H	H	B	H	H	B	H	B	B	B	H
CH12	gUNC21181993	57.9096	H	H	H	L	B	L	H	B	U	B	H	B	B	H	B	H	B	L	L	H	B	L	H	B	H	L	L	B	B	H	H	H	B	H	B	L	H	H	B	H	H	B	H	B	B	B	H
CH12	SAJ122329144	58.2286	H	H	H	L	B	L	H	B	H	B	H	B	B	H	B	H	B	L	L	H	B	L	H	B	L	L	L	B	B	H	H	H	B	H	B	L	H	H	B	H	L	B	H	B	B	B	H
CH12	gUNC21262447	63.5594	H	H	H	L	B	L	H	B	U	B	H	B	B	H	B	H	H	L	L	H	B	L	H	B	L	L	L	B	B	H	H	H	B	H	B	L	H	H	B	H	L	B	H	B	B	B	H
CH12	gUNC120166420	63.966	H	H	H	L	B	L	H	B	L	B	H	B	B	H	B	H	H	L	L	H	B	L	H	B	L	L	L	B	B	H	H	H	B	H	B	L	H	H	B	H	L	B	H	B	B	B	H
CH12	mUNC120417048	65.6753	H	H	H	L	B	L	H	B	U	B	H	B	B	H	B	H	L	L	L	H	B	L	H	B	L	L	L	B	B	H	H	H	B	H	B	L	H	H	B	H	L	B	H	B	B	B	H
CH12	S3C122647423	66.1856	H	H	H	L	B	L	H	B	U	B	H	B	B	H	B	H	L	L	L	H	B	L	H	B	L	L	L	B	B	H	H	H	B	H	B	L	H	H	B	H	L	B	H	B	B	B	H
CH12	S3C122647425	66.1856	H	H	H	L	B	L	H	B	L	B	H	B	B	H	B	H	L	L	L	H	B	L	H	B	L	L	L	B	B	H	H	H	B	H	B	L	H	H	B	H	L	B	H	B	B	B	H
CH12	mbHkupUNC120171345	67.7698	H	H	H	L	B	L	B	B	U	B	H	B	B	H	B	H	L	L	L	H	B	L	H	B	L	L	L	B	B	H	H	L	B	H	B	L	H	H	B	L	L	B	H	B	B	B	H
CH12	gJAX00336586	68.3727	H	H	H	L	B	L	B	B	U	B	H	B	B	H	B	H	L	L	L	H	B	L	H	B	L	L	L	B	B	H	H	L	B	H	B	L	H	H	B	L	L	B	H	B	B	B	H
CH12	gUNC21331337	68.7876	H	H	H	L	B	L	B	B	U	B	H	B	B	H	B	H	L	L	L	H	B	L	H	B	L	L	L	B	B	H	H	L	B	H	B	L	H	H	B	L	L	B	H	B	B	B	H
CH12	SS6122758713	68.9678	H	H	H	L	B	L	B	B	H	B	H	B	B	H	B	H	L	L	L	H	B	L	H	B	L	L	L	B	B	H	H	L	B	H	B	L	H	H	B	L	L	B	H	B	B	B	H
CH12	UNC21333593	68.98	H	H	H	L	B	L	B	B	H	B	H	B	B	H	B	H	L	L	L	H	B	L	H	B	L	L	L	B	B	H	H	L	B	H	B	L	H	H	B	L	L	B	H	B	B	B	H
CH12	SS6122791698	69.7925	H	H	H	L	B	L	B	B	H	B	H	B	B	H	B	H	L	L	L	H	B	L	H	B	L	L	L	B	B	H	H	L	B	H	B	L	H	H	B	L	L	B	H	B	B	B	H
CH12	SS6122807270	70.1818	H	H	H	L	B	L	B	B	L	B	H	B	B	H	B	H	L	L	L	H	B	L	H	B	L	L	L	B	B	H	H	L	B	H	B	L	H	H	B	L	L	B	H	B	B	B	H
CH12	UNC21349278	70.1976	H	H	H	L	B	L	B	B	L	B	H	B	B	H	B	H	L	L	L	H	B	L	H	B	L	L	L	B	B	H	H	L	B	H	B	L	H	H	B	L	L	B	H	B	B	B	H
CH12	S2T122811410	70.2853	H	H	H	L	B	L	B	B	U	B	H	B	B	H	B	H	L	L	L	H	B	L	H	B	L	L	L	B	B	H	H	L	B	H	B	L	H	H	B	L	L	B	H	B	B	B	H
CH12	JAX00037459	70.3005	H	H	H	L	B	L	B	B	L	B	H	B	B	H	B	H	L	L	L	H	B	L	H	B	L	L	L	B	B	H	H	L	B	H	B	L	H	H	B	L	L	B	H	B	B	B	H
CH12	UNC21357767	70.7058	H	H	H	L	B	L	B	B	U	B	H	B	B	H	B	H	L	L	L	H	B	L	H	B	L	L	L	B	B	H	H	L	B	H	B	L	H	H	B	L	L	B	H	B	B	B	H
CH12	UNC21360091	70.8624	H	H	H	L	B	L	B	B	L	B	H	B	B	H	B	H	L	L	L	H	B	L	H	B	L	L	L	B	B	H	H	L	B	H	B	L	H	H	B	L	L	B	H	B	B	B	H
CH12	UNC21368651	71.4565	H	H	H	L	B	L	B	B	H	B	H	B	B	H	B	H	L	L	L	H	B	L	H	B	L	L	L	B	B	H	H	L	B	H	B	L	H	H	B	L	L	B	H	B	B	B	H
CH12	SBJ122881832	72.0458	H	H	H	L	B	L	B	B	U	B	H	B	B	H	B	H	L	L	L	H	B	L	H	B	L	L	L	B	B	H	H	L	B	H	B	L	H	H	B	L	L	B	H	B	B	B	H
CH12	SS6122883905	72.0976	H	H	H	L	B	L	B	B	H	B	H	B	B	H	B	H	L	L	L	H	B	L	H	B	L	L	L	B	B	H	H	L	B	H	B	L	H	H	B	L	L	B	H	B	B	B	H
CH12	gUNC21380728	72.2227	H	H	H	L	B	L	B	B	H	B	H	B	B	H	B	H	L	L	L	H	B	L	H	B	L	L	L	B	B	H	H	L	B	H	B	L	H	H	B	L	L	B	H	B	B	B	H
CH12	UNC21382769	72.3473	H	H	H	L	B	L	B	B	H	B	H	B	B	H	B	H	L	L	L	H	B	L	H	B	L	L	L	B	B	H	H	L	B	H	B	L	H	H	B	L	L	B	H	B	B	B	H
CH12	SS6122895827	72.3957	H	H	H	L	B	L	B	B	H	B	H	B	B	H	B	H	L	L	L	H	B	L	H	B	L	L	L	B	B	H	H	L	B	H	B	L	H	H	B	L	L	B	H	B	B	B	H
CH12	SS6122897382	72.4346	H	H	H	L	B	L	B	B	U	B	H	B	B	H	B	H	L	L	L	H	B	L	H	B	L	L	L	B	B	H	H	L	B	H	B	L	H	H	B	L	L	B	H	B	B	B	H
CH12	UNC21390243	72.9253	H	H	H	L	B	L	B	B	H	B	H	B	B	H	B	H	L	L	L	H	B	L	H	B	L	L	L	B	B	H	H	L	B	H	B	L	H	H	B	L	L	B	H	B	B	B	H
CH12	JAX00037670	73.0986	H	H	H	L	B	L	B	B	L	B	H	B	B	H	B	H	L	L	L	H	B	L	H	B	L	L	L	B	B	H	H	L	B	H	B	L	H	H	B	L	L	B	H	B	B	B	H
CH12	UNC21392457	73.1118	H	H	H	L	B	L	B	B	L	B	H	B	B	H	B	H	L	L	L	H	B	L	H	B	L	L	L	B	B	H	H	L	B	H	B	L	H	H	B	L	L	U	H	B	B	B	H
CH12	JAX00037689	73.3764	H	H	H	L	B	L	B	B	U	B	H	B	B	H	B	H	L	L	L	H	B	L	H	B	L	L	L	B	B	H	H	L	B	H	B	L	H	H	B	L	L	B	H	B	B	B	H
CH12	UNC21395322	73.3965	H	H	H	L	B	L	B	B	H	B	H	B	B	H	B	H	L	L	L	H	B	L	H	B	L	L	L	B	B	H	H	L	B	H	B	L	H	H	B	L	L	B	H	B	B	B	H
CH12	UNC21395813	73.4382	H	H	H	L	B	L	B	B	H	B	H	B	B	H	B	H	L	L	L	H	B	L	H	B	L	L	L	B	B	H	H	L	B	H	B	L	H	H	B	L	L	B	H	B	B	B	H
CH12	UNC21398368	73.6067	H	H	H	L	B	L	B	B	H	B	H	B	B	H	B	H	L	L	L	H	B	L	H	B	L	L	L	B	B	H	H	L	B	H	B	L	H	H	B	L	L	B	H	B	B	B	H
CH12	JAX00337997	73.6075	H	H	H	L	B	L	B	B	H	B	H	B	B	H	B	H	L	L	L	H	B	L	H	B	L	L	L	B	B	H	H	L	B	H	B	L	H	H	B	L	L	B	H	B	B	B	H
CH12	UNC21399021	73.6464	H	H	H	L	B	L	B	B	H	B	H	B	B	H	B	H	L	L	L	H	B	L	H	B	L	L	L	B	B	H	H	L	B	H	B	L	L	L	B	L	L	B	H	B	B	B	H
CH12	UNC21400256	73.7199	H	H	H	L	B	L	B	B	U	B	H	B	B	H	B	H	L	L	L	H	B	L	H	B	L	L	L	B	B	H	H	L	B	H	B	L	L	L	B	L	L	B	H	B	B	B	H
CH12	UNC21404456	74.0737	H	H	H	L	B	L	B	B	U	B	H	B	B	H	B	H	L	L	L	H	B	L	H	B	L	L	L	B	B	H	H	L	B	H	B	L	L	L	B	L	L	B	H	B	B	B	H
CH12	S3N122974746	74.3687	H	H	H	L	B	L	B	B	H	B	H	B	B	H	B	H	L	L	L	H	B	L	H	B	L	L	L	B	B	H	H	L	B	H	B	L	L	L	B	L	L	B	H	B	B	B	H
CH12	gUNC21407991	74.4286	H	H	H	L	B	L	B	B	U	B	H	B	B	H	B	H	L	L	L	H	B	L	H	B	L	L	L	B	B	H	H	L	B	H	B	L	L	L	B	L	L	B	H	B	B	B	H
CH12	SSR122990691	74.7673	H	H	H	L	B	L	B	B	H	B	H	B	B	H	B	H	L	L	L	H	B	L	H	B	L	L	L	B	B	H	H	L	B	H	B	L	L	L	B	L	L	B	H	B	B	B	H
CH12	mUNC21414213	75.0084	H	H	H	L	B	L	B	B	L	B	H	B	B	H	B	H	L	L	H	H	B	L	H	B	L	L	L	B	B	H	H	L	B	H	B	L	L	L	B	L	L	B	H	B	B	B	H
CH12	UNC21415496	75.165	H	H	H	L	B	L	B	B	L	B	H	B	B	H	B	H	L	L	H	H	B	L	H	B	L	L	L	B	B	H	H	L	B	H	B	L	L	L	B	L	L	B	H	B	B	B	H
CH12	UNC21418439	75.4531	H	H	H	L	B	L	B	B	U	B	H	B	B	H	B	H	L	L	H	H	B	L	H	B	L	L	L	B	B	H	H	L	B	H	B	L	L	L	B	L	L	B	H	B	B	B	H
CH12	UNC21426442	76.1168	H	H	H	L	B	L	B	B	L	B	H	B	B	H	B	H	L	L	H	H	B	L	H	B	L	L	L	B	B	H	H	L	B	H	B	L	L	L	B	L	L	B	H	B	B	B	H
CH12	UNC21429148	76.3195	H	H	H	L	B	L	B	B	U	B	H	B	B	H	B	H	L	L	H	H	B	L	H	B	L	L	L	B	B	H	H	L	B	H	B	L	L	L	B	L	L	B	H	B	B	B	H
CH12	gUNC21437154	76.9651	H	H	H	L	B	L	B	B	U	B	H	B	B	H	B	H	L	L	H	H	B	L	H	B	L	L	L	B	B	H	H	L	B	H	B	L	L	L	B	L	L	B	H	B	B	B	H
CH12	SBT123149928	78.7482	H	H	U	L	B	L	B	B	L	B	H	B	B	H	B	H	L	L	U	H	B	L	H	B	L	L	L	B	B	H	U	L	B	H	B	L	L	L	B	L	L	U	H	B	B	B	H
CH12	SBC123154319	78.858	H	H	H	L	B	L	B	B	L	B	H	B	B	H	B	H	L	L	H	H	B	L	H	B	L	L	L	B	B	H	H	L	B	H	B	L	L	L	B	L	L	B	H	B	B	B	H
CH12	SBJ123283083	82.0771	H	H	H	L	H	L	B	H	H	B	H	B	H	H	B	H	L	L	H	H	B	L	H	B	L	L	L	B	H	H	H	L	B	H	B	L	L	L	B	L	L	B	H	B	B	B	H
CH12	SBJ123360839	84.021	H	H	H	L	H	L	B	H	H	B	H	B	H	H	B	H	L	L	H	H	B	L	H	H	L	L	L	B	H	H	H	L	B	H	B	L	L	L	B	L	L	B	H	B	B	B	H
CH12	gJAX00340618	87.1729	H	H	H	L	H	L	B	H	U	B	B	B	H	H	B	H	L	L	H	H	B	L	H	H	L	L	L	B	H	H	H	L	B	H	B	L	L	L	B	L	L	B	H	B	B	B	H
CH12	UNC21560004	87.1737	H	H	H	L	H	L	B	H	H	B	B	B	H	H	B	H	L	L	H	H	B	L	H	H	L	L	L	B	H	H	H	L	B	H	B	L	L	L	B	L	L	B	H	B	B	B	H
CH12	mUNC120199959b	88.8993	H	H	H	L	H	L	B	H	U	B	B	B	H	H	B	H	L	L	H	H	B	L	H	H	L	L	L	B	H	B	H	L	B	H	B	L	L	L	B	L	L	B	H	B	B	B	H
CH12	mUNC120199959	88.8993	H	H	H	L	H	L	B	H	H	B	B	B	H	H	B	H	L	L	H	H	B	L	H	H	L	L	L	B	H	B	H	L	B	H	B	L	L	L	B	L	L	B	H	B	B	B	H
CH12	UNC21576754	89.1464	H	H	H	L	H	L	B	H	U	B	B	B	H	H	B	H	L	L	H	H	B	L	L	H	L	L	L	B	H	B	H	L	B	H	B	L	L	L	B	L	L	B	H	B	B	B	B
CH12	SX1123569230	89.2308	H	H	H	L	H	L	B	H	H	B	B	B	H	H	B	H	L	L	H	H	B	L	L	H	L	L	L	B	H	B	H	L	B	H	B	L	L	L	B	L	L	B	H	B	B	B	B
CH12	UNC120201699	89.5818	H	H	H	L	H	L	B	H	U	B	B	B	H	H	B	H	L	L	H	H	B	L	L	H	L	H	L	B	H	B	H	L	B	H	B	L	L	L	B	L	L	B	H	B	B	B	B
CH12	JAX00341204	90.7945	H	H	H	L	H	L	B	H	U	B	B	B	H	H	B	H	L	L	H	H	B	L	L	H	L	H	L	B	H	B	H	L	B	H	B	L	L	L	B	L	L	B	H	B	B	B	B
CH12	gUNCHS034440	97.9478	H	H	H	L	H	L	B	H	H	B	H	B	H	H	B	H	L	L	H	H	B	L	L	H	L	H	L	H	H	B	H	H	B	H	B	L	L	L	B	L	L	B	L	B	B	B	B
CH12	SFT123928094	98.2024	H	H	H	L	H	L	B	H	U	B	H	B	H	H	B	H	L	L	H	H	B	L	L	H	L	H	L	H	H	B	H	H	B	H	B	L	L	L	B	L	L	B	L	B	B	B	B
CH12	SSH123936055	98.4014	H	H	H	L	H	L	B	H	U	B	H	B	H	H	B	H	L	L	H	H	B	L	L	H	L	H	L	H	H	B	H	H	B	H	B	L	L	L	B	L	L	B	L	B	B	B	B
CH12	gUNC21722840	98.7292	H	H	H	L	H	L	B	H	H	B	H	B	H	H	B	H	L	L	H	H	B	L	L	H	L	H	L	H	H	B	H	H	B	H	B	L	L	L	B	L	L	B	L	B	H	B	B
CH12	gJAX00343352	100.571	H	H	H	H	H	L	B	H	H	B	H	B	H	H	B	H	L	L	H	H	B	L	L	H	L	H	L	H	H	B	H	H	B	H	B	L	L	L	B	L	L	B	L	B	H	B	B
CH12	SAH124034107	100.853	H	H	H	H	H	L	B	H	H	B	H	B	H	H	B	H	L	L	H	H	B	L	L	H	L	H	L	H	H	B	H	H	B	H	H	L	L	L	B	L	L	B	L	B	H	B	B
CH12	gJAX00039918	103.654	H	H	H	H	H	L	B	H	H	B	H	B	H	H	B	H	L	L	H	L	H	L	L	H	L	H	L	H	H	H	H	H	B	H	H	L	L	L	B	L	L	B	L	B	H	B	B
CH12	SFT124158565	103.964	H	H	H	H	H	L	B	H	H	B	H	B	H	H	B	H	L	L	H	L	H	L	L	H	L	H	L	H	H	H	H	H	B	H	H	L	L	L	B	L	L	U	L	B	H	B	B
CH12	mUNC120225703	104.868	H	H	H	H	H	L	B	H	H	B	H	H	H	H	B	H	L	L	H	L	H	L	L	H	L	H	L	H	H	H	H	H	B	H	H	L	L	L	B	L	L	U	L	B	H	B	B
CH12	S2R124219622	105.491	H	H	H	H	H	H	B	H	H	B	H	H	H	B	B	H	L	L	H	L	H	L	L	H	L	H	L	H	H	H	H	H	B	H	H	L	L	L	B	L	L	B	L	B	H	B	B
CH12	gJAX00040095	106.064	H	H	H	H	H	H	B	H	H	B	H	H	H	B	B	H	L	L	H	L	H	L	L	H	L	H	L	H	H	H	H	H	B	H	H	L	L	L	B	L	L	B	L	B	H	B	B
CH12	gUNC21828693	106.676	H	H	H	H	H	H	B	H	U	B	H	H	H	H	B	H	L	L	H	L	H	L	L	H	L	H	L	H	H	H	L	H	B	H	H	L	L	L	B	L	L	U	L	B	H	B	B
CH12	mUNC120435580	107.122	H	H	H	H	H	H	B	H	H	B	H	H	H	H	B	H	L	L	H	L	H	L	L	H	L	H	L	H	H	H	L	H	B	H	H	L	L	L	B	L	L	B	L	B	H	B	B
CH12	S3C124295385	107.385	H	H	H	H	H	H	B	H	H	B	H	H	H	H	B	H	L	L	H	L	H	L	L	H	L	H	L	H	H	H	L	H	B	H	H	L	L	L	B	L	L	B	L	B	H	B	B
CH12	SBJ124309136	107.728	H	H	H	H	H	H	B	H	U	B	H	H	H	H	B	H	L	L	H	L	H	L	L	H	L	H	L	H	H	H	L	H	B	H	H	L	L	L	B	L	L	B	L	B	H	B	B
CH12	mUNC21921030	113.267	H	H	H	H	B	H	H	H	H	B	H	H	H	H	H	B	L	L	H	L	L	H	L	H	L	H	L	H	H	H	L	H	B	H	H	L	L	H	B	L	L	U	L	B	H	B	B
CH12	SAH124646432	116.161	H	L	H	H	B	H	H	H	H	B	H	H	H	H	H	B	L	L	H	L	L	H	L	H	L	H	L	H	H	H	L	H	B	H	H	L	L	H	B	L	L	U	L	H	H	B	B
CH12	gUNC21973153	116.24	H	L	H	H	B	H	H	H	H	B	H	H	H	H	H	B	L	L	H	L	L	H	L	H	L	H	L	H	H	H	L	H	B	H	H	L	L	H	B	L	L	B	L	H	H	B	B
CH12	gUNCHS034804	116.449	H	L	H	H	B	H	H	H	U	B	H	H	H	H	H	B	L	L	H	L	L	H	L	H	L	H	L	H	H	H	L	H	B	H	H	L	L	H	B	L	L	B	L	H	H	B	B
CH12	S6Y124693641	117.341	H	L	H	B	B	H	H	H	U	B	H	H	H	H	H	B	L	L	H	L	L	H	L	H	L	H	L	H	H	H	L	H	B	H	H	L	L	H	B	L	L	U	L	H	H	B	B
CH12	gUNC21995304	117.577	H	L	H	B	B	H	H	H	H	B	H	H	H	H	H	B	L	L	H	L	L	H	L	H	L	H	L	H	H	H	L	H	B	H	H	L	L	H	B	L	L	B	L	H	H	B	B
CH13	gUNCHS034900	3.56154	L	L	B	L	H	H	H	H	H	L	L	H	H	L	H	H	H	L	H	B	L	B	B	L	B	B	H	B	B	H	H	H	H	L	B	L	L	L	B	H	B	B	B	L	L	L	H
CH13	gUNC22030396	4.02923	L	L	B	L	H	H	H	H	U	L	L	H	H	L	H	H	H	L	H	B	L	B	B	L	B	B	H	B	B	H	H	H	H	L	B	L	L	L	B	H	B	B	B	L	L	L	H
CH13	gUNC22045693	5.39208	L	L	B	L	H	H	H	H	H	L	L	H	H	L	H	H	H	L	H	B	L	B	B	L	B	B	H	B	B	H	H	H	H	L	B	L	L	L	B	H	B	B	B	L	L	L	H
CH13	mJAX00041446	7.08875	L	L	B	L	H	H	H	H	H	L	L	H	H	L	H	H	H	L	H	B	L	B	B	L	B	B	H	B	H	H	H	H	H	L	B	L	L	L	B	H	B	B	B	L	L	L	H
CH13	gUNC22073765	7.55305	L	L	B	L	H	H	H	H	H	L	L	H	H	L	H	H	H	L	H	B	L	B	B	L	B	B	H	B	H	H	H	H	H	L	B	L	L	L	B	H	B	B	B	L	L	L	H
CH13	gbHkupJAX00041510	7.9993	L	L	B	L	H	H	H	H	L	L	L	H	H	L	H	H	H	L	H	B	L	B	B	L	B	B	H	B	H	H	H	H	H	L	B	L	L	L	B	H	B	B	B	L	L	L	H
CH13	gJAX00349662	8.61853	L	L	B	L	H	H	H	H	U	L	L	H	H	L	H	H	H	L	H	B	L	B	B	L	B	B	H	B	H	H	H	H	H	L	B	L	L	L	B	H	B	B	B	L	L	L	H
CH13	gUNC22100188	9.63612	L	L	B	L	H	H	H	H	L	L	L	H	H	L	H	H	H	L	H	B	L	B	B	L	B	B	H	B	H	H	H	H	H	L	B	L	L	L	B	H	B	B	B	L	L	L	H
CH13	gUNC22113668	10.5943	L	L	B	L	H	H	H	H	L	L	L	H	H	L	H	H	H	L	H	B	L	B	B	L	B	B	H	B	H	H	H	H	H	L	B	L	L	L	B	H	B	B	B	L	L	L	H
CH13	B10130011491	11.4913	L	L	B	L	H	H	H	H	L	L	L	H	H	L	H	H	H	L	H	B	L	B	B	L	B	B	H	B	H	H	H	H	H	L	B	L	L	L	B	H	B	B	B	L	L	L	H
CH13	gUNC22203735	18.6264	L	L	B	L	H	H	H	H	U	L	L	H	H	L	H	H	H	L	H	B	L	H	B	L	B	B	H	B	H	H	H	L	H	L	B	L	L	L	B	H	B	B	B	L	L	L	H
CH13	SFH130766508	19.1627	L	L	B	L	H	H	H	H	H	L	L	H	H	L	H	H	H	L	H	B	L	H	B	L	B	B	H	B	H	H	H	L	H	L	B	L	L	L	B	H	B	B	B	L	L	L	H
CH13	S6T130771597	19.2899	L	L	B	L	H	U	H	H	U	L	L	H	H	L	H	H	H	L	H	B	L	U	B	L	B	B	H	B	H	H	H	L	H	L	B	L	L	L	B	H	B	B	B	L	L	L	H
CH13	gUNC22231083	20.4264	L	L	B	L	H	H	H	H	H	L	L	H	H	L	H	H	H	L	H	B	L	H	B	L	B	B	H	B	H	H	H	L	H	L	B	L	L	L	B	H	B	B	B	L	L	L	H
CH13	gUNC22254277	22.2025	L	L	B	L	H	H	U	H	U	L	L	H	U	L	H	H	H	L	H	U	L	H	B	L	B	B	H	B	H	H	U	L	H	L	B	L	L	L	B	H	B	B	B	L	L	L	H
CH13	gUNC22259812	23.2703	L	L	B	L	H	H	H	H	U	L	L	H	H	L	H	H	H	L	H	U	L	H	B	L	B	B	H	B	H	H	H	L	H	L	B	L	L	L	B	H	B	B	B	L	L	L	H
CH13	gUNC22264470	23.7356	L	L	B	L	H	H	H	H	U	L	L	H	H	L	H	H	H	L	H	B	L	H	B	L	B	B	H	B	H	H	H	L	H	L	B	L	L	L	B	H	B	B	B	L	L	L	H
CH13	SBJ131042561	26.064	L	L	B	L	H	H	B	H	U	L	L	H	H	L	H	H	H	L	H	B	L	H	B	L	B	B	H	B	H	H	H	L	H	L	B	L	L	L	B	H	B	B	B	H	L	L	H
CH13	SBJ131458531	36.4633	L	L	H	L	H	H	B	H	H	L	L	H	H	L	H	U	H	L	B	B	L	H	H	L	B	H	H	B	H	H	H	L	U	L	B	L	L	L	B	H	B	H	H	B	L	L	U
CH13	gJAX00044692	51.26	L	L	H	H	H	B	B	H	U	L	H	H	L	L	H	H	H	L	B	B	L	H	H	L	B	H	H	H	H	H	H	L	H	L	H	H	L	L	H	H	H	H	H	B	H	L	H
CH13	gUNCHS035987	53.814	L	L	L	H	H	B	B	H	L	L	H	H	L	L	H	H	H	L	B	B	L	H	H	L	B	H	H	H	H	H	H	L	H	L	H	H	L	L	H	H	H	H	H	B	H	L	H
CH13	mUNC22644198	55.5067	L	L	L	H	H	B	B	H	L	L	H	H	L	H	H	H	H	L	B	B	L	H	H	L	B	H	H	H	H	L	H	L	H	L	H	H	L	L	H	H	H	H	H	B	H	L	H
CH13	SBT132238514	55.9629	L	L	L	H	H	B	B	H	U	L	H	H	L	H	H	H	H	L	B	B	L	H	H	L	B	H	H	H	H	L	H	L	H	L	H	H	L	L	H	H	H	H	H	B	H	L	H
CH13	gUNC130068723	56.2907	L	L	L	H	H	B	B	H	L	L	H	H	L	H	H	H	H	L	B	B	L	H	H	L	B	H	H	H	H	L	H	L	H	L	H	H	L	L	H	H	H	H	H	B	H	L	H
CH13	gUNC22685563	58.3077	L	L	L	H	H	B	B	H	U	L	H	H	L	H	H	H	H	L	B	B	L	H	H	L	B	H	H	H	H	L	H	L	H	L	H	H	L	L	H	H	H	H	H	B	H	L	H
CH13	gUNC22697210	59.1263	L	L	L	H	H	B	B	H	U	L	H	H	L	H	H	H	H	L	B	B	L	H	H	L	B	H	H	H	H	L	H	L	H	L	H	H	H	L	H	H	H	H	H	B	H	L	H
CH13	gJAX00360429	60.6575	L	L	L	H	H	B	B	H	U	L	H	H	L	H	H	H	H	L	B	B	L	H	H	L	B	H	H	H	H	L	H	L	H	L	H	H	H	L	H	H	H	H	H	B	H	L	H
CH13	SSH132691243	67.2811	L	L	L	H	H	B	B	H	U	L	H	H	L	H	H	H	H	L	B	B	L	H	H	L	B	H	H	H	H	L	H	L	H	L	H	H	H	L	H	H	H	H	H	B	H	L	H
CH13	SFH132711364	67.7841	L	L	L	H	H	B	B	H	H	L	H	H	L	H	H	H	H	L	B	B	L	H	H	L	B	H	H	H	H	L	H	L	H	L	H	H	H	L	H	H	H	H	H	B	H	L	H
CH13	gUNC22778626	67.8145	L	L	L	H	H	B	B	H	H	L	H	H	L	H	H	H	H	L	B	B	L	H	H	L	B	H	H	H	H	L	H	L	H	L	H	H	H	L	H	H	H	H	H	B	H	L	H
CH13	gJAX00046037	70.5898	L	L	L	H	H	B	B	H	H	L	H	H	L	H	H	H	H	L	B	B	L	H	H	L	H	H	H	H	L	L	H	L	H	L	H	H	H	L	H	H	H	H	H	B	H	L	L
CH13	gJAX00046238	73.2645	L	L	L	H	H	B	B	H	U	L	H	B	L	H	H	H	H	L	B	B	H	L	H	L	H	H	H	H	L	H	H	H	H	L	H	H	B	L	H	H	H	H	H	B	H	L	L
CH13	gUNC22968892	83.0459	L	L	L	H	H	B	B	H	U	L	H	B	L	B	H	H	H	L	B	B	H	L	H	L	H	H	H	H	L	H	H	H	H	L	H	H	B	L	H	H	H	H	H	B	H	L	L
CH13	gUNC22973964	83.5159	L	L	L	U	H	B	B	U	L	L	H	B	L	B	H	H	H	L	B	B	H	L	H	L	H	H	H	H	L	H	H	H	H	L	H	H	B	L	H	H	H	H	H	B	H	L	L
CH13	mUNC22982759	84.3494	L	L	L	H	H	B	B	H	H	L	H	B	L	B	H	H	H	L	B	B	H	L	H	L	H	H	H	H	L	H	H	H	H	L	H	H	B	L	L	H	H	H	H	B	H	L	L
CH13	S3C133422880	85.572	L	L	L	H	H	B	B	H	H	L	H	B	L	B	L	H	H	L	B	B	H	L	H	L	H	H	H	H	L	H	H	H	H	L	H	H	B	L	L	H	H	H	H	B	H	L	L
CH13	gUNCHS036665	86.4414	L	L	L	H	H	B	B	H	H	L	H	B	L	B	L	H	H	L	B	B	H	L	H	L	H	H	H	H	L	H	H	H	H	L	H	H	B	L	L	H	H	H	H	B	H	L	L
CH13	gUNC23052513	89.1457	L	L	L	H	H	B	B	H	U	L	H	B	L	B	L	H	H	L	B	B	H	L	H	L	H	H	H	H	L	H	H	H	H	L	H	H	B	L	L	H	H	H	H	B	H	L	L
CH13	SBC133584162	89.6041	L	L	L	H	H	B	B	H	U	L	H	H	L	B	L	H	H	L	B	B	H	L	H	L	H	H	H	H	L	H	H	H	H	L	H	H	B	L	L	H	H	H	H	B	H	L	L
CH13	mbHkupUNC130157460	89.9442	L	L	L	H	H	B	B	H	L	L	H	H	L	B	L	H	H	L	B	B	H	L	H	L	H	H	H	H	L	H	H	H	H	L	H	H	B	L	L	H	H	H	H	B	H	L	L
CH13	gJAX00047510	90.3438	L	L	L	H	H	B	B	H	L	L	H	H	L	B	L	H	H	L	B	B	H	L	H	H	H	H	H	H	L	H	H	H	H	L	H	H	B	L	L	H	H	H	H	B	H	L	L
CH13	mJAX00047549	90.868	L	L	L	H	H	B	B	H	H	L	H	H	L	B	L	H	H	L	B	B	H	L	H	H	H	H	H	H	L	H	H	H	H	L	H	H	B	L	L	H	H	H	H	B	H	L	L
CH13	gJAX00047614	91.7469	L	L	L	H	H	B	B	H	H	L	H	H	L	B	L	H	H	L	B	B	H	L	H	H	H	H	H	H	L	H	H	H	H	L	H	H	B	L	L	H	H	H	H	B	H	L	L
CH13	SBJ133808455	95.2114	H	L	L	H	H	B	B	H	U	L	H	H	L	B	L	H	H	L	B	B	H	L	H	H	H	H	H	H	L	H	H	H	H	L	H	H	B	L	L	H	H	H	H	B	H	L	L
CH13	S6R133830384	95.7596	H	L	H	H	H	B	B	H	H	L	H	H	L	B	L	H	H	L	B	B	H	L	H	H	H	H	H	H	L	H	H	H	H	L	L	H	B	L	L	H	H	H	H	B	H	L	L
CH13	gUNC23160099	96.7442	H	L	H	H	H	B	B	H	H	L	H	H	L	B	L	H	H	L	B	B	H	L	H	H	H	H	H	H	L	H	H	H	H	L	L	H	B	L	L	H	H	H	H	B	H	L	L
CH13	gJAX00048130	98.657	H	L	H	H	H	B	B	H	H	L	H	H	L	B	L	H	H	L	B	B	H	L	H	H	H	H	H	H	L	H	H	H	H	L	L	H	B	L	L	H	H	H	H	B	H	L	L
CH13	S1H134118540	102.964	H	L	H	H	H	B	B	H	H	L	H	H	L	B	L	H	H	L	B	B	H	L	H	H	H	H	B	H	L	H	H	H	H	L	L	H	B	L	L	H	H	H	H	B	H	L	L
CH13	S1H134118906	102.973	H	L	H	H	H	B	B	H	U	L	H	H	L	B	L	H	H	L	B	B	H	L	H	H	H	H	B	H	L	H	H	H	H	L	L	H	B	L	L	H	H	H	H	B	H	L	L
CH13	S1L134123348	103.084	H	L	H	H	H	B	B	H	H	L	H	H	L	B	L	H	H	L	B	B	H	L	H	H	H	H	B	H	L	H	H	H	H	L	L	H	B	L	L	H	H	H	H	B	H	L	L
CH13	gUNC23278990	105.149	H	L	H	H	H	B	B	H	H	L	H	H	L	H	L	H	H	L	B	B	H	L	H	H	H	H	B	H	L	H	H	H	H	L	L	H	B	L	L	H	H	H	H	B	H	L	L
CH13	S1L134207579	105.189	H	L	H	H	H	B	B	H	H	L	H	H	L	H	L	H	H	L	B	B	H	L	H	H	H	H	B	L	L	H	H	H	H	L	L	H	B	L	L	H	H	H	H	B	H	L	L
CH13	S1H134208602	105.215	H	L	H	H	H	B	B	H	H	L	H	H	L	H	L	H	H	L	B	B	H	L	H	H	H	H	B	L	L	H	H	H	H	L	L	H	B	L	L	H	H	H	H	B	H	L	L
CH13	S1L134209009	105.225	H	L	H	H	H	B	B	H	H	L	H	H	L	H	L	H	H	L	B	B	H	L	H	H	H	H	B	L	L	H	H	H	H	L	L	H	B	L	L	H	H	H	H	B	H	L	L
CH13	S1L134210057	105.251	H	L	H	H	H	B	B	H	H	L	H	H	L	H	L	H	H	L	B	B	H	L	H	H	H	H	B	L	L	H	H	H	H	L	L	H	B	L	L	H	H	H	H	B	H	L	L
CH13	S1L134214182	105.355	H	L	H	H	H	B	B	H	H	L	H	H	L	H	L	H	H	L	B	B	H	L	H	H	H	H	B	L	L	H	H	H	H	L	L	H	B	L	L	H	H	H	H	B	H	L	L
CH13	S1L134238071	105.952	H	L	H	H	H	B	B	H	H	L	H	H	L	H	L	H	H	L	B	B	H	L	H	H	H	H	B	L	L	H	H	H	H	L	L	H	B	L	L	H	H	H	H	B	H	L	L
CH13	S1L134257546	106.439	H	L	H	H	H	B	B	H	H	L	H	H	L	H	L	H	H	L	B	B	H	L	H	H	H	H	B	L	L	H	H	H	H	L	L	H	B	L	L	H	H	L	H	B	H	L	L
CH13	S1J134258165	106.454	H	L	H	H	H	B	B	H	H	L	H	H	L	H	L	H	H	L	B	B	H	L	H	H	H	H	B	L	L	H	H	H	H	L	L	H	B	L	L	H	H	L	H	B	H	L	L
CH13	S1J134268076	106.702	H	L	H	H	H	B	B	H	H	L	H	H	L	H	L	H	H	L	B	B	H	L	H	H	H	H	B	L	L	H	H	H	H	L	L	H	B	L	L	H	H	L	H	B	H	L	L
CH13	gUNC23310109	107.383	H	L	U	H	H	B	B	H	U	L	H	H	L	H	L	H	H	L	B	B	H	L	H	H	H	H	B	L	L	H	H	H	H	L	L	H	B	L	L	H	H	L	H	B	H	L	L
CH13	SFT134301171	107.529	H	L	H	H	H	B	B	H	H	L	H	H	L	H	L	H	H	L	B	B	H	L	H	H	H	H	B	L	L	H	H	H	H	L	L	H	B	L	L	H	H	L	H	B	H	L	L
CH13	gUNC23316798	107.872	H	L	H	H	H	B	B	H	H	L	H	H	L	H	L	H	H	L	B	B	H	L	H	H	H	H	B	L	L	H	H	H	H	L	L	H	B	L	L	H	H	L	H	B	H	L	L
CH13	S6T134323458	108.086	H	L	H	H	H	B	B	H	H	L	H	H	L	H	L	H	H	L	B	B	H	L	H	H	H	H	B	L	L	H	H	H	H	L	L	H	B	L	L	H	H	L	H	B	H	L	L
CH13	gUNC23327350	108.494	H	L	H	H	H	B	B	H	H	L	H	H	L	H	L	H	H	L	B	B	H	L	H	H	H	H	B	L	L	H	H	H	H	L	L	H	B	L	L	H	H	L	H	B	H	L	L
CH13	mUNC_rs36558148	109.088	H	L	H	H	H	B	B	H	U	H	H	H	L	H	L	H	H	L	B	B	H	L	H	H	H	H	B	L	L	H	H	H	H	L	L	H	B	L	L	H	H	L	H	B	H	L	L
CH13	gUNC23344507	109.596	H	L	H	H	H	B	B	H	U	H	H	H	L	H	L	H	H	L	B	B	H	L	H	H	H	H	B	L	L	H	H	H	H	L	L	H	B	L	L	H	H	U	H	B	H	L	L
CH13	S1H134401276	110.032	H	L	H	H	H	B	B	H	H	H	H	H	L	H	L	H	H	L	B	B	H	L	H	H	H	H	B	L	L	H	H	H	H	L	L	H	B	L	L	H	H	L	H	B	H	L	L
CH13	S1L134401322	110.033	H	L	H	H	H	B	B	H	H	H	H	H	L	H	L	H	H	L	B	B	H	L	H	H	H	H	B	L	L	H	H	H	H	L	L	H	B	L	L	H	H	L	H	B	H	L	L
CH13	S1H134401365	110.034	H	L	H	H	H	B	B	H	U	H	H	H	L	H	L	H	H	L	B	B	H	L	H	H	H	H	B	L	L	H	H	H	H	L	L	H	B	L	L	H	H	L	H	B	H	L	L
CH13	S1J134402589	110.065	H	L	H	H	H	B	B	H	H	H	H	H	L	H	L	H	H	L	B	B	H	L	H	H	H	H	B	L	L	H	H	H	H	L	L	H	B	L	L	H	H	L	H	B	H	L	L
CH13	S1J134409672	110.242	H	L	H	H	H	B	B	H	H	H	H	H	L	H	L	H	H	L	B	B	H	L	H	H	H	H	B	L	L	H	H	H	H	L	L	H	B	L	L	H	H	L	H	B	H	L	L
CH13	S1L134411391	110.285	H	L	H	H	H	B	B	H	U	H	H	H	L	H	L	H	H	L	B	B	H	L	H	H	H	H	B	L	L	H	H	H	H	L	L	H	B	L	L	H	H	L	H	B	H	L	L
CH13	S1J134413925	110.348	H	L	H	H	H	B	B	H	H	H	H	H	L	H	L	H	H	L	B	B	H	L	H	H	H	H	B	L	L	H	H	H	H	L	L	H	B	L	L	H	H	L	H	B	H	L	L
CH13	S1L134414136	110.353	H	L	H	H	H	B	B	H	H	H	H	H	L	H	L	H	H	L	B	B	H	L	H	H	H	H	B	L	L	H	H	H	H	L	L	H	B	L	L	H	H	L	H	B	H	L	L
CH13	S1J134414492	110.362	H	L	H	H	H	B	B	H	H	H	H	H	L	H	L	H	H	L	B	B	H	L	H	H	H	H	B	L	L	H	H	H	H	L	L	H	B	L	L	H	H	L	H	B	H	L	L
CH13	SBC134427121	110.678	H	L	H	H	H	B	B	H	H	H	H	H	L	H	L	H	H	L	B	B	H	L	H	H	H	H	B	L	L	H	H	H	H	L	L	H	B	L	L	H	H	L	H	B	H	L	L
CH13	SBC134492977	112.324	H	L	H	H	H	B	B	H	H	H	H	H	L	H	L	H	H	L	B	B	H	L	H	H	H	H	H	L	L	H	H	H	H	L	L	H	B	L	L	H	H	L	H	B	H	L	L
CH13	gUNC23394824	112.541	H	L	H	H	H	B	B	L	H	H	H	H	L	H	L	H	H	L	B	B	H	L	H	H	H	H	H	L	L	H	H	H	H	L	L	H	B	L	L	H	H	L	H	B	H	L	L
CH13	JAX00049517	117.105	H	L	H	H	H	B	B	L	H	H	H	H	L	H	L	H	H	L	B	B	H	L	H	H	H	H	H	L	L	H	H	H	H	L	H	H	B	H	L	H	H	L	H	B	H	L	L
CH13	UNC23472259	117.476	H	L	H	H	H	B	B	L	U	H	H	H	L	H	L	H	H	L	B	B	H	L	H	H	H	H	H	L	L	H	H	H	H	L	H	H	B	H	L	H	H	L	H	B	H	L	L
CH13	gUNC23480731	118.029	H	L	H	H	H	B	B	L	H	H	H	H	L	H	L	H	H	L	B	B	H	L	H	H	H	H	H	L	L	H	H	H	H	L	H	H	B	H	L	H	H	L	H	H	H	L	L
CH13	SFH134728065	118.202	H	L	H	H	H	B	B	L	U	H	H	H	L	H	L	H	H	L	B	B	H	L	H	H	H	H	H	L	L	H	H	H	H	L	H	H	B	H	L	H	H	L	H	H	H	L	L
CH13	gUNC23488534	118.598	H	L	H	H	H	B	B	L	U	H	H	H	L	H	L	H	H	L	B	B	H	L	H	H	H	H	H	L	L	H	H	H	H	L	H	H	B	H	L	H	H	L	H	H	H	L	L
CH13	SFH134752092	118.802	H	L	H	H	H	B	B	L	H	H	H	H	L	H	L	H	H	L	B	B	H	L	H	H	H	H	H	L	L	H	H	H	H	L	H	H	B	H	L	H	H	L	H	H	H	L	L
CH13	gUNCHS037284	119.008	H	L	H	H	H	B	B	L	H	H	H	H	L	H	L	H	H	L	B	B	H	L	H	H	H	H	H	L	L	H	H	H	H	L	H	H	B	H	L	H	H	L	H	H	H	L	L
CH13	SFT134761353	119.034	H	L	H	H	H	B	B	L	U	H	H	H	L	H	L	H	H	L	B	B	H	L	H	H	H	H	H	L	L	H	H	H	H	L	H	H	B	H	L	H	H	L	H	H	H	L	L
CH13	SFH134765844	119.146	H	L	H	H	H	B	B	L	B	H	H	H	L	H	L	H	H	L	B	B	H	L	H	H	H	H	H	L	L	H	H	H	H	L	H	H	B	H	L	H	H	L	H	H	H	L	L
CH13	S3H134792453	119.811	H	L	H	H	H	B	B	L	B	H	H	H	L	H	L	H	H	L	B	B	H	L	H	H	H	H	H	L	L	H	H	H	H	L	H	H	B	H	L	H	L	L	H	H	H	L	L
CH13	S3H134792711	119.818	H	L	H	H	H	B	B	L	U	H	H	H	L	H	L	H	H	L	B	B	H	L	H	H	H	H	H	U	L	H	H	H	H	L	H	H	B	H	L	H	L	L	H	H	H	L	L
CH14	mJAX00049793	7.7053	B	H	H	H	H	H	H	L	H	H	H	L	H	H	B	B	B	B	B	H	B	B	L	B	B	H	H	H	H	L	H	L	L	H	B	H	H	B	H	H	B	L	H	L	H	H	B
CH14	mJAX00049793b	7.7053	B	H	H	H	H	H	H	L	H	H	H	L	H	H	B	B	B	B	B	H	B	B	L	B	B	H	H	H	H	L	H	L	L	H	B	H	H	B	H	H	B	L	H	L	H	H	B
CH14	JAX00049803	7.86393	B	H	H	H	H	H	H	L	H	H	H	L	H	H	B	B	B	B	B	H	B	B	L	B	B	H	H	H	H	L	H	L	L	H	B	H	H	B	H	H	B	L	H	L	H	H	B
CH14	SAH140332555	8.31388	B	H	H	H	H	H	H	L	H	H	H	L	H	H	B	B	B	B	B	H	B	B	L	B	B	H	H	H	H	L	H	L	L	H	B	H	H	B	H	H	B	L	H	L	H	H	B
CH14	gJAX00049884	8.94365	B	H	H	H	H	H	H	L	H	H	H	L	H	H	B	B	B	B	B	H	B	B	L	B	B	H	H	H	H	L	H	L	L	H	B	H	H	B	H	H	B	L	H	L	H	H	B
CH14	JAX00372457	9.45776	B	H	H	H	H	H	H	L	H	H	H	L	H	H	B	B	B	B	B	H	B	B	L	B	B	H	H	H	H	L	H	L	L	H	B	H	H	B	H	H	B	L	H	L	H	H	B
CH14	SX1140379728	9.49321	B	H	H	H	H	H	H	L	H	H	H	L	H	H	B	B	B	B	B	H	B	B	L	B	B	H	H	H	H	L	H	L	L	H	B	H	H	B	H	H	B	L	H	L	H	H	B
CH14	UNC140025084	10.3203	B	H	H	H	H	H	H	L	U	H	H	L	H	H	B	B	B	B	B	H	B	B	L	B	B	H	H	H	H	L	H	L	L	H	B	H	H	B	H	H	B	L	H	L	H	H	B
CH14	mUNC140025084	10.3203	B	H	H	H	H	H	H	L	H	H	H	L	H	H	B	B	B	B	B	H	B	B	L	B	B	H	H	H	H	L	H	L	L	H	B	H	H	B	H	H	B	L	H	L	H	H	B
CH14	S2R140439648	10.9912	B	H	H	H	H	H	H	L	H	H	H	L	H	H	B	B	B	B	B	H	B	B	L	B	B	H	H	H	H	L	H	L	L	H	B	H	H	B	H	H	H	L	H	L	H	H	B
CH14	S3C140444550	11.1138	B	H	H	H	H	H	H	L	U	H	H	L	H	H	B	B	B	B	B	H	B	B	L	B	B	H	H	H	H	L	H	L	L	H	B	H	H	B	H	H	H	L	H	L	H	H	B
CH14	gJAX00372887	11.2318	B	H	H	H	H	H	H	L	H	H	H	L	H	H	B	B	B	B	B	H	B	B	L	B	B	H	H	H	H	L	H	L	L	H	B	H	H	B	H	H	H	L	H	L	H	H	B
CH14	S3C140461617	11.5404	B	H	H	H	H	H	H	L	H	H	H	L	H	H	B	B	B	B	B	H	B	B	L	B	B	H	H	H	H	L	H	L	L	H	B	H	H	B	H	H	H	L	H	L	H	H	B
CH14	S2H140468486	11.7122	B	H	H	H	H	H	H	L	H	H	H	L	H	H	B	B	B	B	B	H	B	B	L	B	B	H	H	H	H	L	H	L	L	H	B	H	H	B	H	H	H	L	H	L	H	H	B
CH14	gUNCHS037375	12.279	B	H	H	H	H	H	H	L	U	H	H	L	H	H	B	B	B	B	B	H	B	B	L	B	B	H	H	H	H	L	H	L	L	H	B	H	H	B	H	H	H	L	H	L	H	H	B
CH14	gUNCHS037396	13.0761	B	H	H	H	H	H	H	L	H	H	H	L	H	H	B	B	B	B	B	H	B	B	L	B	B	H	H	H	H	L	H	L	L	H	B	H	H	B	H	H	H	L	H	L	H	H	B
CH14	gICR4598	13.4047	B	H	H	H	H	H	H	L	U	H	H	L	H	H	B	B	B	B	B	H	B	B	L	B	B	H	H	H	H	L	H	L	L	H	B	H	H	B	H	H	H	L	H	L	H	H	B
CH14	SFH140540058	13.5015	B	H	H	H	H	H	H	L	H	H	H	L	H	H	B	B	B	B	B	H	B	B	L	B	B	H	H	H	H	L	H	L	L	H	B	H	H	B	H	H	H	L	H	L	H	H	B
CH14	gJAX00050270	14.1085	B	H	H	H	H	H	H	L	H	H	H	L	H	H	B	B	B	B	B	H	B	B	L	B	B	H	H	H	H	L	H	L	L	H	B	H	H	B	H	H	H	L	H	L	H	H	B
CH14	S3C140589464	14.7366	B	H	H	H	H	H	H	L	H	H	H	L	H	H	B	B	B	B	B	H	B	B	L	B	B	H	H	H	H	L	H	L	L	H	B	H	H	B	H	H	H	U	H	L	H	H	B
CH14	S2R140610376	15.2594	B	H	H	H	H	H	H	L	H	H	H	L	H	H	B	B	B	B	B	H	B	B	L	B	B	H	H	H	H	L	H	L	L	H	B	H	H	B	H	H	H	L	H	L	H	H	B
CH14	gUNC23615997	15.7756	B	H	H	H	H	H	H	L	H	H	H	L	H	H	B	B	B	B	B	H	B	B	L	B	B	H	H	H	H	L	H	L	L	H	B	H	H	B	H	H	H	L	H	L	H	H	B
CH14	S1H140633748	15.8437	B	H	H	H	H	U	H	L	U	H	H	L	H	H	B	B	B	B	B	H	B	B	L	B	B	H	H	H	U	L	U	L	L	U	B	H	U	B	H	H	H	L	H	L	H	H	B
CH14	SSH140645292	16.1323	B	H	H	H	H	H	H	L	H	H	H	L	H	H	B	B	B	B	B	H	B	B	L	B	B	H	H	H	H	L	H	L	L	H	B	H	H	B	H	H	H	L	H	L	H	H	B
CH14	UNCHS037448	16.1928	B	H	H	H	H	H	H	L	H	H	H	L	H	H	B	B	B	B	B	H	B	B	L	B	B	H	H	H	H	L	H	L	L	H	B	H	H	B	H	H	H	L	H	L	H	H	B
CH14	gICR4636	16.8546	B	H	H	H	H	H	H	L	L	H	H	L	U	H	B	B	B	B	B	U	B	B	L	B	U	U	U	U	H	L	H	L	L	H	B	H	H	B	H	H	H	L	H	L	H	H	B
CH14	SSH140707485	17.6871	B	H	H	H	H	H	H	L	L	H	H	L	H	H	B	B	B	B	B	H	B	B	L	B	B	H	H	H	H	L	H	L	L	H	B	H	H	B	H	H	H	L	H	L	H	H	B
CH14	SSH140745874	18.6469	B	H	H	H	H	H	H	L	H	H	H	L	H	H	B	B	B	B	B	H	B	B	L	B	B	H	H	H	H	L	H	L	L	H	B	H	H	B	H	H	H	L	H	L	H	H	B
CH14	mbHkupJAX00050647	19.1568	B	H	H	H	H	H	H	L	U	H	H	L	H	H	B	B	B	B	B	H	B	B	L	B	B	H	H	H	H	L	H	L	L	H	B	H	H	B	H	H	H	L	H	L	H	H	B
CH14	UNC23655738	19.7804	B	H	H	H	H	H	H	L	H	H	H	L	H	H	B	B	B	B	B	H	B	B	H	B	B	H	H	H	H	L	H	L	L	H	H	H	H	B	H	H	B	L	H	L	H	H	B
CH14	gUNC23656406	19.8281	B	H	H	H	H	H	H	L	H	H	H	L	L	H	B	B	B	B	B	H	B	B	H	B	B	H	H	H	H	L	H	L	L	H	H	H	H	B	H	H	B	U	H	L	H	H	B
CH14	UNC23656406	19.8281	B	H	H	H	H	H	H	L	H	H	H	L	L	H	B	B	B	B	B	H	B	B	H	B	B	H	H	H	H	L	H	L	L	H	H	H	H	B	H	H	B	L	H	L	H	H	B
CH14	SX1140793777	19.8444	B	H	H	H	H	H	H	L	H	H	H	L	L	H	B	B	B	B	B	H	B	B	H	B	B	H	H	H	H	L	H	L	L	H	H	H	H	B	H	H	B	U	H	L	H	H	B
CH14	UNC23661020	20.1523	B	H	H	H	H	H	H	L	H	H	H	L	L	H	B	B	B	B	B	H	B	B	H	B	B	H	H	H	H	L	H	L	L	H	H	H	H	B	H	H	B	L	H	L	H	H	B
CH14	UNC23661490	20.1935	B	H	H	H	H	H	H	L	H	H	H	L	L	H	B	B	B	B	B	H	B	B	H	B	B	H	H	H	H	L	H	L	L	H	H	H	H	B	H	H	B	L	H	L	H	H	B
CH14	UNC23661740	20.2168	B	H	H	H	H	H	H	L	H	H	H	L	L	H	B	B	B	B	B	H	B	B	H	B	B	H	H	H	H	L	H	L	L	H	H	H	H	B	H	H	B	L	H	L	H	H	B
CH14	UNC23663703	20.3638	B	H	H	H	H	H	H	L	H	H	H	L	L	H	B	B	B	B	B	H	B	B	H	B	B	H	H	H	H	L	H	L	L	H	H	H	H	B	H	H	B	L	H	L	H	H	B
CH14	UNC23665803	20.5781	B	H	H	H	H	H	H	L	H	H	H	L	L	H	B	B	B	B	B	H	B	B	H	B	B	H	H	H	H	L	H	L	L	H	H	H	H	B	H	H	B	L	H	L	H	H	B
CH14	UNC23669266	20.9663	B	H	H	H	H	H	H	L	H	H	H	L	L	H	B	B	B	B	B	H	B	B	H	B	B	H	H	H	H	L	H	L	L	H	H	H	H	B	H	H	B	L	H	L	H	H	B
CH14	gUNC23672654	21.2015	B	H	H	H	H	H	H	L	H	H	H	L	L	H	B	B	B	B	B	H	B	B	H	B	B	H	H	H	H	L	H	L	L	H	H	H	H	B	H	H	B	L	H	L	H	H	B
CH14	SFT140852480	21.312	B	H	H	H	H	H	H	L	U	H	H	L	L	H	B	B	B	B	B	H	B	B	H	B	B	H	H	H	H	L	H	L	L	H	H	H	H	B	H	H	B	L	H	L	H	H	U
CH14	SBJ140863288	21.5822	B	H	H	H	H	H	H	L	H	H	H	L	L	H	B	B	B	B	B	H	B	B	H	B	B	H	H	H	H	L	H	L	L	H	H	H	H	B	H	H	B	L	H	L	H	H	B
CH14	gUNC23691418	22.7158	B	H	H	H	H	H	H	L	H	H	H	L	L	H	B	B	B	B	B	H	B	B	H	B	B	H	H	H	H	L	H	L	L	H	H	H	H	B	H	H	B	L	H	L	H	H	B
CH14	SX1140955129	23.8782	B	H	H	H	H	H	H	L	H	H	H	L	L	H	B	B	B	B	B	H	B	B	H	B	B	H	H	H	H	L	H	L	L	H	H	H	H	B	H	H	B	L	H	L	H	H	B
CH14	gUNC23744181	27.5098	B	H	H	H	H	H	H	L	H	H	H	L	L	H	B	B	B	B	B	B	B	B	H	B	B	H	H	H	H	L	H	L	L	H	H	H	H	B	B	H	B	L	H	L	H	H	B
CH14	S3C141118267	27.9567	B	B	H	H	H	H	H	L	H	H	H	L	L	H	B	B	B	B	B	B	B	B	H	B	B	H	H	H	H	L	H	L	L	H	H	H	H	B	B	H	B	L	H	L	H	H	B
CH14	SBC141206796	30.1699	B	B	H	H	H	H	H	L	U	H	H	L	L	H	B	B	B	B	B	B	B	B	H	B	B	H	H	H	H	L	H	L	L	H	H	H	H	B	B	H	B	L	H	L	H	H	B
CH14	gUNC23783875	30.5596	B	B	H	B	H	H	H	L	H	H	H	L	L	H	B	B	B	B	B	B	B	B	H	B	B	H	H	H	H	L	H	L	L	H	H	H	H	B	B	H	B	U	H	L	H	H	B
CH14	gUNC23788657	31.027	B	B	H	B	H	H	H	L	H	H	H	L	L	H	B	B	B	B	B	B	B	B	H	B	B	H	H	H	H	L	H	L	L	H	H	H	H	B	B	H	B	L	H	L	H	H	B
CH14	SBJ141274002	31.8501	B	B	H	B	H	H	H	L	U	H	H	L	L	H	B	B	B	B	H	H	B	B	H	B	B	H	H	H	H	L	H	L	L	H	H	H	H	B	B	H	B	L	H	H	H	H	B
CH14	gUNC23809139	32.7179	B	B	H	B	H	H	H	L	H	H	H	L	L	H	B	B	B	B	H	H	B	B	H	B	B	H	H	H	H	L	H	L	L	H	H	H	H	B	B	H	B	L	H	H	H	H	B
CH14	gJAX00376896	33.0459	B	B	H	B	H	H	H	L	H	H	H	L	L	H	B	B	B	B	H	L	B	B	H	B	H	H	H	H	H	L	H	L	H	H	H	H	H	B	B	H	B	L	H	H	H	H	B
CH14	mUNC23841034	34.779	B	B	H	B	H	H	H	L	H	H	H	L	L	H	B	B	H	B	H	L	B	B	H	B	H	H	H	H	H	L	H	L	H	H	H	H	H	B	B	H	B	L	H	H	H	H	B
CH14	gUNC23844920	35.0601	B	B	H	B	H	H	H	L	H	H	H	L	L	H	B	B	H	B	H	L	B	B	H	B	H	H	H	H	H	L	H	L	H	H	H	H	H	B	B	H	B	L	H	H	H	H	B
CH14	mUNC23859926	36.2876	B	B	H	B	H	H	H	L	H	H	H	L	L	H	B	B	H	B	H	L	B	B	H	B	H	H	H	H	H	L	H	L	H	H	H	H	H	B	B	H	B	L	H	H	H	H	B
CH14	gUNC23870122	37.0564	B	B	H	B	H	H	H	L	U	H	H	L	L	H	B	B	H	B	H	L	B	B	H	B	H	H	H	H	H	L	H	L	H	H	H	H	H	B	B	H	B	U	H	H	H	H	B
CH14	SBJ141489705	37.2426	B	B	H	B	H	H	H	L	H	H	H	L	L	H	B	B	H	B	H	L	B	B	H	B	H	H	H	H	H	L	H	L	H	H	H	H	H	B	B	H	B	U	H	H	H	H	B
CH14	gUNCHS038017	37.683	B	B	H	B	H	H	H	L	U	H	H	L	L	H	B	B	H	B	H	L	B	B	H	B	H	H	H	H	H	L	H	L	H	H	H	H	H	B	B	H	B	L	L	H	H	H	B
CH14	gUNC23930285	41.2309	B	B	H	B	H	H	H	L	H	H	H	L	L	H	B	B	H	B	H	L	B	B	H	B	H	H	H	H	H	L	H	L	H	H	H	H	H	B	B	H	B	L	L	H	H	H	B
CH14	mUNC23931995	44.1113	B	B	H	B	H	H	H	L	H	H	H	L	L	H	B	B	H	B	H	L	B	B	H	B	H	H	H	H	H	L	H	L	H	H	H	H	H	B	B	H	B	L	L	H	H	H	B
CH14	gUNCHS038101	45.3583	B	B	H	B	H	H	H	L	H	H	H	L	L	H	B	B	H	B	H	L	B	B	H	H	H	H	H	H	H	L	H	L	H	H	H	H	H	B	B	H	B	L	L	H	H	H	B
CH14	S6R141824999	45.625	B	B	H	B	H	H	H	L	H	H	H	L	L	H	B	B	H	B	H	L	B	B	H	H	H	H	H	H	H	L	H	L	H	H	H	H	H	B	B	H	B	L	L	H	H	H	B
CH14	gUNC23942894	45.7904	B	B	H	B	H	H	H	L	H	H	H	L	L	H	B	B	H	B	H	L	B	B	H	H	H	H	H	H	H	L	H	L	H	H	H	H	H	B	B	H	B	L	L	H	H	H	B
CH14	S6H141881220	47.0305	B	B	H	B	H	H	H	L	H	H	H	L	L	H	B	B	H	B	H	L	B	B	H	H	H	H	H	H	H	L	H	L	H	H	H	H	H	B	B	H	B	L	L	H	H	H	B
CH14	gUNC23958168	47.1341	B	B	H	B	H	H	H	L	H	H	H	L	L	H	B	B	H	B	H	L	B	B	H	H	H	H	H	H	H	L	H	L	H	H	H	H	H	B	B	H	B	L	L	H	H	H	B
CH14	S6H141915112	47.8778	B	B	H	B	H	H	H	L	H	H	H	L	L	H	B	B	H	B	H	L	B	B	H	H	H	H	H	H	H	L	H	L	H	H	H	H	H	B	B	H	B	L	L	H	H	H	B
CH14	S6T141942697	48.5674	B	B	H	B	H	H	H	L	H	H	H	L	L	H	B	B	H	B	H	L	B	B	H	H	H	H	H	H	H	L	H	L	H	H	H	H	H	B	B	H	B	L	L	H	H	H	B
CH14	mbHkupUNC140418896	49.6387	B	B	H	B	H	H	H	L	U	H	H	L	L	H	B	B	H	B	H	L	B	B	H	H	H	H	H	H	H	L	H	L	H	H	H	H	H	B	B	H	B	L	L	H	H	H	H
CH14	mUNC140216578	59.7019	B	B	H	B	H	L	H	L	H	H	H	L	L	B	B	B	B	B	L	L	H	B	H	H	H	B	H	H	H	L	H	L	H	H	H	H	B	B	B	H	B	L	L	H	H	H	H
CH14	S3C142401341	60.0335	B	B	H	B	H	L	H	L	H	H	H	L	L	B	B	B	B	B	L	L	H	B	H	H	H	B	H	H	H	L	H	L	H	H	H	H	B	B	B	H	B	L	L	H	H	H	H
CH14	gUNC24075003	60.4032	B	B	H	B	H	L	H	L	H	H	H	L	L	B	B	B	B	B	L	L	H	B	H	H	H	B	H	H	H	L	H	L	H	H	H	H	B	B	B	H	B	L	L	H	H	H	H
CH14	mJAX00053712	62.3714	B	B	H	B	H	L	H	L	U	H	H	L	L	B	B	B	B	B	L	L	H	B	H	H	H	B	H	H	H	L	H	L	H	H	H	H	B	B	H	H	B	L	L	H	B	H	H
CH14	gUNCHS038512	62.8836	B	B	H	B	H	L	H	L	H	H	H	L	L	B	B	B	B	B	L	L	H	B	H	H	H	B	H	H	H	L	H	L	H	H	H	H	B	B	H	H	B	L	L	H	B	H	H
CH14	S1H142568379	64.2095	B	B	H	B	H	L	H	L	U	H	H	L	L	B	B	B	B	B	L	L	H	B	H	H	H	B	H	H	H	L	H	L	H	H	H	H	B	B	H	H	B	L	L	H	B	H	H
CH14	gUNC24127435	64.7942	B	B	H	B	H	L	H	L	H	H	H	L	L	B	B	B	B	B	L	L	H	B	H	H	H	B	H	H	H	L	H	L	H	H	H	H	B	B	H	H	B	L	L	H	B	H	H
CH14	gUNC24147801	66.3645	B	B	H	B	H	L	H	L	U	H	H	L	L	B	B	B	B	B	L	L	H	B	H	H	H	B	H	H	H	L	H	L	H	H	H	H	B	B	H	H	B	L	L	H	B	H	H
CH14	gUNC24155283	66.8472	B	B	H	B	H	L	H	L	H	H	H	L	L	B	B	B	B	B	L	L	H	B	H	H	H	B	H	H	H	L	H	L	H	H	H	H	B	B	H	H	B	L	L	H	B	H	H
CH14	SBT142721921	68.048	B	B	H	B	H	L	H	L	H	H	H	L	L	B	B	B	B	B	L	L	H	B	H	H	H	B	H	H	H	L	H	L	H	H	H	H	B	B	H	H	B	L	L	H	B	H	H
CH14	gUNC24181673	68.6375	B	B	H	B	H	L	H	L	U	H	H	L	L	B	B	B	B	B	L	L	H	B	H	H	H	B	H	H	H	L	H	L	H	H	H	H	B	B	H	H	B	L	L	H	B	H	H
CH14	gUNC24187331	69.0816	B	B	H	B	H	L	H	L	H	H	H	L	L	B	B	B	B	B	L	L	H	B	H	H	H	B	H	H	H	L	H	L	H	H	H	H	B	B	H	H	B	L	L	H	B	H	H
CH14	SSR142796279	69.907	B	B	H	B	H	L	H	L	U	H	H	L	L	B	B	B	B	B	L	L	H	B	H	H	H	B	H	H	H	L	H	L	H	H	H	H	B	B	H	H	B	L	L	H	B	H	H
CH14	gUNC24209885	71.2728	B	B	H	B	H	L	H	L	H	H	H	L	L	B	H	B	B	B	L	L	H	B	H	H	H	B	H	H	H	L	H	L	H	H	H	H	B	B	H	H	B	L	L	H	B	H	H
CH14	SBC142969494	74.2374	B	B	H	B	H	L	H	H	H	H	H	L	L	B	H	B	B	B	L	L	H	B	H	H	H	B	H	H	H	L	H	L	H	H	H	H	B	B	H	H	B	L	L	H	B	H	H
CH14	gJAX00384048	74.4333	B	B	H	B	H	L	H	H	H	H	H	L	L	B	H	B	B	B	L	L	H	B	H	H	H	B	H	H	H	L	H	L	H	H	H	H	B	B	H	H	B	L	L	H	B	H	H
CH14	gUNC24270800	75.5718	B	B	H	B	H	L	H	H	H	H	H	L	L	B	H	B	B	B	L	L	H	B	H	H	H	B	H	H	H	L	H	L	H	H	H	H	B	B	H	H	B	L	L	H	B	H	H
CH14	mUNC24275766	76.0847	B	B	H	B	H	L	H	H	H	H	H	L	L	B	H	B	B	B	L	L	H	B	H	H	H	B	H	H	H	L	H	L	H	H	H	H	B	B	H	H	B	L	L	H	B	H	H
CH14	gUNCHS038809	76.4242	B	B	H	B	H	L	H	H	H	H	H	L	L	B	H	B	B	B	L	L	H	B	H	H	H	B	H	H	H	L	H	L	H	H	H	H	B	B	H	H	B	L	L	H	B	H	H
CH14	gUNC24296792	77.4638	B	B	H	B	H	L	H	H	H	H	H	L	L	B	H	B	B	B	L	L	H	B	H	H	H	B	H	H	H	L	H	L	H	H	H	H	B	B	H	H	B	L	H	H	B	H	H
CH14	gJAX00385847	85.5145	B	B	H	B	H	L	H	H	H	H	H	L	L	B	B	B	B	B	L	L	H	B	H	H	H	B	H	H	H	L	H	L	H	H	H	H	B	B	H	H	B	L	H	H	B	H	H
CH14	SSH143423413	85.5853	B	B	H	B	H	L	H	H	H	H	H	L	L	B	B	B	B	B	L	L	H	B	H	H	H	B	H	H	H	L	H	L	H	H	H	H	B	B	H	H	B	U	H	H	B	H	H
CH14	gUNC24405864	86.566	B	B	H	B	H	L	H	H	H	H	H	L	L	B	B	B	B	B	L	L	H	B	H	H	H	B	H	H	H	L	H	L	H	H	H	H	B	B	H	H	B	L	H	H	B	H	H
CH14	S6R143470273	86.7568	B	B	H	B	H	L	H	H	H	H	H	L	L	B	B	B	B	B	L	L	H	B	H	H	H	B	H	H	H	L	H	L	H	H	H	H	B	B	H	H	B	L	H	H	B	H	H
CH14	gJAX00055599	87.9038	B	B	H	B	H	L	H	H	H	H	H	L	L	B	B	B	B	B	L	L	H	B	H	H	H	B	H	H	H	L	H	L	H	H	H	H	B	B	H	H	B	L	H	H	B	H	H
CH14	SH143532702	88.3176	B	B	H	B	H	L	H	H	H	H	H	L	L	B	B	B	B	B	L	L	H	B	H	H	H	B	H	H	H	L	H	L	H	H	H	H	B	B	H	H	B	L	H	H	B	H	L
CH14	mbHkupUNC140494563	88.3201	B	B	H	B	H	L	H	H	U	H	H	L	L	B	B	B	B	B	L	L	H	B	H	H	H	B	H	H	H	L	H	L	H	H	H	H	B	B	H	H	B	L	H	H	B	H	L
CH14	gUNCHS039044	89.1017	B	B	H	B	H	L	H	H	U	H	H	L	L	B	B	B	B	B	L	L	H	B	H	H	H	B	H	H	H	L	H	L	H	H	H	H	B	B	H	H	B	L	H	H	B	H	L
CH14	SFR143581553	89.5388	B	B	H	B	H	L	H	H	H	H	H	L	L	B	B	B	B	B	L	U	H	B	H	H	H	B	H	H	H	L	H	L	H	H	H	H	B	B	H	H	B	L	H	H	B	H	L
CH14	SH143585578	89.6395	B	B	H	B	H	L	H	H	H	H	H	L	L	B	B	B	B	B	L	L	H	B	H	H	H	B	H	H	H	L	H	L	H	H	H	H	B	B	H	H	B	L	H	H	B	H	L
CH14	mUNC140508888	89.7583	B	B	H	B	H	L	H	H	U	H	H	L	L	B	B	B	B	B	L	L	H	B	H	H	H	B	H	H	H	L	H	L	H	H	H	H	B	B	H	H	B	L	H	H	B	H	L
CH14	gUNC24463019	90.3231	B	B	H	B	H	L	H	H	H	H	H	L	L	B	B	B	B	B	L	L	H	B	H	H	H	B	H	H	H	L	H	L	H	H	H	H	B	B	H	H	B	L	H	H	B	H	L
CH14	S6T143624984	90.6246	B	B	H	B	H	L	H	H	H	H	H	L	L	B	B	B	B	B	L	L	H	B	H	H	H	B	H	H	H	L	H	L	H	H	H	H	B	B	H	H	B	L	H	H	B	H	L
CH14	gUNC24478322	91.299	B	B	H	B	H	L	H	H	H	H	H	L	L	B	B	B	B	B	L	L	H	B	H	H	H	B	H	H	H	L	H	L	H	H	H	H	B	B	H	H	B	L	H	H	B	H	L
CH14	S3J143658898	91.4725	B	B	H	B	H	L	H	H	H	H	H	L	L	B	B	B	B	B	L	L	H	B	H	H	H	B	H	H	H	L	H	L	H	H	H	H	B	B	H	H	B	L	H	H	B	H	L
CH14	SBJ143686906	92.1727	B	B	H	B	H	L	H	H	H	H	H	L	L	B	B	B	B	B	L	L	H	B	H	H	H	B	H	H	H	L	H	L	H	H	H	H	B	B	H	H	B	L	H	H	B	H	L
CH14	gJAX00055924	92.2761	B	B	H	B	H	L	H	H	H	H	H	L	L	B	B	B	B	B	L	L	H	B	H	H	H	B	H	H	H	L	H	L	H	H	H	H	B	B	H	H	B	L	H	H	B	H	L
CH14	gUNC24499718	92.8318	B	B	H	B	H	L	H	H	H	H	H	L	L	B	B	B	B	B	L	L	H	B	H	H	L	B	H	H	H	L	H	L	H	H	H	H	B	B	H	H	B	L	H	H	B	H	L
CH14	gUNC24504278	93.2171	B	B	H	B	H	L	H	H	H	H	H	L	L	B	B	B	B	B	L	L	H	B	H	H	L	H	H	H	H	L	H	L	H	H	H	H	B	B	H	H	B	L	H	H	B	H	L
CH14	SBJ143732293	93.3073	B	B	H	B	H	L	H	H	H	H	H	L	L	B	B	B	B	B	L	L	H	B	H	H	L	H	H	H	H	L	H	L	H	H	L	H	B	B	H	H	B	L	H	H	B	H	L
CH14	gUNC24512084	93.729	B	B	H	B	H	L	H	H	H	H	H	L	L	B	B	B	B	B	L	L	H	B	H	H	L	H	H	H	H	L	H	L	H	H	L	H	B	B	H	H	B	L	H	H	B	H	L
CH14	SBC143785351	94.6338	B	B	H	B	H	L	H	H	H	H	H	L	L	B	B	B	B	B	L	L	H	B	H	H	L	H	H	H	H	L	H	L	H	H	L	H	B	B	H	H	B	L	H	H	B	H	L
CH14	gUNC24537393	95.5134	B	B	H	B	H	L	H	H	U	H	H	L	L	B	B	B	B	B	L	L	H	B	H	H	L	H	H	H	H	L	H	L	H	H	L	H	B	B	H	H	B	L	H	H	B	H	L
CH14	mUNC24553596	96.5583	B	B	H	B	H	L	H	H	H	H	H	L	L	B	B	B	B	B	L	L	H	B	H	H	L	H	H	H	H	L	H	L	H	H	L	H	B	B	H	H	B	L	H	H	B	H	L
CH14	gUNCHS039129	96.7141	B	B	H	B	H	L	H	H	H	H	H	L	L	B	B	B	B	B	L	L	H	B	H	H	L	H	H	H	H	L	H	L	H	H	L	H	B	B	H	H	B	L	H	H	B	H	L
CH14	gUNC24598868	99.6968	B	B	H	B	H	L	L	H	H	H	H	L	L	B	B	B	B	B	L	L	H	B	H	H	L	H	H	H	H	L	H	L	H	L	L	L	B	B	H	L	B	L	H	H	B	H	L
CH14	gUNC24608070	100.241	B	B	H	B	H	L	L	H	H	H	H	L	L	B	B	B	B	B	L	L	H	B	H	H	L	H	H	H	H	L	H	L	H	L	L	L	B	B	L	L	B	L	H	H	B	H	L
CH14	gUNC24639335	102.537	B	B	H	B	H	L	L	H	H	H	H	L	L	B	B	B	B	B	L	L	H	B	H	H	L	H	H	H	H	L	H	L	H	L	L	L	B	B	L	L	B	L	H	H	B	H	L
CH14	gUNCHS039200	103.087	B	B	H	B	H	U	U	H	U	H	H	U	H	B	B	B	B	B	U	U	H	B	H	H	U	H	H	H	H	U	H	U	H	U	U	U	B	B	U	L	B	U	H	H	B	H	U
CH14	gUNC24653014	103.969	B	B	H	B	H	L	L	H	H	H	H	L	H	B	B	B	B	B	L	L	H	B	H	H	L	H	H	H	H	L	H	L	H	L	L	L	B	B	L	L	B	L	H	H	B	H	L
CH14	gUNC24672839	105.645	B	B	H	B	H	L	L	H	H	H	H	L	H	B	B	B	B	B	L	L	H	B	H	H	L	H	H	H	H	L	H	L	H	L	L	L	B	B	L	L	B	L	H	H	B	H	L
CH14	gUNC24681366	106.577	H	B	H	B	H	L	L	H	H	H	H	L	H	B	B	B	B	B	L	L	H	B	H	H	L	H	H	H	H	L	H	L	H	L	L	L	B	B	L	L	B	L	H	H	B	H	L
CH14	S6Y144263282	106.582	H	B	H	B	H	L	L	H	H	H	H	L	H	B	B	B	B	B	L	L	H	B	H	H	L	H	H	H	H	L	H	L	H	L	L	L	B	B	L	L	B	L	H	H	B	H	L
CH14	S6R144265897	106.647	H	B	H	B	H	L	L	H	H	H	H	L	H	B	B	B	B	B	L	L	H	B	H	H	L	H	H	H	H	L	H	L	H	L	L	L	B	B	L	L	B	L	H	H	B	H	L
CH14	gUNC24689983	107.238	H	B	H	B	H	L	L	H	H	H	H	L	H	B	B	B	B	B	L	L	H	B	H	H	L	H	H	H	H	L	H	L	H	L	L	L	B	B	L	L	B	L	H	H	B	H	L
CH14	S2R144294106	107.353	H	B	H	B	H	L	L	H	H	H	H	L	H	B	B	B	B	B	L	L	H	B	H	H	L	H	H	H	H	L	H	L	H	L	L	L	B	B	L	L	B	L	H	H	B	H	L
CH14	gUNC24696776	107.7	H	B	H	B	H	L	L	H	H	H	H	L	H	B	B	B	B	B	L	L	H	B	H	H	L	H	H	H	H	L	H	L	H	L	L	L	B	B	L	L	B	L	H	H	B	H	L
CH14	gUNC24707780	108.529	H	B	H	B	H	L	L	H	H	H	H	L	H	B	B	B	B	B	L	L	H	B	H	H	L	H	H	H	H	L	H	L	H	L	L	L	B	B	L	L	B	L	H	H	B	H	L
CH14	gJAX00389449	108.807	H	B	H	B	H	L	L	H	U	H	H	L	H	B	B	B	B	B	L	L	H	B	H	H	L	H	H	H	H	L	H	L	H	L	L	L	B	B	L	L	B	L	H	H	B	H	L
CH14	gJAX00389579	109.646	H	B	H	B	H	L	L	H	H	H	H	L	H	B	B	B	H	B	L	L	H	B	H	H	L	H	H	H	H	L	H	L	H	L	L	L	B	B	L	L	B	L	H	H	B	H	L
CH14	gUNC24732508	109.962	H	B	H	B	H	L	L	H	H	H	H	L	H	B	B	B	H	B	L	L	H	B	H	H	L	H	H	H	H	L	H	L	H	L	L	L	B	B	L	L	B	L	H	H	B	H	L
CH14	S2H144426129	110.653	H	B	H	B	H	L	L	H	U	H	H	L	H	B	B	B	H	B	L	L	H	B	H	H	L	H	H	H	H	L	H	L	H	L	L	L	B	B	L	L	B	L	H	H	B	H	L
CH14	gUNC24767577	111.974	H	B	H	B	H	L	L	H	H	L	H	L	H	H	B	B	H	B	L	L	H	B	H	H	L	H	H	H	H	L	H	L	H	L	L	L	B	B	L	L	H	H	H	H	B	H	L
CH14	gUNC24780695	112.779	H	B	H	B	H	L	L	H	U	L	H	L	H	H	B	B	H	B	L	L	H	B	H	H	L	H	H	H	H	L	H	L	H	L	L	L	B	B	L	L	H	H	H	H	B	B	L
CH14	gUNC24846673	117.56	H	B	H	B	H	L	L	H	H	L	H	L	H	H	B	B	H	B	L	L	H	B	H	H	L	H	L	H	H	L	H	L	H	L	L	L	B	B	L	L	H	H	H	H	B	B	L
CH14	B10140119424	119.424	H	B	H	B	B	L	L	H	H	L	H	L	H	H	B	B	H	B	H	L	H	B	H	H	L	H	L	H	H	L	H	L	H	L	L	L	B	B	L	L	H	H	H	H	B	B	H
CH14	gUNC24882117	119.548	H	B	H	B	B	L	L	H	H	L	H	L	H	H	B	B	H	B	H	L	H	B	H	H	L	H	L	H	H	L	H	L	H	L	L	L	B	B	L	L	H	H	H	H	B	B	H
CH14	gUNC24896918	120.576	H	B	B	B	B	L	L	H	U	L	H	L	H	H	B	B	H	B	H	L	H	H	H	H	L	H	L	H	H	L	H	L	H	H	L	L	B	B	L	L	H	H	H	H	B	B	H
CH14	mbHkupUNC140589529	121.991	H	B	B	B	B	L	L	H	H	L	H	L	H	H	B	B	H	B	H	L	H	H	H	H	L	H	L	H	H	L	H	H	H	H	L	L	B	B	L	L	H	H	H	H	B	B	H
CH14	SFT144934744	123.369	H	B	B	B	B	L	L	H	H	L	H	L	H	H	B	B	H	B	H	L	H	H	H	H	L	H	L	H	H	L	H	H	H	H	L	L	B	B	L	L	H	H	H	H	B	B	H
CH14	gUNC24934543	123.422	H	B	B	B	B	L	L	H	U	L	H	L	H	H	B	B	H	B	H	L	H	H	H	H	L	H	L	H	H	L	H	H	H	H	L	L	B	B	L	L	H	H	H	H	B	B	H
CH15	gJAX00058379	3.66942	L	L	H	L	H	H	H	H	U	L	B	H	H	L	H	H	B	B	H	H	H	L	H	B	H	B	L	B	B	H	B	H	H	B	H	H	H	B	L	L	H	H	H	H	H	L	H
CH15	UNCrs218676023	4.98898	L	L	H	L	H	H	H	H	U	L	B	H	H	L	H	H	B	B	H	H	H	L	H	B	H	B	L	B	H	H	B	H	H	B	H	H	H	B	L	L	H	H	H	H	H	L	H
CH15	gUNC25015950	9.94084	L	L	H	L	H	H	H	H	U	L	B	H	H	L	H	H	B	B	H	H	H	L	H	B	H	B	L	B	H	B	B	H	H	B	H	H	H	B	L	H	H	H	H	L	H	L	H
CH15	gUNC25033585	11.1475	L	L	H	L	H	H	H	H	B	L	B	L	H	L	H	H	B	B	H	H	H	L	H	B	H	B	L	B	H	B	B	H	H	B	H	H	H	B	L	H	H	H	L	L	H	L	L
CH15	gUNC25046442	11.9933	L	L	H	L	H	H	H	H	U	L	B	L	H	H	H	H	B	B	H	H	H	L	H	B	H	B	L	B	H	B	B	H	H	B	H	H	H	B	L	H	H	H	L	L	H	L	L
CH15	gUNC25048843	12.1991	L	L	H	L	H	H	H	H	B	L	B	L	H	H	H	H	B	B	H	H	H	L	H	B	H	B	L	B	H	B	B	H	H	B	H	H	H	B	L	H	H	H	L	L	H	L	L
CH15	gJAX00393780	12.713	L	L	H	L	H	H	H	H	U	L	B	L	H	H	H	H	B	B	H	H	H	L	H	B	H	B	L	B	H	B	B	H	H	B	H	H	H	B	L	H	H	H	L	L	H	L	L
CH15	gUNC25076351	14.1821	L	L	H	L	H	H	H	H	H	L	B	L	H	H	H	H	B	B	H	H	H	L	H	B	H	B	L	B	H	B	B	H	H	B	H	H	H	H	L	H	H	H	L	L	H	L	L
CH15	S1H150572362	14.3091	L	L	H	L	H	H	H	H	H	L	B	L	H	H	H	H	B	B	H	H	H	L	H	B	H	B	L	B	H	B	B	H	H	B	H	H	H	H	L	H	H	H	L	L	H	L	L
CH15	S1L150573350	14.3338	L	L	H	L	H	H	H	H	B	L	B	L	H	H	H	H	B	B	H	H	H	L	H	B	H	B	L	B	H	B	B	H	H	B	H	H	H	H	L	H	H	H	L	L	H	L	L
CH15	S1J150573858	14.3465	L	L	H	L	H	H	H	H	B	L	B	L	H	H	H	H	B	B	H	H	H	L	H	B	H	B	L	B	H	B	B	H	H	B	H	H	H	H	L	H	H	H	L	L	H	L	L
CH15	S1L150574126	14.3532	L	L	H	L	H	H	H	H	U	L	B	L	H	H	H	H	B	B	H	H	H	L	H	B	H	B	L	B	H	B	B	H	H	B	H	H	H	H	L	H	H	H	L	L	H	L	L
CH15	S1H150577925	14.4481	L	L	H	L	H	H	H	H	U	L	B	L	H	H	H	H	B	B	H	H	H	L	H	B	H	B	L	B	H	B	B	H	H	B	H	H	H	H	L	H	H	H	L	L	H	L	L
CH15	S1L150578757	14.4689	L	L	H	L	H	H	H	H	U	L	B	L	H	H	H	H	B	B	H	H	H	L	H	B	H	B	L	B	H	B	B	H	H	B	H	H	H	H	L	H	H	H	L	L	H	L	L
CH15	S1J150587276	14.6819	L	L	H	L	H	H	H	H	B	L	B	L	H	H	H	H	B	B	H	H	H	L	H	B	H	B	L	B	H	B	B	H	H	B	H	H	H	H	L	H	H	H	L	L	H	L	L
CH15	gUNC25091806	15.3524	L	L	H	L	H	H	H	H	B	L	B	L	H	H	H	H	B	B	H	H	H	L	H	B	H	B	L	B	H	B	B	H	L	B	H	H	H	H	L	H	H	H	L	L	H	L	L
CH15	gUNC25091806b	15.3524	L	L	H	L	H	H	H	H	U	L	B	L	H	H	H	H	B	B	H	H	H	L	H	B	H	B	L	B	H	B	B	H	L	B	H	H	H	H	L	H	H	H	L	L	H	L	L
CH15	SFT150643238	16.081	L	L	H	L	H	H	H	H	H	L	B	L	H	H	H	H	B	B	H	H	H	L	H	B	H	B	L	B	H	B	B	H	L	B	H	H	H	H	L	H	H	H	L	L	H	L	L
CH15	SFH150741465	18.5366	L	L	H	L	H	H	H	H	B	L	B	L	H	H	H	H	B	B	H	H	H	L	H	B	H	B	L	B	H	B	B	H	L	B	H	H	H	H	L	H	H	H	L	L	H	L	L
CH15	S2J150747557	18.6889	L	L	H	L	H	H	H	H	B	L	B	L	H	H	H	H	B	B	H	H	H	L	H	B	H	B	L	B	H	B	B	H	L	B	H	H	H	H	L	H	H	H	L	L	H	L	L
CH15	gUNC25164379	20.6813	L	L	H	L	H	H	H	H	B	L	B	L	H	H	H	H	B	B	H	H	H	L	H	B	H	B	L	B	H	B	B	H	L	B	H	H	H	H	L	H	H	H	L	L	H	L	L
CH15	gUNC25170555	21.2715	L	L	H	L	H	H	H	H	H	L	B	L	H	H	H	H	B	B	H	H	H	L	H	B	H	B	L	B	H	B	B	H	L	B	H	H	H	H	L	H	H	H	L	L	H	L	L
CH15	gUNC25190847	23.3775	L	L	H	L	H	H	H	H	H	L	B	L	H	H	H	H	B	B	H	H	H	L	H	B	H	B	L	B	H	B	B	H	L	H	H	H	H	H	L	H	U	H	L	L	H	L	L
CH15	gUNC25211868	25.1721	L	L	H	L	H	H	H	H	H	L	B	L	H	H	H	H	B	B	H	H	H	L	H	B	H	B	L	B	H	B	B	H	L	H	H	H	H	H	L	H	H	H	L	L	H	L	L
CH15	gUNC25220278	25.7083	L	L	H	L	H	H	H	H	B	L	B	L	H	H	H	H	B	B	H	H	H	L	H	B	H	B	L	B	H	B	B	H	L	H	H	H	H	H	L	H	H	H	L	L	H	L	L
CH15	mbHkupUNC150067245	26.1845	L	L	H	L	H	H	H	H	H	L	B	L	H	H	H	H	B	B	H	H	H	L	H	B	H	B	L	B	H	B	B	H	L	H	H	H	H	H	L	H	H	H	L	L	H	L	L
CH15	mbHkupUNC150068734	26.6233	L	L	H	L	H	H	H	H	U	L	B	L	H	H	H	H	B	B	H	H	H	L	H	B	H	B	L	B	H	B	B	H	L	H	H	H	H	H	L	H	H	H	L	L	H	L	L
CH15	mUNC25246884	27.4698	L	L	H	L	H	H	H	H	H	L	B	L	H	H	H	H	B	B	H	H	H	L	H	B	H	B	L	B	H	B	B	H	L	H	H	H	H	H	L	H	H	H	L	L	H	L	L
CH15	gJAX00396401	27.824	L	L	H	L	H	H	H	H	H	L	B	L	H	H	H	H	B	B	H	H	H	L	H	B	H	B	L	B	H	B	B	H	L	H	H	H	H	H	L	H	H	H	L	L	H	L	L
CH15	gUNCHS039894	30.345	L	L	H	L	H	H	H	H	H	L	B	H	H	H	H	H	B	B	H	H	H	L	H	B	H	B	L	B	H	B	B	H	L	H	H	H	H	H	L	H	H	H	L	L	H	L	L
CH15	gUNC25294263	30.6309	L	L	H	L	H	H	H	H	H	L	B	H	H	H	H	H	B	B	H	H	H	L	H	B	H	B	L	B	H	B	B	H	L	H	H	H	H	H	L	H	H	H	L	L	H	L	L
CH15	SSR151258930	31.4733	L	L	H	L	H	H	H	H	U	L	B	H	H	H	H	H	B	B	H	H	H	L	H	B	H	B	L	B	H	B	B	H	L	H	H	H	H	H	L	H	H	H	L	L	H	L	L
CH15	mUNC150087282	31.8698	L	L	H	L	H	H	H	H	U	L	B	H	H	H	H	H	B	B	H	H	H	L	H	B	H	B	L	B	H	B	B	H	L	H	H	H	H	H	L	H	H	H	L	L	H	L	L
CH15	SSH151293499	32.3375	L	L	H	L	H	H	H	H	B	L	B	H	H	H	H	H	B	B	H	H	H	L	H	B	H	B	L	B	H	B	B	H	L	H	H	H	H	H	L	H	H	H	L	L	H	L	L
CH15	S3N151341277	33.5319	L	L	H	L	H	H	H	H	B	L	B	H	H	H	H	H	B	B	H	H	H	L	H	B	H	B	L	B	H	B	B	H	L	H	H	H	H	H	L	H	H	H	L	L	H	L	L
CH15	mUNC150107299	34.1738	L	L	H	L	H	H	H	H	U	L	B	H	H	H	H	H	B	B	H	H	H	L	H	B	H	B	L	B	H	B	B	H	L	H	H	H	H	H	L	H	H	H	L	L	H	L	L
CH15	SBC151384683	34.6171	L	L	H	L	H	H	H	H	U	L	B	H	H	H	H	H	B	B	H	H	H	L	H	B	H	B	L	B	H	B	B	H	L	H	H	H	H	H	L	H	H	H	L	L	H	L	L
CH15	mUNC150350596	35.0882	L	L	H	L	H	H	H	H	H	L	B	H	H	H	H	H	B	B	H	H	H	L	H	B	H	B	L	B	H	B	B	H	L	H	H	H	H	H	L	H	H	H	L	L	H	L	L
CH15	gUNC150117369	35.4019	L	L	H	L	H	H	H	H	H	L	B	H	H	H	H	H	B	B	L	H	H	L	H	B	H	B	L	B	H	B	B	H	L	H	H	H	H	H	L	H	H	H	L	L	H	L	L
CH15	SSH151457661	36.4415	L	L	H	L	H	H	H	H	U	L	B	H	H	H	H	H	B	B	L	H	H	L	H	B	H	B	L	B	H	B	B	H	L	H	H	H	H	H	L	H	H	H	L	L	H	L	L
CH15	gUNCHS040036	36.4512	L	L	H	L	H	H	H	H	U	L	B	H	H	H	H	H	B	B	L	H	H	L	H	B	H	B	L	B	H	B	B	H	L	H	H	H	H	H	L	H	H	H	L	L	H	L	L
CH15	gUNC25379317	36.9471	L	L	H	L	H	H	H	H	U	L	B	H	H	H	H	H	B	B	L	H	H	L	H	B	H	B	L	B	H	B	B	H	L	H	H	H	H	H	L	H	H	H	L	L	H	L	L
CH15	gUNC25385155	37.2924	L	L	H	L	H	H	H	H	U	L	B	H	H	H	H	H	B	B	L	H	H	L	H	B	H	B	L	B	H	B	B	H	L	H	H	H	H	H	L	H	H	H	L	L	H	L	L
CH15	mUNC25399622	38.3615	L	L	L	L	H	H	H	H	U	L	B	H	H	H	H	H	B	B	L	H	H	L	H	B	H	B	L	B	H	B	B	H	L	H	H	H	H	H	L	H	H	H	L	L	H	L	L
CH15	gJAX00061149	40.7823	L	L	L	L	H	H	H	H	U	L	B	H	H	H	H	H	B	B	L	H	H	L	H	B	H	B	L	B	H	B	B	H	L	H	H	H	H	H	L	H	H	H	L	L	H	L	L
CH15	gUNC25435888	41.158	L	L	L	L	H	H	H	H	U	L	B	H	H	H	H	H	B	B	L	H	H	L	H	B	H	B	L	B	H	B	B	H	L	H	H	H	H	H	L	H	H	H	L	L	H	L	L
CH15	S6Y151673836	41.8459	L	L	L	L	H	H	H	H	U	L	B	H	H	H	H	H	B	B	L	H	H	L	H	B	H	U	L	U	H	B	B	H	L	H	H	H	U	H	L	H	H	H	L	L	H	L	L
CH15	SSR151724023	43.1006	L	L	L	L	H	H	H	H	U	L	B	H	H	H	H	H	B	B	L	H	H	L	H	B	H	B	L	B	H	B	B	H	L	H	H	H	H	H	L	H	H	H	L	L	H	L	L
CH15	S2H151790651	44.7663	L	L	L	L	H	H	H	H	B	L	B	H	H	H	H	H	B	B	L	H	H	L	H	B	H	B	L	B	H	B	B	H	L	H	H	H	H	H	L	H	H	H	L	L	H	L	L
CH15	gUNC25552668	49.5114	L	L	L	L	H	H	H	L	U	L	B	H	H	H	H	H	B	B	L	H	H	L	H	B	H	B	L	B	H	B	B	H	L	H	H	H	H	H	L	H	H	H	L	L	H	L	L
CH15	gUNC25578382	51.3725	L	L	L	L	H	H	H	L	U	L	B	H	H	H	H	H	B	B	L	H	H	L	H	B	H	B	L	B	H	B	B	H	L	H	H	H	H	H	L	H	H	H	L	L	H	L	L
CH15	gUNC25604126	53.2754	L	L	L	L	H	H	H	L	H	L	B	H	H	H	H	H	B	B	L	H	H	L	H	B	H	B	L	B	H	B	B	H	L	H	H	H	H	H	L	H	H	H	L	L	H	L	L
CH15	gUNC25609762	53.6747	L	L	L	L	H	H	H	L	U	L	B	H	H	H	H	H	B	B	L	H	H	L	H	B	H	B	L	B	H	B	B	H	L	H	H	H	H	H	L	H	H	H	L	L	H	L	L
CH15	gUNC25620567	54.4828	L	L	L	L	H	H	H	L	B	L	B	H	H	H	H	H	B	B	L	H	H	L	H	B	H	B	L	B	H	B	B	H	L	H	H	H	H	H	L	H	H	H	L	L	H	L	L
CH15	gUNC25658310	57.3012	L	L	L	L	H	H	H	L	U	L	B	H	H	H	H	H	B	B	L	H	B	L	H	B	H	B	L	B	H	B	B	H	L	H	H	H	H	H	L	H	H	H	L	L	H	L	L
CH15	mJAX00402089	58.1107	H	L	L	L	H	H	H	L	H	L	B	H	H	H	H	H	B	B	L	L	B	L	H	B	H	B	L	B	H	B	B	H	L	H	H	H	H	H	L	H	H	H	L	L	H	L	L
CH15	gUNC25683390	58.9901	H	L	L	L	H	H	H	L	H	L	B	H	H	H	H	H	B	B	L	L	B	L	H	B	H	B	L	B	H	B	B	H	L	H	H	H	H	H	L	H	H	H	L	L	H	L	L
CH15	gUNC25714451	61.3908	H	H	L	L	H	H	H	L	H	L	B	H	H	H	H	L	B	B	L	L	B	L	H	B	H	B	L	B	H	B	B	H	L	H	H	H	H	H	L	H	H	H	L	L	H	L	L
CH15	S3C152489285	62.2321	H	H	L	L	H	H	H	L	U	L	B	H	H	H	H	L	B	B	L	L	B	L	H	B	H	B	L	B	H	B	B	H	L	H	H	H	H	H	L	H	H	H	L	L	H	L	L
CH15	gUNC25726013	62.3529	H	H	L	L	H	H	H	L	H	L	B	H	H	H	H	L	B	B	L	L	B	L	H	B	H	B	L	B	H	B	B	H	L	H	H	H	H	H	L	H	H	H	L	L	H	L	L
CH15	S3N152557621	63.9405	H	H	L	L	H	H	H	L	H	L	B	H	H	H	H	L	B	B	H	L	B	L	H	B	L	B	L	B	H	B	B	H	L	H	B	H	L	H	L	H	H	H	H	L	H	L	L
CH15	gUNC25744867	64.1014	H	H	L	L	H	H	H	L	H	L	B	H	H	H	H	L	B	B	H	L	B	L	H	B	L	B	L	B	H	B	B	H	L	H	B	H	L	H	L	H	H	H	H	L	H	L	L
CH15	mJAX00062941	64.7084	H	H	L	L	H	H	H	L	H	L	B	H	H	H	H	L	B	B	H	L	B	L	H	B	L	B	L	B	H	B	B	H	L	H	B	H	L	H	L	H	H	H	H	L	H	L	L
CH15	gUNC25757731	64.8921	H	H	L	L	H	H	H	L	H	L	B	H	H	H	H	L	B	B	H	L	B	L	H	B	L	B	L	B	H	B	B	H	L	H	B	H	L	H	L	H	H	H	H	L	H	L	L
CH15	gUNC25775543	66.2936	H	H	L	L	H	H	H	L	H	L	B	H	H	H	H	L	B	B	H	L	B	L	H	B	L	B	L	B	H	B	B	H	L	H	B	H	L	H	L	H	H	H	H	L	H	L	L
CH15	gUNC25786401	67.111	H	H	L	L	H	H	H	L	H	L	B	H	H	H	H	L	B	B	H	L	B	L	H	B	L	B	L	B	H	B	B	H	L	H	B	H	L	H	L	H	H	H	H	L	H	L	L
CH15	gUNC25794225	67.7074	H	H	L	L	H	H	H	L	H	L	B	H	H	H	H	L	B	B	H	L	B	L	H	B	L	B	L	B	H	B	B	H	L	H	B	H	L	H	L	H	H	H	H	L	H	L	L
CH15	mbHkupUNC150438000	67.9904	H	H	L	L	H	H	H	L	H	L	B	H	H	H	H	L	B	B	H	L	B	L	H	B	L	B	L	B	H	B	B	B	L	H	B	H	L	H	L	H	H	H	H	L	H	L	L
CH15	B10150068063	68.0637	H	H	L	L	H	H	H	L	H	L	B	H	H	H	H	L	B	B	H	L	B	L	H	B	L	B	L	B	H	B	B	B	L	H	B	H	L	H	L	H	H	H	H	L	H	L	L
CH15	gUNC25807129	68.5728	H	H	L	L	H	H	H	L	H	L	B	H	H	H	H	L	B	B	H	L	B	L	H	B	L	B	L	B	H	B	B	B	L	H	B	H	L	H	L	H	H	H	H	L	H	L	L
CH15	S3R152747759	68.694	H	H	L	L	H	H	H	L	H	L	B	H	H	H	H	L	B	B	H	L	B	L	H	B	L	B	L	B	H	B	B	B	L	H	B	H	L	H	L	H	H	H	H	L	H	L	L
CH15	gUNC25844109	70.9881	H	H	L	L	H	H	H	L	H	L	B	H	H	H	H	L	B	B	H	L	B	L	H	B	L	B	L	B	H	B	B	B	L	H	B	H	L	H	L	H	H	H	H	L	H	L	L
CH15	gUNCHS040692	71.9219	H	H	L	L	H	H	H	L	H	L	B	H	H	H	H	L	B	B	H	L	B	L	H	B	L	B	L	B	H	B	B	B	L	H	B	H	L	H	L	H	H	H	H	L	H	L	L
CH15	mUNC25869929	72.7855	H	H	L	L	H	H	H	L	H	L	B	H	H	H	H	L	B	B	H	L	B	L	H	B	L	B	L	B	H	B	B	H	L	L	B	H	L	H	L	H	H	H	H	L	H	L	L
CH15	mJAX00064006	78.8946	H	H	H	L	H	H	H	L	U	L	B	H	L	H	H	L	B	H	H	L	B	L	H	B	L	B	L	B	H	B	B	H	L	L	B	H	L	H	L	L	H	H	H	L	H	L	L
CH15	S1L153193913	79.8478	H	H	H	L	H	H	H	L	H	L	B	H	L	H	H	L	B	H	H	L	B	L	H	B	L	B	L	B	H	B	B	H	H	L	B	H	L	H	L	L	H	H	H	L	H	L	L
CH15	gUNC25967395	80.8777	H	H	H	L	H	H	H	L	B	L	B	H	L	H	H	L	B	H	H	L	B	L	H	B	L	B	L	B	H	B	B	H	H	L	B	H	L	H	L	L	H	H	H	L	H	L	L
CH15	SBJ153255607	81.3902	H	H	H	L	H	H	H	L	B	L	B	H	L	H	H	L	B	H	H	L	B	L	H	B	L	B	L	B	H	B	B	H	H	L	B	H	L	H	H	L	H	H	H	L	H	L	L
CH15	gUNC25975972	81.7022	H	H	H	L	H	H	H	L	B	L	B	H	L	H	H	L	B	H	H	L	B	L	H	B	L	B	L	B	H	B	B	H	H	L	B	H	L	H	H	L	H	H	H	L	H	L	L
CH15	mbHkupUNC150396514	83.0511	H	H	H	L	H	H	H	L	B	L	B	H	L	H	H	L	B	H	H	L	B	L	H	B	L	B	L	B	H	B	B	H	H	L	B	H	L	H	H	L	H	H	H	L	H	L	L
CH15	SAH153360564	84.0141	H	H	H	L	H	H	H	L	B	H	B	H	L	H	H	L	B	H	H	L	B	L	H	B	L	B	L	B	H	B	B	H	H	L	B	H	L	H	H	L	H	H	H	L	H	L	L
CH15	SBJ153377703	84.4426	H	H	H	L	H	H	H	L	H	H	B	H	L	H	H	L	B	H	H	L	B	L	H	B	L	B	L	B	H	B	B	H	H	L	B	H	L	H	H	L	H	H	H	L	H	L	L
CH15	gUNC26009510	84.587	H	H	H	L	H	H	H	L	U	H	B	H	L	H	H	L	B	H	H	L	B	L	H	B	L	B	L	B	H	B	B	H	H	L	B	H	L	H	H	L	H	H	H	L	H	L	L
CH15	S2H153465773	86.6443	H	H	H	L	H	H	H	L	U	H	B	H	L	H	H	L	B	H	H	L	B	L	H	B	L	B	L	B	H	B	B	H	H	L	B	H	L	H	H	L	H	B	H	L	B	H	L
CH15	SSH153471216	86.7804	H	H	H	L	H	H	H	L	B	H	B	H	L	H	H	L	B	H	H	L	B	L	H	B	L	B	L	B	H	B	B	H	H	L	B	H	L	H	H	L	H	B	H	L	B	H	L
CH15	gUNC26048180	87.4071	H	H	H	L	H	H	H	L	H	H	B	H	L	H	H	L	B	H	H	L	B	L	H	B	L	B	L	B	H	B	B	H	H	L	B	H	L	H	H	L	H	B	H	L	B	H	L
CH15	gJAX00408724	87.614	H	H	H	L	H	H	H	L	H	H	B	H	L	H	H	L	B	H	H	L	B	L	H	B	L	B	L	B	H	B	B	H	H	L	B	H	L	H	H	L	H	U	H	L	B	H	L
CH15	SBJ153537116	88.4279	H	H	H	L	U	H	H	L	B	H	B	H	L	H	B	L	B	H	H	L	B	L	U	B	L	B	L	B	H	H	B	H	H	L	B	U	L	H	H	L	H	B	U	L	B	H	L
CH15	gUNC26076456	89.6825	H	H	H	L	H	H	H	L	H	H	B	H	L	H	B	L	H	H	H	L	B	L	L	B	L	B	L	B	H	H	B	H	H	L	B	H	L	H	H	L	H	B	H	H	B	H	L
CH15	S2R153588302	89.7076	H	H	H	L	H	H	H	L	H	H	B	H	L	H	B	L	H	H	H	L	B	L	L	B	L	B	L	B	H	H	B	H	H	L	B	H	L	H	H	L	H	B	H	H	B	H	L
CH15	gUNC26086968	90.4334	H	H	H	L	H	H	H	L	H	H	B	H	L	H	B	L	H	H	H	L	B	L	L	B	L	B	L	B	H	H	B	H	H	L	B	H	L	H	H	L	H	U	H	H	B	H	L
CH15	SX1153656292	91.4073	H	H	H	L	H	H	H	L	H	H	B	H	H	H	B	H	H	H	H	L	B	L	L	B	H	B	H	B	B	H	B	H	H	L	B	H	L	H	H	L	H	B	H	H	B	H	L
CH15	UNC26114261	91.9177	H	H	H	L	H	H	H	L	H	H	B	H	H	H	B	H	H	H	H	L	B	L	L	B	H	B	H	B	B	H	B	H	H	L	B	H	L	H	H	L	H	B	H	H	B	H	L
CH15	SX1153677085	91.9271	H	H	H	L	H	H	H	L	U	H	B	H	H	H	B	H	H	H	H	L	B	L	L	B	H	B	H	B	B	H	B	H	H	L	B	H	L	H	H	L	H	B	H	H	B	H	L
CH15	UNC26114934	91.9698	H	H	H	L	H	H	H	L	B	H	B	H	H	H	B	H	H	H	H	L	B	L	L	B	H	B	H	B	B	H	B	H	H	L	B	H	L	H	H	L	H	B	H	H	B	H	L
CH15	UNC26123163	92.521	H	H	H	L	H	H	H	L	B	H	B	H	H	H	B	H	H	H	H	L	B	L	L	B	H	B	H	B	B	H	B	H	H	L	B	H	L	H	H	L	H	B	H	H	B	H	L
CH15	gUNC26124488	92.6225	H	H	H	L	H	H	H	L	H	H	B	H	H	H	B	H	H	H	H	L	B	L	L	B	H	B	H	B	B	H	B	H	H	L	B	H	L	H	H	L	H	B	H	H	B	H	L
CH15	gUNC26124684	92.634	H	H	H	L	H	H	H	L	H	H	B	H	H	H	B	H	H	H	H	L	B	L	L	B	H	B	H	B	B	H	B	H	H	L	B	H	L	H	H	L	H	B	H	H	B	H	L
CH15	gUNC26125089	92.6673	H	H	H	L	H	H	H	L	H	H	B	H	H	H	B	H	H	H	H	L	B	L	L	B	H	B	H	B	B	H	B	H	H	L	B	H	L	H	H	L	H	B	H	H	B	H	L
CH15	gUNC26126785	92.8082	H	H	H	L	H	H	H	L	H	H	B	H	H	H	B	H	H	H	H	L	B	L	L	B	H	B	H	B	B	H	B	H	H	L	B	H	L	H	H	L	H	B	H	H	B	H	L
CH15	UNC26126785	92.8082	H	H	H	L	H	H	H	L	H	H	B	H	H	H	B	H	H	H	H	L	B	L	L	B	H	B	H	B	B	H	B	H	H	L	B	H	L	H	H	L	H	B	H	H	B	H	L
CH15	UNC26127922	92.9295	H	H	H	L	H	H	H	L	U	H	B	H	H	H	B	H	H	H	H	L	B	L	L	B	H	B	H	B	B	H	B	H	H	L	B	H	L	H	H	L	H	B	H	H	B	H	L
CH15	gUNC26128121	92.9433	H	H	H	L	H	H	H	L	H	H	B	H	H	H	B	H	H	H	H	L	B	L	L	B	H	B	H	B	B	H	B	H	H	L	B	H	L	H	H	L	H	B	H	H	B	H	L
CH15	UNC26128635	92.9954	H	H	H	L	H	H	H	L	H	H	B	H	H	H	B	H	H	H	H	L	B	L	L	B	H	B	H	B	B	H	B	H	H	L	B	H	L	H	H	L	H	B	H	H	B	H	L
CH15	UNC26129267	93.0426	H	H	H	L	H	H	H	L	H	H	B	H	H	H	B	H	H	H	H	L	B	L	L	B	H	B	H	B	B	H	B	H	H	L	B	H	L	H	H	L	H	U	H	H	B	H	L
CH15	mUNC26129825	93.0967	H	H	H	L	H	H	H	L	H	H	B	H	H	H	B	H	H	H	H	L	B	L	L	B	H	B	H	B	B	H	B	H	H	L	B	H	L	H	H	L	H	B	H	H	B	H	L
CH15	mUNC26129825b	93.0967	H	H	H	L	H	H	H	L	U	H	B	H	H	H	B	H	H	H	H	L	B	L	L	B	H	B	H	B	B	H	B	H	H	L	B	H	L	H	H	L	H	B	H	H	B	H	L
CH15	gUNC26131039	93.1956	H	H	H	L	H	H	H	L	H	H	B	H	H	H	B	H	H	H	H	L	B	L	L	B	H	B	H	B	B	H	B	H	H	L	B	H	L	H	H	L	H	B	H	H	B	H	L
CH15	UNC26133218	93.4266	H	H	H	L	H	H	H	L	H	H	B	H	H	H	B	H	H	H	H	L	B	L	L	B	H	B	H	B	B	H	B	H	H	L	B	H	L	H	H	L	H	B	H	H	B	H	L
CH15	gUNC26133925	93.5107	H	H	H	L	H	H	H	L	H	H	B	H	H	H	B	H	H	H	H	L	B	L	L	B	H	B	H	B	B	H	B	H	H	L	B	H	L	H	H	L	H	B	H	H	B	H	L
CH15	gUNC26137092	93.7585	H	H	H	L	H	H	H	L	H	H	B	H	H	H	B	H	H	H	H	L	B	L	L	B	H	B	H	B	B	H	B	H	H	L	B	H	L	H	H	L	H	B	H	H	B	H	L
CH15	gUNC26139048	93.9073	H	H	H	L	H	H	H	L	H	H	B	H	H	H	B	H	H	H	H	L	B	L	L	B	H	B	H	B	B	H	B	H	H	L	B	H	L	H	H	L	H	B	H	H	B	H	L
CH15	UNC26139151	93.9156	H	H	H	L	H	H	H	L	H	H	B	H	H	H	B	H	H	H	H	L	B	L	L	B	H	B	H	B	B	H	B	H	H	L	B	H	L	H	H	L	H	B	H	H	B	H	L
CH15	UNC26143036	94.1898	H	H	H	L	H	H	H	L	U	H	B	H	H	H	B	H	H	H	H	L	B	L	L	B	H	B	H	B	B	H	B	H	H	L	B	H	L	H	H	L	H	B	H	H	B	H	L
CH15	UNC26143489	94.2143	H	H	H	L	H	H	H	L	H	H	B	H	H	H	B	H	H	H	H	L	B	L	L	B	H	B	H	B	B	H	B	H	H	L	B	H	L	H	H	L	H	B	H	H	B	H	L
CH15	gUNC26143489	94.2143	H	H	H	L	H	H	H	L	H	H	B	H	H	H	B	H	H	H	H	L	B	L	L	B	H	B	H	B	B	H	B	H	H	L	B	H	L	H	H	L	H	B	H	H	B	H	L
CH15	mJAX00410250	94.2764	H	H	H	L	H	H	H	L	U	H	B	H	H	H	B	H	H	H	H	L	B	L	L	B	H	B	H	B	B	H	B	H	H	L	B	H	L	H	H	L	H	B	H	H	B	H	L
CH15	UNC26148022	94.5479	H	H	H	L	H	H	H	L	H	H	B	H	H	H	B	H	H	H	H	L	B	L	L	B	H	B	H	B	B	H	B	H	H	L	B	H	L	H	H	L	H	B	H	H	B	H	L
CH15	UNC26148280	94.5652	H	H	H	L	H	H	H	L	H	H	B	H	H	H	B	H	H	H	H	L	B	L	L	B	H	B	H	B	B	H	B	H	H	L	B	H	L	H	H	L	H	B	H	H	B	H	L
CH15	gUNC26148789	94.6006	H	H	H	L	H	H	H	L	H	H	B	H	H	H	B	H	H	H	H	L	B	L	L	B	H	B	H	B	B	H	B	H	H	L	B	H	L	H	H	L	H	U	H	H	B	H	L
CH15	UNC26149655	94.6691	H	H	H	L	H	H	H	L	H	H	B	H	H	H	B	H	H	H	H	L	B	L	L	B	H	B	H	B	B	H	B	H	H	L	B	H	L	H	H	L	H	B	H	H	B	H	L
CH15	UNC26151042	94.7492	H	H	H	L	H	H	H	L	H	H	B	H	H	H	B	H	H	H	H	L	B	L	L	B	H	B	H	B	B	H	B	H	H	L	B	H	L	H	H	L	H	B	H	H	B	H	L
CH15	SX1153792294	94.8074	H	H	H	L	H	H	H	L	H	H	B	H	H	H	B	H	H	H	H	L	B	L	L	B	H	B	H	B	B	H	B	H	H	L	B	H	L	H	H	L	H	B	H	H	B	H	L
CH15	gUNC26159701	95.3552	H	H	H	L	B	H	H	L	H	H	B	H	H	H	B	H	H	H	H	L	B	L	L	B	H	B	H	B	B	H	B	H	H	L	B	H	L	H	H	L	H	B	H	H	B	H	L
CH15	UNC26160173	95.411	H	H	H	L	B	H	H	L	H	H	B	H	H	H	B	H	H	H	H	L	B	L	L	B	H	B	H	B	B	H	B	H	H	L	B	H	L	H	H	L	H	B	H	H	B	H	L
CH15	UNC26161152	95.4868	H	H	H	L	B	H	H	L	H	H	B	H	H	H	B	H	H	H	H	L	B	L	L	B	H	B	H	B	B	H	B	H	H	L	B	H	L	H	H	L	H	B	H	H	B	H	L
CH15	UNC26161785	95.5309	H	H	H	L	B	H	H	L	H	H	B	H	H	H	B	H	H	H	H	L	B	L	L	B	H	B	H	B	B	H	B	H	H	L	B	H	L	H	H	L	H	B	H	H	B	H	L
CH15	gUNC26162846	95.6146	H	H	H	L	B	H	H	L	H	H	B	H	H	H	B	H	H	H	H	L	B	L	L	B	H	B	H	B	B	H	B	H	H	L	B	H	H	H	H	L	H	B	H	H	B	H	L
CH15	gUNC26163178	95.6372	H	H	H	L	B	H	H	L	H	H	B	H	H	H	B	H	H	H	H	L	B	L	L	B	H	B	H	B	B	H	B	H	H	L	B	H	H	H	H	L	H	B	H	H	B	H	L
CH15	gUNC26166295	95.871	H	H	H	L	B	H	H	L	H	H	B	H	H	H	B	H	H	H	H	L	B	L	L	B	H	B	H	B	B	H	B	H	H	L	B	H	H	H	H	L	H	B	H	H	B	H	L
CH15	gUNC26166923	95.9085	H	H	H	L	B	H	H	L	H	H	B	H	H	H	B	U	H	H	H	L	B	L	L	B	H	B	H	B	B	H	B	H	H	L	B	H	H	U	H	L	H	B	H	H	B	U	L
CH15	UNC26168318	95.9919	H	H	H	L	B	H	H	L	H	H	B	H	H	H	B	H	H	H	H	L	B	L	L	B	H	B	H	B	B	H	B	H	H	L	B	H	H	H	H	L	H	B	H	H	B	H	L
CH15	UNC150301257	96.1862	H	H	H	L	B	H	H	L	H	H	B	H	H	H	B	H	H	H	H	L	B	L	L	B	H	B	H	B	B	H	B	H	H	L	B	H	H	H	H	L	H	B	H	H	B	H	L
CH15	gUNC26171675	96.2078	H	H	H	L	B	H	H	L	U	H	B	H	H	H	B	H	H	H	H	L	B	L	L	B	H	B	H	B	B	H	B	H	H	L	B	H	H	H	H	L	H	B	H	H	B	H	L
CH15	gUNC26171675b	96.2078	H	H	H	L	B	H	H	L	U	H	B	H	H	H	B	H	H	H	H	L	B	L	L	B	H	B	H	B	B	H	B	H	H	L	B	H	H	H	H	L	H	B	H	H	B	H	L
CH15	UNC26173942	96.4766	H	H	H	L	B	H	H	L	H	H	B	H	H	H	B	H	H	H	H	L	B	L	L	B	H	B	H	B	B	H	B	H	H	L	B	H	H	H	H	L	H	B	H	H	B	H	L
CH15	gUNCHS041394	96.6382	H	H	H	L	B	H	H	L	H	H	B	H	H	H	B	H	H	H	H	L	B	L	L	B	H	B	H	B	B	H	B	H	H	L	B	H	H	H	H	L	H	B	H	H	B	H	L
CH15	S3C153867095	96.6774	H	H	H	L	B	H	H	L	U	H	B	H	H	H	B	H	H	H	H	L	B	L	L	B	H	B	H	B	B	H	B	H	H	L	B	H	H	H	H	L	H	B	H	H	B	H	L
CH15	gUNC26181231	97.1508	H	H	H	L	B	H	H	L	H	H	B	H	H	H	B	H	H	H	H	L	B	L	L	B	H	B	H	B	B	H	B	H	H	L	B	H	H	H	H	L	H	B	H	H	B	H	L
CH15	gUNC26190765	97.7995	H	H	H	L	B	H	H	L	H	H	B	H	H	H	B	H	H	H	H	L	B	L	L	B	H	B	H	B	B	H	B	H	H	L	B	H	H	H	H	L	H	B	H	H	B	H	L
CH15	SBJ153915063	97.8766	H	H	H	L	B	H	H	L	H	H	B	H	H	H	B	H	H	H	H	L	B	L	L	B	H	B	H	B	B	H	B	H	H	L	B	H	H	H	H	L	H	B	H	H	B	H	L
CH15	SX1153916186	97.9047	H	H	H	L	B	H	H	L	H	H	B	H	H	H	B	H	H	H	H	L	B	L	L	B	H	B	H	B	B	H	B	H	H	L	B	H	H	H	H	L	H	B	H	H	B	H	L
CH15	SX1153921934	98.0484	H	H	H	L	B	H	H	L	H	H	B	H	H	H	B	H	H	H	H	L	B	L	L	B	H	B	H	B	B	H	B	H	H	L	B	H	H	H	H	L	H	B	H	H	B	H	L
CH15	gJAX00065492	98.7382	H	H	H	L	B	H	H	L	U	H	B	H	H	H	B	H	H	H	H	L	B	L	L	B	H	B	H	B	B	H	B	H	H	L	B	H	H	H	H	L	H	B	H	H	B	H	L
CH15	mUNC26203785	98.9675	H	H	H	L	B	H	H	L	H	H	B	H	H	H	B	H	H	H	H	L	B	L	L	B	H	B	H	B	B	H	B	H	H	L	B	H	H	H	H	L	H	B	H	H	B	H	L
CH15	S3C153961692	99.0423	H	H	H	L	B	H	H	L	H	H	B	H	H	H	B	H	H	H	H	L	B	L	L	B	H	B	H	B	B	H	B	H	H	L	B	H	H	H	H	L	H	B	H	H	B	H	L
CH15	gUNC26208966	99.4745	H	H	H	L	B	H	H	L	H	H	B	H	H	H	B	H	H	H	H	L	B	L	L	B	H	B	H	B	B	H	B	H	H	L	B	H	H	H	H	L	H	B	H	H	B	H	L
CH15	UNC26209188	99.4885	H	H	H	L	B	H	H	L	H	H	B	H	H	H	B	H	H	H	H	L	B	L	L	B	H	B	H	B	B	H	B	H	H	L	B	H	H	H	H	L	H	B	H	H	B	H	L
CH15	JAX00065547	99.516	H	H	H	L	B	H	H	L	U	H	B	H	H	H	B	H	H	H	H	U	B	L	L	B	H	B	H	B	B	H	B	H	H	L	B	H	H	H	H	L	H	B	H	H	B	H	L
CH15	gUNC26210905	99.6402	H	H	H	L	B	H	H	L	H	H	B	H	H	H	B	H	H	H	H	L	B	L	L	B	H	B	H	B	B	H	B	H	H	L	B	H	H	H	H	L	H	B	H	H	B	H	L
CH15	SSH153989767	99.7442	H	H	H	L	B	H	H	L	U	H	B	H	H	H	B	H	H	H	H	L	B	L	L	B	H	B	H	B	B	H	B	H	H	L	B	H	H	H	H	L	H	B	H	H	B	H	L
CH15	UNC150277167	100.269	H	H	H	L	B	H	H	L	H	H	B	H	H	H	B	H	H	H	H	L	B	L	L	B	H	B	H	B	B	H	B	H	H	L	B	H	H	H	H	L	H	B	H	H	B	H	L
CH15	gUNC26237218	102.358	H	H	H	L	B	H	H	L	H	H	B	H	H	H	B	H	H	H	H	L	B	H	L	B	H	B	H	B	B	H	B	H	H	L	H	H	H	H	H	L	H	U	H	H	B	B	L
CH16	gUNC26308725	8.90754	L	H	U	B	U	L	L	H	H	H	L	U	H	B	B	H	U	U	L	H	H	H	H	U	B	B	H	B	U	H	U	L	U	B	B	B	H	U	B	B	H	L	L	L	L	B	H
CH16	gUNCHS041654	9.37725	L	H	H	B	H	L	L	H	H	H	L	H	H	B	B	H	H	H	L	H	H	H	H	H	B	B	H	B	H	H	H	L	H	B	B	B	H	H	B	B	H	L	L	L	L	B	H
CH16	mUNC26327459	10.3257	L	H	H	B	H	L	L	H	H	H	L	H	H	B	B	H	H	H	L	H	H	H	H	H	B	B	H	B	H	H	H	L	H	B	B	B	H	H	B	B	H	L	L	L	L	B	H
CH16	gUNC26356252	12.6427	L	H	H	B	H	L	L	H	H	H	L	H	H	B	B	H	H	H	L	H	H	H	H	H	B	B	H	B	H	H	H	H	H	B	B	B	H	H	B	B	H	L	L	H	L	B	H
CH16	gJAX00066767	15.391	L	H	H	B	H	L	L	H	U	B	L	H	H	B	B	H	H	H	L	H	H	H	H	H	B	B	H	B	H	H	H	H	H	B	B	B	H	H	B	B	H	L	L	H	L	B	H
CH16	SS1160616655	15.4164	L	H	H	B	H	L	L	H	U	B	L	H	H	B	B	H	H	H	L	H	H	H	H	H	B	B	H	B	H	H	H	H	H	B	B	B	H	H	B	B	H	L	L	H	L	B	H
CH16	SS1160618780	15.4695	L	H	H	B	H	L	L	H	H	B	L	H	H	B	B	H	H	H	L	H	H	H	H	H	B	B	H	B	H	H	H	H	H	B	B	B	H	H	B	B	H	L	L	H	L	B	H
CH16	SS1160623791	15.5948	L	H	H	B	H	L	L	H	H	B	L	H	H	B	B	H	H	H	L	H	H	H	H	H	B	B	H	B	H	H	H	H	H	B	B	B	H	H	B	B	H	L	L	H	L	B	H
CH16	SS1160636112	15.9028	L	H	H	B	H	L	L	H	H	B	L	H	H	B	B	H	H	H	L	H	H	H	H	H	B	B	H	B	H	H	H	H	H	B	B	B	H	H	B	B	H	L	L	H	L	B	H
CH16	gUNCHS041877	15.9191	L	H	H	B	H	L	L	H	H	B	L	H	H	B	B	H	H	H	L	H	H	H	H	H	B	B	H	B	H	H	H	H	H	B	B	B	H	H	B	B	H	L	L	H	L	B	H
CH16	SS1160646570	16.1643	L	H	H	B	H	L	L	H	H	B	L	H	H	B	B	H	H	H	L	H	H	H	H	H	B	B	H	B	H	H	H	H	H	B	B	B	H	H	B	B	H	L	L	H	L	B	H
CH16	SS1160648987	16.2247	L	H	H	B	H	L	L	H	H	B	L	H	H	B	B	H	H	H	L	H	H	H	H	H	B	B	H	B	H	H	H	H	H	B	B	B	H	H	B	B	H	L	L	H	L	B	H
CH16	mUNC160157865	25.4073	L	H	H	B	L	L	L	H	H	B	L	H	H	B	B	H	H	H	H	H	H	H	B	H	B	B	H	B	H	H	H	H	H	B	B	B	H	H	B	B	H	L	L	H	L	B	H
CH16	mbHkupUNC160158316	27.556	L	H	H	B	L	L	L	H	H	B	L	H	H	B	B	H	H	H	H	H	H	H	B	H	B	B	H	B	H	H	H	H	H	B	B	B	H	H	B	B	H	L	L	H	L	B	H
CH16	gUNC26539011	27.7955	L	H	H	B	L	L	L	H	H	B	L	H	H	B	B	H	H	H	H	H	H	H	B	H	B	B	H	B	H	H	H	H	H	B	B	B	H	H	B	B	H	L	L	H	L	B	H
CH16	mJAX00067801	29.1941	L	H	H	B	L	L	L	H	U	B	L	H	H	B	B	H	H	H	H	H	H	H	B	H	B	B	H	B	H	H	H	H	H	B	B	B	H	H	B	B	H	L	L	H	L	B	H
CH16	ST2161211573	30.2893	L	H	H	B	L	L	L	H	U	B	L	H	H	B	B	H	H	H	H	H	H	H	B	H	B	B	H	B	H	H	H	H	H	B	B	B	H	H	B	B	H	L	L	H	L	B	H
CH16	mJAX00067886	30.2986	L	H	H	B	L	L	L	H	H	B	L	H	H	B	B	H	H	H	H	H	H	H	B	H	B	B	H	B	H	H	H	H	H	B	B	B	H	H	B	B	H	L	L	H	L	B	H
CH16	ST2161212602	30.3151	L	H	H	B	L	L	L	H	H	B	L	H	H	B	B	H	H	H	H	H	H	H	B	H	B	B	H	B	H	H	H	H	H	B	B	B	H	H	B	B	H	L	L	H	L	B	H
CH16	gUNCHS042237	30.3207	L	H	H	B	L	L	L	H	H	B	L	H	H	B	B	H	H	H	H	H	H	H	B	H	B	B	H	B	H	H	H	H	H	B	B	B	H	H	B	B	H	L	L	H	L	B	H
CH16	SX1161227922	30.6981	L	H	H	B	L	L	L	H	H	B	L	H	H	B	B	H	H	H	H	H	H	H	B	H	B	B	H	B	H	H	H	H	H	B	B	B	H	H	B	B	H	L	L	H	L	B	H
[truncated: 596 more rows]
[truncated: 98 more columns]

## Sheet: Trait_QTX
Sample_ID	8390-1	8390-2	8390-3	8390-4	8390-5	8390A-6	8391-12	8448-26	8448-27	8448-28	8448-29	8448-30	8449-31	8449-32	8449-33	8454-39	8454-40	8454-41	8454-42	8454-43	8454-44	8454-45	8454-46	8456-47	8456-48	8456-49	8456-50	8456-51	8469-61	8471-62	8471-63	8466-69	8466-70	8466-71	8466-72	8466-73	8473-79	8473-80	8476-96	8476-97	8476-98	8476-99	8476-100	8476-101	8476-102	8480-110	8480-111	8480-112	8480-113
Weight	25.1	40.7	25.4	27.9	28.1	23.9	24.1	36.9	32.1	34.6	43.9	41.3	40.9	43.4	25.9	25.3	28.4	30.6	29.8	27.8	34.2	37.3	30.5	30.5	31.7	43.1	34.8	41.8	38	42.1	34.6	35.9	31.5	32.3	28.1	32.4	33.9	32.4	19.6	34.9	33.4	28.2	24	27.5	25.5	33.9	32	36.6	34
gluco_chow	158	157	134	154	135	152	145	146	176	159	151	177	164	188	193	184	147	127	166	-	173	179	180	149	131	167	148	149	167	166	159	149	167	151	166	170	191	139	174	188	173	173	176	197	177	155	176	158	137
gluco_chow1	-	-	-	-	-	-	-	134	156	128	123	139	158	143	165	162	134	103	132	-	136	132	148	114	121	143	128	122	146	134	148	128	130	151	124	132	164	122	154	145	140	135	161	152	208	144	158	143	121
gluco_west	124	129	120	138	122	141	107	134	157	130	124	142	124	152	112	160	170	144	139	-	151	124	116	130	123	142	137	134	140	144	-	155	144	168	155	169	128	131	126	149	160	131	-	-	83	111	126	123	120
gluco_West1	123	113	108	119	112	140	98	121	141	119	116	133	132	120	102	140	162	123	129	-	136	119	106	116	109	137	123	134	126	119	-	142	136	156	130	167	126	118	108	121	159	113	-	-	85	100	114	125	111
T_Chol_nonfast_C	249.763	288.997	339.331	226.418	172.946	177.905	162.589	228.307	235.661	197.742	192.108	200.61	207.458	273.917	268.52	227.699	286.298	234.345	298.578	-	206.581	315.176	273.783	260.794	298.983	243.15	327.22	333.256	390.695	350.04	261.697	415.471	422.931	430.55	387.338	478.238	418.721	647.25	418.238	356.608	331.037	408.038	423.122	265.96	325.434	423.026	391.996	509.269	369.49
LDL_nonfast_C	213.087	258.997	293.053	198.222	149.624	162.625	151.063	189.925	205.321	162.772	169.274	163.934	182.382	255.859	268.52	184.539	278.816	217.067	244.452	-	199.635	246.478	242.321	246.83	250.755	199.112	306.072	299.516	363.399	321.3	195.845	399.657	383.191	380.884	359.486	447.126	379.425	612.658	384.386	320.346	285.239	372.486	381.118	230.62	289.136	370.778	351.48	485.165	342.338
Triglyc_nonfast_C	60.806	70.525	72.428	191.301	89.385	136.681	96.537	93.711	88.289	57.201	82.406	74.706	135.383	211.142	99.479	69.746	115.917	67.987	93.336	-	57.461	110.438	106.458	103.747	108.361	72.688	72.832	108.188	101.441	48.373	43.059	86.662	125.608	101.491	62.57	93.545	74.692	113.436	103.775	72.018	127.274	85.087	82.788	68.548	101.604	82.49	139.023	125.55	114.801
HDL_nonfast_C	36.676	30	46.278	28.196	23.322	15.28	11.526	38.382	30.34	34.97	22.834	36.676	25.076	18.058	0	43.16	7.482	17.278	54.126	-	6.946	68.698	31.462	13.964	48.228	44.038	21.148	33.74	27.296	28.74	65.852	15.814	39.74	49.666	27.852	31.112	39.296	34.592	33.852	36.262	45.798	35.552	42.004	35.34	36.298	52.248	40.516	24.104	27.152
Glucose_nonfast_C	262.405	248.237	256.321	285.953	209.753	172.521	179.462	260.582	266.798	261.505	234.003	227.963	289.511	298.561	324.92	277.474	317.122	255.091	291.137	-	219.286	283.646	232.993	248.062	245.645	264.734	248.237	290.346	284.854	164.964	55.53	257.441	264.075	295.947	231.016	275.321	195.695	288.677	300.67	258.455	299.95	285.423	354.88	251.055	333.226	248.597	324.51	356.096	320.164
T_Chol_nonfast_W	1311.81	1089.38	1521.81	1337.37	1779.13	1623.53	652.278	1489.86	1591.75	1477.94	1251.71	1594	1268.81	1496.94	1511.79	583.2	1295.92	1064.16	1692.26	770.577	1477.25	1451.52	980.922	1088.86	1235.99	992.145	1122.19	865.215	1269.15	1263.63	1155.17	1587.09	1881.71	1394.53	1540.29	1600.56	1020.12	1220.45	1266.49	1039.78	1387.45	954.147	1489.75	1116.27	1029.72	1345.36	1208.91	1175.7	1016.22
LDL_nonfast_W	1294.9	1067.58	1502.69	1315.38	1756.63	1605.24	639.146	1448.22	1574.96	1453.28	1229.8	1575.71	1244.61	1471.64	1492.84	562.39	1278.07	1035.2	1664.37	749.491	1455.85	1413.66	961.726	1068.6	1210.26	965.901	1107.09	847.477	1240.82	1242.74	1135.39	1561.99	1857.79	1369.79	1514.67	1572.03	991.753	1189.52	1238.93	1012.51	1346.73	925.557	1458.14	1095.76	1006.84	1306.25	1178.34	1153.48	978.894
Triglyc_nonfast_W	143.022	90.548	184.991	266.569	226.732	167.457	34.699	284.611	273.217	165.554	122.621	257.206	236.882	254.567	297.374	172.888	182.885	178.165	182.378	71.061	344.925	323.636	129.802	211.939	361.723	125.539	107.016	98.972	178.724	131.071	97.78	258.044	271.695	165.96	213.715	235.511	146.879	184.534	84.972	68.086	224.8	112.069	170.656	128.145	46.904	212.626	141.178	104.877	209.485
HDL_nonfast_W	16.912	21.794	19.116	21.99	22.502	18.29	13.132	41.638	16.794	24.668	21.912	18.29	24.196	25.298	18.958	20.81	17.856	28.96	27.896	21.086	21.4	37.858	19.196	20.258	25.732	26.244	15.1	17.738	28.33	20.888	19.786	25.102	23.92	24.746	25.614	28.526	28.37	30.928	27.556	27.266	40.722	28.59	31.614	20.516	22.876	39.108	30.578	22.214	37.326
Glucose_nonfast_W	409.689	233.094	526.74	479.274	462.072	339.543	70.053	556.722	563.814	389.115	270.942	470.007	303.873	407.232	496.266	362.856	406.11	351.06	486.717	172.989	661.347	484.191	239.415	343.125	531.165	235.131	296.991	227.058	292.218	274.452	235.272	422.049	566.904	351.06	437.565	469.515	231.06	301.275	180.546	174.537	380.631	222.672	423.717	294.588	71.937	412.083	319.518	277.392	393.672
T_Chol_W	1021.33	908.193	1107.28	1076.68	1264.1	1263.53	-	1857.94	-	1816.67	1209.45	1552.55	1306.22	1466.46	1195.79	1164.34	1276.05	1201.34	1232.08	1424.76	904.92	1560.52	845.295	1031.14	1573.47	776.844	939.786	604.086	791.076	867.636	804.309	1011.08	1551.98	1204.61	1109.7	1152.25	1023.03	1377.09	1215	1111.74	1557.16	1143.7	1272.81	951.639	1085.33	1208.33	1284.21	1287.96	800.295
LDL_W	998.074	885.527	1082.22	1051.92	1241.18	1247.65	-	1812.48	-	1781.35	1180	1525.69	1264.2	1435.45	1170.44	1125.67	1257.54	1176.5	1203.71	1394.64	878.86	1515.36	819.865	1004.5	1549.13	750.576	920.262	586.154	756.804	838.476	783.613	974.796	1526.51	1176.25	1080.58	1115.67	997.015	1343.28	1205.54	1100.92	1540.68	1135.4	1266.73	939.657	1079.25	1192.11	1279.59	1284.26	784.225
Triglyc_W	284.442	163.208	198.077	168.462	206.794	220.885	-	476.787	-	365.613	193.987	369.793	251.813	427.021	295.428	177.926	230.139	223.273	205.122	274.202	104.487	420.454	140.191	143.923	356.06	122.16	113.234	143.326	125.294	72.932	72.394	260.052	434.216	335.193	334.775	365.912	123.772	302.862	186.582	69.029	296.145	114.758	179.083	89.017	93.052	245.481	165.777	128.092	195.581
HDL_W	23.252	22.666	25.054	24.76	22.918	15.878	-	45.458	-	35.318	29.452	26.856	42.022	31.004	25.348	38.67	18.518	24.844	28.364	30.124	26.06	45.164	25.43	26.646	24.342	26.268	19.524	17.932	34.272	29.16	20.696	36.282	25.472	28.364	29.118	36.576	26.018	33.81	9.46	10.822	16.474	8.3	6.08	11.982	6.08	16.22	4.616	3.708	16.07
Glucose_W	241.158	112.125	398.301	180.078	302.856	183.09	-	558.3	-	571.428	412.74	567.336	351.582	658.611	623.937	336.216	468.339	402.78	431.196	613.437	247.26	632.277	395.985	219.768	486.255	193.128	189.576	154.518	195.135	78.3	143.862	317.76	617.607	452.664	401.853	577.53	272.046	436.449	293.571	246.318	505.158	209.625	468.591	193.623	237.753	391.521	338.451	378.018	390.333
Carotid_lesion_Max	-	-	-	8135.64	55419.5	10043.7	77313.8	30489.3	61552.4	34103.4	2352.56	2881.82	27014.7	29499.3	22845	45563.6	2701.89	7317.06	19575	2615.42	15814.1	9038.94	27295.7	0	15695.7	6138.05	23457.1	-	31846.9	13542.8	20241.2	31770.9	13222.4	0	12597	44984.6	35167	16527.6	75955.1	51628.9	44322.4	0	26738.5	21070.2	-	43622.6	58692.6	6832.42	13898.3
Carotid_lesion_Max5	-	-	-	6045.76	51954.8	8557.69	70686.3	28417.7	59993.1	30130.7	859.922	576.364	22549.5	26664.8	17636.1	44021.1	1342	6526.59	18219.9	1497.81	13888.8	6542.2	24997.3	0	14454.3	4048.05	16000.2	-	28321.9	5686.14	12712.2	28164.1	11485.4	0	10036.9	42695.1	26565.4	13320.1	66684.1	50183.2	42979.1	0	24718.6	19815	-	38489.1	58395.7	3498.91	11314.2
Skin_color	0	0	0	2	2	2	0	0	0	2	2	2	2	2	0	0	0	2	0	2	2	2	2	2	2	2	1	1	2	2	0	2	2	2	1	0	0	2	2	2	2	2	2	0	0	2	2	2	0
Carotid_lesion_Max_F+K	2161.7	106854	54624.4	6398	44219.7	7922	14961.4	21881.5	59241.1	33212.5	1171.7	1936.8	22786.6	26140.4	15838.9	39549.6	2758.8	4715.5	17679.5	1581.2	13331.9	4774.4	24976.2	3341.4	14909.3	4960	0	-	29189.5	9585.9	20241	24110.8	13193.4	0	9120.8	42266.6	25847	14483.8	70055	46450.6	42302.2	0	34778.8	26864.7	8236.6	39627	54546.5	4203.6	13144.1
Carotid_lesion_Max5_F+K	1331.3	102736	477286	4775.9	43169.9	6772.6	10600.7	19582.3	55575.7	30068.9	665.8	387.4	18929.9	24143.7	11856.5	37991.9	1351.2	4241.4	16687.4	1109.7	8774.5	4400.7	22594.5	1237.4	12278.9	3132	0	-	22352.1	4322.7	12712	23203.5	10375.3	0	7497.9	40824.6	23203.9	11938.4	62859.1	44606.8	40581.8	0	26595.2	23728.6	6925	35653.1	53419.4	2225.2	10913.8
ID	8390-1	8390-2	8390-3	8390-4	8390-5	8390A-6	8391-12	8448-26	8448-27	8448-28	8448-29	8448-30	8449-31	8449-32	8449-33	8454-39	8454-40	8454-41	8454-42	8454-43	8454-44	8454-45	8454-46	8456-47	8456-48	8456-49	8456-50	8456-51	8469-61	8471-62	8471-63	8466-69	8466-70	8466-71	8466-72	8466-73	8473-79	8473-80	8476-96	8476-97	8476-98	8476-99	8476-100	8476-101	8476-102	8480-110	8480-111	8480-112	8480-113
Aortic_lesion_Max5	99935.3	67679.3	266334	159296	266756	78723.6	120530	61853	229335	142617	100235	-	169131	68537.2	240513	117365	14139.9	148011	166273	244393	59520.9	208715	130733	99110.5	233394	32294.6	154273	33018.8	30555.5	20301	27724.8	191037	84767.6	164799	124267	173204	62591.2	112599	42098.1	123565	256276	103329	149684	101371	221758	136211	264946	117541	76086.3
Aortic_lesion_Max	132992	74173.4	345501	177742	385585	89044.3	145578	67946.1	278603	158870	110820	-	204126	81477	285361	141571	16701.4	198034	210847	326521	66836.1	229781	137103	108698	291144	35438.7	199837	52186	37397.9	25344.9	42003.3	201073	91251.9	184748	155108	276957	72615.9	174162	54630.7	154251	298917	113893	161795	111660	250004	144614	337897	130572	86058.8
[truncated: 96 more columns]

## Sheet: Suppl Table_Candidate genes
Supplemental table: Candidate genes for Ath52 and Ath53
Ath52 (34-99 Mb)
Chr	Position	Gene	dbSNP	Ref	BALB_cJ	LP_J		AKR_J	DBA_2J	C3H_HeJ	Csq	AA	AA co­ord	SI​FT
15	34238217	Laptm4b	rs13460436	G	-	A		-	-	-	5_prime_utr_variant	-	-	-
15	34273339	Laptm4b	rs31803269	A	G	-		G	-	-	missense_variant	I/V	145	0.15
15	34306687	Matn2	rs220304568	G	-	A		-	-	-	5_prime_utr_variant	-	-	-
15	34306712	Matn2	rs231849760	G	-	T		-	-	-	5_prime_utr_variant	-	-	-
15	34306723	Matn2	rs31596425	A	-	T		-	-	-	5_prime_utr_variant	-	-	-
15	34306724	Matn2	rs31663825	C	T	-		T	-	-	5_prime_utr_variant	-	-	-
15	34306748	Matn2	rs265988024	T	-	G		-	-	-	5_prime_utr_variant	-	-	-
15	34345059	Matn2	rs254497032	T	-	C		-	-	-	missense_variant	Y/H	71	0.6
15	34388726	Matn2	rs49430668	G	A	-		A	-	-	missense_variant	V/M	321	0.1
15	34428658	Matn2	rs31682414	A	-	G		-	-	-	missense_variant	T/A	723	0.97
15	34443058	Rpl30	rs8250973	G	-	A		-	-	-	5_prime_utr_variant	-	-	-
15	34443322	Rpl30	rs585998164	G	-	A		-	-	-	5_prime_utr_variant	-	-	-
15	34443476	Rpl30	rs47296148	G	-	T		-	-	-	5_prime_utr_variant	-	-	-
15	34443503	Rpl30	rs46575985	C	-	A		-	-	-	5_prime_utr_variant	-	-	-
15	34443551	Rpl30	rs49448932	T	-	C		-	-	-	5_prime_utr_variant	-	-	-
15	34443606	Rpl30	rs48283064	G	-	C		-	-	-	5_prime_utr_variant	-	-	-
15	34453334	Erich5	rs47555013	T	-	C		-	-	-	5_prime_utr_variant	-	-	-
15	34453351	Erich5	rs46306642	A	-	G		-	-	-	5_prime_utr_variant	-	-	-
15	34453356	Erich5	rs239864477	C	-	T		-	-	-	5_prime_utr_variant	-	-	-
15	34453362	Erich5	rs255125189	C	-	T		-	-	-	5_prime_utr_variant	-	-	-
15	34453443	Erich5	rs223178318	T	-	C		-	-	-	5_prime_utr_variant	-	-	-
15	34453444	Erich5	rs243231658	T	-	G		-	-	-	5_prime_utr_variant	-	-	-
15	34453467	Erich5	rs263588732	C	-	A		-	-	-	5_prime_utr_variant	-	-	-
15	34453476	Erich5	rs48927290	A	-	C		-	-	-	5_prime_utr_variant	-	-	-
15	34453486	Erich5	rs49818910	C	-	T		-	-	-	5_prime_utr_variant	-	-	-
15	34453528	Erich5	rs45866487	T	-	C		-	-	-	5_prime_utr_variant	-	-	-
15	34453557	Erich5	rs46415687	A	-	C		-	-	-	5_prime_utr_variant	-	-	-
15	34453578	Erich5	rs47744309	C	-	G		-	-	-	5_prime_utr_variant	-	-	-
15	34453590	Erich5	rs47612697	G	-	T		-	-	-	5_prime_utr_variant	-	-	-
15	34453605	Erich5	rs217175787	C	-	g		-	-	-	5_prime_utr_variant	-	-	-
15	34453637	Erich5	rs48670640	T	-	G		-	-	-	5_prime_utr_variant	-	-	-
15	34453640	Erich5	rs49878601	T	-	C		-	-	-	5_prime_utr_variant	-	-	-
15	34470720	Erich5	rs32494433	C	-	T		-	-	-	missense_variant	H/Y	32	0
15	34471051	Erich5	rs32191713	C	-	A		-	-	-	missense_variant	P/Q	142	1
15	34471207	Erich5	rs31598399	C	-	T		-	-	-	missense_variant	T/M	194	0.65
15	34471239	Erich5	rs32417735	G	-	C		-	-	-	missense_variant	A/P	205	0.05
15	34471455	Erich5	rs32214226	C	-	T		-	-	-	missense_variant	L/F	277	0.14
15	34495365	Pop1	rs50875307	A	-	G		-	-	-	5_prime_utr_variant	-	-	-
15	34499369	Pop1	rs51553558	A	-	G		-	-	-	missense_variant	M/V	27	0.53
15	34526314	Pop1	rs31879411	G	-	A		-	-	-	missense_variant	R/K	715	1
15	34529191	Pop1	rs31864371	C	-	A		-	-	-	missense_variant	A/D	819	0.61
15	34609241	Nipal2	rs51502466	C	T	-		T	-	-	missense_variant	V/I	164	0.71
15	34625011	Nipal2	rs220858575	T	G	-		G	-	-	missense_variant	I/L	133	0.66
15	34837659	Kcns2	rs31620036	C	-	G		-	-	-	5_prime_utr_variant	-	-	-
15	34837718	Kcns2	rs32299179	G	-	C		-	-	-	5_prime_utr_variant	-	-	-
15	34837722	Kcns2	rs31980256	A	-	G		-	-	-	5_prime_utr_variant	-	-	-
15	34839883	Kcns2	rs3688567	G	-	A		-	-	-	missense_variant	R/K	464	0.85
15	35155659	Stk3	rs248307599	A	-	G		-	-	-	5_prime_utr_variant
15	35296201	Osr2	rs31623754	T	-	C		-	-	-	5_prime_utr_variant	-	-	-
15	35296245	Osr2	rs13482517	C	-	T		-	-	-	5_prime_utr_variant	-	-	-
15	35300248	Osr2	rs215407511	A	-	C		-	-	-	5_prime_utr_variant	-	-	-
15	35371607	Vps13b	rs37096356	C	-	T		-	-	-	5_prime_utr_variant	-	-	-
15	35371953	Vps13b	rs37985702	A	-	T		-	-	-	5_prime_utr_variant	-	-	-
15	35438917	Vps13b	rs36449468	C	-	T		-	-	-	missense_variant	T/M	381	0.01
15	35454961	Vps13b	rs31875987	C	-	T		-	-	-	missense_variant	S/L	672	0.26
15	35572153	Vps13b	rs32067816	A	-	G		-	-	-	missense_variant	N/S	972	1
15	35623713	Vps13b	rs32211786	A	-	G		-	-	-	missense_variant	I/V	1259	1
15	35709399	Vps13b	rs32184914	C	-	T		-	-	-	missense_variant	P/S	1831	0.56
15	35834343	Vps13b	rs36310292	G	A	-		-	-	-	missense_variant	V/I	2402	0.16
15	35926280	Vps13b	rs32389101	C	-	G		-	-	-	missense_variant	S/C	3909	1
15	35930023	Vps13b	rs47679030	G	-	A		-	-	-	missense_variant	D/N	3969	0.1
15	35937367	Cox6c	rs32101016	G	-	T		-	-	-	5_prime_utr_variant	-	-	-
15	35937382	Cox6c	rs31821769	T	-	C		-	-	-	5_prime_utr_variant	-	-	-
15	35937506	Cox6c	rs31584780	C	-	T		-	-	-	5_prime_utr_variant	-	-	-
15	35937771	Cox6c	rs32399582	A	-	G		-	-	-	5_prime_utr_variant	-	-	-
15	35937981	Cox6c	rs31571472	G	-	A		-	-	-	5_prime_utr_variant	-	-	-
15	36100072	Rgs22	rs32264007	C	-	G		-	-	-	missense_variant	E/Q	290	0.04
15	36100173	Rgs22	rs32303299	A	-	G		-	-	-	missense_variant	L/P	256	0.48
15	36162035	Fbxo43	rs32017113	A	-	G		-	-	-	missense_variant	V/A	342	1
15	36162281	Fbxo43	rs31846715	T	-	C		-	-	-	missense_variant	D/G	260	0.05
15	36162467	Fbxo43	rs36250616	T	-	C		-	-	-	missense_variant	N/S	198	0.31
15	36163097	Fbxo43	rs37196620	G	-	A		-	-	-	5_prime_utr_variant	-	-	-
15	36164670	Fbxo43	rs256006726	C	-	G		-	-	-	5_prime_utr_variant	-	-	-
15	36164770	Fbxo43	rs32250224	C	-	T		-	-	-	5_prime_utr_variant	-	-	-
15	36164795	Fbxo43	rs32426979	T	-	C		-	-	-	5_prime_utr_variant	-	-	-
15	36164812	Fbxo43	rs239733453	A	-	G		-	-	-	5_prime_utr_variant	-	-	-
15	36175001	Polr2k	rs37714597	C	-	T		-	-	-	-	D	43	-
15	36179461	Spag1	rs37604454	T	-	A		-	-	-	5_prime_utr_variant	-	-	-
15	36179475	Spag1	rs37258796	T	-	C		-	-	-	5_prime_utr_variant	-	-	-
15	36179484	Spag1	rs51805181	C	-	T		-	-	-	5_prime_utr_variant	-	-	-
15	36179558	Spag1	rs49350057	G	-	C		-	-	-	5_prime_utr_variant	-	-	-
15	36179572	Spag1	rs50482214	A	-	G		-	-	-	5_prime_utr_variant	-	-	-
15	36179669	Spag1	rs51690705	G	-	A		-	-	-	5_prime_utr_variant	-	-	-
15	36179675	Spag1	rs48728903	C	-	T		-	-	-	5_prime_utr_variant	-	-	-
15	36179760	Spag1	rs36287119	T	-	C		-	-	-	5_prime_utr_variant	-	-	-
15	36186643	Spag1	rs31774710	T	-	C		-	-	-	missense_variant	C/R	115	0.44
15	36200341	Spag1	rs38088457	A	-	C		-	-	-	missense_variant	E/A	364	0.12
15	36227190	Spag1	rs36634162	G	-	C		-	-	-	missense_variant	E/D	664	1
15	36241962	Rnf19a	rs46948136	C	-	G		-	-	-	missense_variant	G/R	644	0.22
15	36241968	Rnf19a	rs32196889	T	-	C		-	-	-	missense_variant	T/A	642	0.87
15	36283002	Rnf19a	rs218348218	T	-	C		-	-	-	5_prime_utr_variant	-	-	-
15	36283003	Rnf19a	rs235599856	T	-	C		-	-	-	5_prime_utr_variant	-	-	-
15	36283100	Rnf19a	rs262295278	T	-	C		-	-	-	5_prime_utr_variant	-	-	-
15	36308153	Rpl7a-ps3	rs47142186	G	-	T		-	-	-	missense_variant	-	-	-
15	36308161	Rpl7a-ps3	rs238946972	T	-	C		-	-	-	missense_variant	-	-	-
15	36308180	Rpl7a-ps3	rs36605420	A	-	t		-	-	-	missense_variant	-	-	-
15	36308244	Rpl7a-ps3	rs36436944	C	-	T		-	-	-	missense_variant	-	-	-
15	36308902	Rpl7a-ps3	rs219441185	T	-	C		-	-	-	missense_variant	-	-	-
15	36507715	Snx31	rs49138830	G	-	A		-	-	-	missense_variant	P/L	404	0.65
15	36525678	Snx31	rs254563995	T	-	C		-	-	-	missense_variant	I/V	292	1
15	36537534	Snx31	rs243336997	T	-	C		-	-	-	missense_variant	Q/R	166	1
15	36539392	Snx31	rs247600623	T	-	A		-	-	-	missense_variant	T/S	113	0.26
15	36545602	Snx31	rs50116063	G	-	A		-	-	-	missense_variant	P/L	90	0
15	36546087	Snx31	rs243032794	A	-	G		-	-	-	missense_variant	-	-	-
15	36546112	Snx31	rs213158922	C	-	T		-	-	-	missense_variant	-	-	-
15	36546123	Snx31	rs251830139	G	-	A		-	-	-	5_prime_utr_variant	-	-	-
15	36555516	Snx31	rs214752758	C	-	T		-	-	-	5_prime_utr_variant	-	-	-
15	36793520	Ywhaz	rs242808746	G	-	A		-	-	-	5_prime_utr_variant	-	-	-
15	36793525	Ywhaz	rs211724227	C	-	T		-	-	-	5_prime_utr_variant	-	-	-
15	36793763	Ywhaz	rs255691529	T	-	C		-	-	-	5_prime_utr_variant	-	-	-
15	36794442	Ywhaz	rs220315169	T	-	C		-	-	-	5_prime_utr_variant	-	-	-
15	37734460	Ncald	rs32503943	G	-	T		-	-	-	5_prime_utr_variant
15	37792292	Ncald	rs32461991	C	-	T		-	-	-	5_prime_utr_variant
15	37792477	Ncald	rs31666861	C	-	T		-	-	-	5_prime_utr_variant
15	38661978	Atp6v1c1	rs32082872	A	-	G		-	-	-	5_prime_utr_variant	-	-	-
15	38933193	Baalc	rs6153198	G	-	A		-	-	-	5_prime_utr_variant	-	-	-
15	38933199	Baalc	rs6153202	A	-	G		-	-	-	5_prime_utr_variant	-	-	-
15	38933234	Baalc	rs6153638	G	-	A		-	-	-	missense_variant	V/I	3	1
15	38933235	Baalc	rs6153640	T	-	C		-	-	-	missense_variant	V/A	3	0.07
15	39006363	Fzd6	rs217194086	T	-	A		-	-	-	5_prime_utr_variant	-	-	-
15	39006472	Fzd6	rs235291607	C	-	A		-	-	-	5_prime_utr_variant	-	-	-
15	39007328	Fzd6	rs217229554	G	-	A		-	-	-	5_prime_utr_variant	-	-	-
15	39035118	Fzd6	rs50388052	T	-	C		-	-	-	missense_variant	S/P	618	1
15	39035148	Fzd6	rs48579948	A	-	G		G	G	-	missense_variant	N/D	628	0.41
15	39077091	Cthrc1	rs47991902	A	-	T		-	-	T	missense_variant	I/F	30	0.28
15	39077092	Cthrc1	rs45961203	T	-	C		-	-	C	missense_variant	I/T	30	0.14
15	39096005	Slc25a32	rs32223236	A	-	G		-	-	-	missense_variant	F/L	306	0.27
15	39112643	Slc25a32	rs50139537	G	-	A		-	-	-	5_prime_utr_variant	-	-	-
15	39112648	Slc25a32	rs48500848	T	-	A		-	-	-	5_prime_utr_variant	-	-	-
15	39112700	Slc25a32	rs49604673	G	-	A		-	-	-	5_prime_utr_variant	-	-	-
15	39118881	Dcaf13	rs48701559	T	-	A		A	A	A	missense_variant	S/T	81	0.69
15	39681118	Rims2	rs48782882	G	-	A		-	-	A	missense_variant	R/K	1497	1
15	39754863	Dcstamp	rs249697335	A	-	G		-	-	-	missense_variant	I/V	223	1
15	39754942	Dcstamp	rs48464425	A	-	G		-	-	-	missense_variant	K/R	249	0.98
15	39755070	Dcstamp	rs47929693	A	-	G		-	-	-	missense_variant	T/A	292	0.4
15	39759372	Dcstamp	rs31915116	C	-	T		-	-	-	missense_variant	P/L	363	0.18
15	39759584	Dcstamp	rs32382209	A	-	G		-	-	-	missense_variant	R/G	434	0.59
15	39760341	Dcstamp	rs50833267	T	-	C		C	-	-	missense_variant	F/L	451	0.85
15	39784654	Dpys	rs6222280	C	-	G		-	-	-	missense_variant	A/P	502	0.13
15	39857235	Dpys	rs51595885	T	-	C		-	-	C	missense_variant	E/G	43	1
15	39857387	Dpys	rs46572613	A	-	G		G	-	G	5_prime_utr_variant
15	39857427	Dpys	rs48254043	A	-	C		C	-	C	5_prime_utr_variant
15	39857465	Dpys	rs51977275	T	-	C		C	-	C	5_prime_utr_variant
15	39943904	Lrp12	rs265745124	C	-	G		-	-	-	5_prime_utr_variant	-	-	-
15	39943936	Lrp12	rs231675952	C	-	G		-	-	-	5_prime_utr_variant	-	-	-
15	40142234	9330182O14Rik	rs48938146	C	-	T		-	-	-	missense_variant	P/L	16	-
15	40144826	9330182O14Rik	rs255468968	A	-	G		-	-	-	missense_variant	H/R	32	-
15	40144954	9330182O14Rik	rs49703214	A	-	T		-	-	-	missense_variant	R/W	75	-
15	40144958	9330182O14Rik	rs45895943	T	-	C		-	-	-	missense_variant	I/T	76	-
15	40148626	9330182O14Rik	rs51725458	G	-	C		-	-	-	missense_variant	W/C	120	-
15	40148682	9330182O14Rik	rs49747172	T	-	C		-	-	-	missense_variant	L/P	139	-
15	40655096	Zfpm2	rs236616910	G	-	A		-	-	-	5_prime_utr_variant	-	-	-
15	40954709	Zfpm2	rs31799185	T	-	C		-	-	-	missense_variant	V/A	146	0.14
15	41096112	Zfpm2	rs6224430	G	-	A		-	-	-	missense_variant	V/I	64	0.89
15	41447514	Oxr1	rs258614241	G	-	A		-	-	-	5_prime_utr_variant
15	41535571	Oxr1	-	T	-	C		-	-	-	5_prime_utr_variant	-	-	-
15	41653478	Oxr1	rs33223185	T	-	G*		-	-	-	missense_variant 5_prime_utr_variant	S/A	13	0
15	41819897	Oxr1	rs50179186	T	-	G		G	G	G	missense_variant	S/A	239	0.02
15	41820171	Oxr1	rs46490485	G	-	A		A	-	A	missense_variant	G/E	330	0.12
15	41820278	Oxr1	rs31574788	A	-	C		C	C	C	missense_variant	T/P	428	0.2
15	41820327	Oxr1	rs31850612	C	-	T		T	T	T	missense_variant	S/L	363	0.15
15	41869674	Abra	rs33213655	C	-	T		T	-	T	5_prime_utr_variant	-	-	-
15	42496251	Angpt1	rs32511504	T	-	C		C	C	C	missense_variant	I/V	262	1
15	42676645	Angpt1	rs32265442	T	-	A		-	-	-	5_prime_utr_variant	-	-	-
15	43169904	Rspo2	rs264543043	C	-	A		-	-	-	5_prime_utr_variant
15	43170122	Rspo2	rs31878030	T	-	C		C	-	C	5_prime_utr_variant	-	-	-
15	43170231	Rspo2	rs32173259	A	-	G		G	-	G	5_prime_utr_variant	-	-	-
15	43170484	Rspo2	rs32260330	G	-	C		C	g/c	C	5_prime_utr_variant	-	-	-
15	43867000	Tmem74	rs32250957	G	-	A		-	-	-	missense_variant	R/C	216	0
15	43869943	Tmem74	rs31944290	T	-	C		C	C	C	5_prime_utr_variant	-	-	-
15	43869962	Tmem74	rs32114717	A	-	G		G	G	G	5_prime_utr_variant	-	-	-
15	44196286	Trhr	rs33306588	C	-	T		-	T	-	5_prime_utr_variant	-	-	-
15	44427843	Nudcd1	rs31974191	G	-	T		-	T	-	5_prime_utr_variant	-	-	-
15	44493144	Pkhd1l1	rs33290607	C	-	T		-	T	-	missense_variant	T/I	335	0.22
15	44586472	Pkhd1l1	rs32502839	A	-	C		-	C	-	missense_variant	N/T	3877	0.01
15	44746395	Sybu	rs31952285	C	-	G		-	G	-	missense_variant	R/P	159	0
15	44787720	Sybu	rs32209513	A	-	G*		-	G*	-	missense_variant 5_prime_utr_variant	F/L	63	0.9
15	45109081	Kcnv1	rs13482546	C	-	T		-	T	-	missense_variant	V/I	469	0.95
15	50660937	Trps1	rs50580568	C	T	-		-	-	-	missense_variant	G/D	1195	0.19
15	53196168	Ext1	rs46663851	T	-	G		-	G	-	5_prime_utr_variant
15	53196173	Ext1	rs33416365	G	-	A		-	A	-	5_prime_utr_variant
15	53345706	Ext1	rs240107632	C	-	T		-	T	-	5_prime_utr_variant
15	53860135	Samd12	rs49757907	T	-	C		-	C	-	missense_variant	K/R	54	0.27
15	53885978	Gm7489	rs48110142	C	-	T		-	-	-	missense_variant	L/F	149	-
15	54252313	Tnfrsf11b	rs31799791	A	-	C		-	C	-	missense_variant	L/R	296	0.61
15	54252338	Tnfrsf11b	rs32100171	A	-	C		-	C	-	missense_variant	S/A	288	1
15	54256095	Tnfrsf11b	rs51638693	A	-	C		-	C	-	missense_variant	I/R	161	1
15	54256164	Tnfrsf11b	rs33484516	C	-	T		-	T	-	missense_variant	R/Q	138	0.23
15	54278337	Tnfrsf11b	rs31923434	G	-	A		-	A	-	5_prime_utr_variant	-	-	-
15	54571449	Mal2	rs52709261	C	-	A		-	A	-	5_prime_utr_variant	-	-	-
15	54745717	Nov	-	G	-	C		-	-	-	5_prime_utr_variant	-	-	-
15	54745913	Nov	rs31908865	C	-	A		-	-	-	5_prime_utr_variant	-	-	-
15	54845847	Enpp2	rs6411953	T	-	C		-	C	-	missense_variant	N/D	743	1
15	55220217	Deptor	rs32271813	G	-	A		A	A	-	missense_variant	-	-	-
15	57250900	Slc22a22	rs31794878	A	-	T		T	-	-	missense_variant	L/M	344	0.27
15	57250957	Slc22a22	rs32443352	T	-	C		C	-	-	missense_variant	K/E	325	1
15	57476268	Slc22a22	rs33581346	T	-	C		C	-	-	5_prime_utr_variant	-	-	-
15	57476308	Slc22a22	rs33581344	G	-	T		T	-	-	5_prime_utr_variant	-	-	-
15	57476355	Slc22a22	rs33587710	C	-	T		T	-	-	5_prime_utr_variant	-	-	-
15	57476369	Slc22a22	rs33587708	C	-	T		T	-	-	5_prime_utr_variant	-	-	-
15	57477411	Slc22a22	rs49136311	C	-	A		A	-	-	5_prime_utr_variant	-	-	-
15	57477444	Slc22a22	rs33585784	T	-	G		G	-	-	5_prime_utr_variant	-	-	-
15	57477508	Slc22a22	rs49413827	T	-	C		C	-	-	5_prime_utr_variant	-	-	-
15	57477574	Slc22a22	rs33584921	T	-	C		C	-	-	5_prime_utr_variant	-	-	-
15	57821445	Zhx2	rs264013878	T	-	C		C	-	-	missense_variant	L/P	70	0.47
15	57823331	Zhx2	rs32251079	A	-	C		-	-	-	missense_variant	M/L	699	0.68
15	58108099	Atad2	rs245713349	T	C	-		-	-	-	missense_variant	N/S	425	0.85
15	58134981	Atad2	rs51328655	C	T	-		-	-	-	5_prime_utr_variant
15	58141438	Wdyhv1	rs220792069	C	T	-		-	-	-	5_prime_utr_variant	-	-	-
15	58141456	Wdyhv1	rs245306313	G	A	-		-	-	-	5_prime_utr_variant	-	-	-
15	58141469	Wdyhv1	rs48169888	A	T	-		-	-	-	5_prime_utr_variant	-	-	-
15	58322505	Klhl38	rs51893926	A	G	-		-	-	-	missense_variant	M/T	276	1
15	58324030	Klhl38	rs46192865	G	A	-		-	-	-	5_prime_utr_variant	-	-	-
15	58324068	Klhl38	rs222218753	G	A	-		-	-	-	5_prime_utr_variant	-	-	-
15	58352842	Anxa13	rs219022935	G	C	-		-	-	-	missense_variant	N/K	70	1
15	58548345	Fer1l6	rs241564924	A	G	-		-	-	-	missense_variant	K/E	36	1
15	58548366	Fer1l6	rs216528441	G	T	-		-	-	-	missense_variant	G/C	43	0.08
15	58823412	Tmem65	rs261749968	A	-	T		-	-	T	5_prime_utr_variant	-	-	-
15	58872654	Trmt12	rs31756160	G	-	A		-	-	-	5_prime_utr_variant	-	-	-
15	58874046	Trmt12	rs3698351	G	-	A		-	-	-	missense_variant	R/Q	431	0.02
15	59081808	Mtss1	rs214424810	A	-	G		-	-	-	5_prime_utr_variant	-	-	-
15	59315569	Sqle	rs32522237	G	-	A		-	-	-	5_prime_utr_variant	-	-	-
15	59315570	Sqle	rs31748924	G	-	A		-	-	-	5_prime_utr_variant	-	-	-
15	59315577	Sqle	rs240067893	A	-	C		-	-	-	5_prime_utr_variant	-	-	-
15	59350324	E430025E21Rik	rs13482596	T	-	C		-	-	-	missense_variant	I/V	551	0.61
15	59374105	E430025E21Rik	rs243428943	A	-	G		-	-	-	5_prime_utr_variant
15	59374352	Nsmce2	rs235847704	C	-	T		-	-	-	5_prime_utr_variant	-	-	-
15	63825102	Gsdmc2	rs252605414	G	C	-		C	-	C	missense_variant	L/V	407	0.01
15	64102454	Asap1	rs32149275	A	G	-		-	-	G	missense_variant	L/S	879	0.77
15	64921893	Adcy8	rs31895083	C	-	G		-	-	-	5_prime_utr_variant
15	64921970	Adcy8	rs217408366	T	C	-		-	-	C	5_prime_utr_variant
15	65878762	Oc90	rs37801756	T	C	-		-	-	C	missense_variant	Q/R	378	1
15	65897666	Oc90	rs36369457	A	C	-		C	-	C	missense_variant	I/S	114	1
15	66380569	Lrrc6	rs37602785	T	C	-		-	-	C	missense_variant	K/R	416	0.35
15	66541581	Tmem71	rs256104481	T	A	-		-	-	A	missense_variant	D/V	214	0.35
15	66560786	Tmem71	rs238343370	G	A	-		-	-	A	5_prime_utr_variant	-	-	-
15	66560858	Tmem71	rs45720231	A	G	-		-	-	G	5_prime_utr_variant	-	-	-
15	66560901	Tmem71	rs51971713	A	G	-		-	-	G	5_prime_utr_variant	-	-	-
15	66577784	Phf20l1	rs217938931	T	G	-		-	-	G	5_prime_utr_variant	-	-	-
15	66681863	Tg	rs46154805	T	C	-		-	-	C	missense_variant	F/L	376	1
15	66681950	Tg	rs258117026	G	A	-		-	-	A	missense_variant	D/N	405	0.1
15	66682271	Tg	rs45723490	A	G	-		-	-	G	missense_variant	R/G	512	1
15	66682377	Tg	rs46267388	G	C	-		-	-	C	missense_variant	R/P	547	1
15	66682569	Tg	rs49072131	T	C	-		-	-	C	missense_variant	M/T	611	0.62
15	66682779	Tg	rs46051852	G	A	-		-	-	A	missense_variant	S/N	681	0.06
15	66683730	Tg	rs49870850	A	G	-		-	-	G	missense_variant	N/S	757	1
15	66683882	Tg	rs47142894	G	A	-		-	-	A	missense_variant	V/M	808	0.89
15	66684216	Tg	rs218167289	T	C	-		-	-	C	missense_variant	I/T	919	0.03
15	66685418	Tg	rs246218014	A	T	-		-	-	T	missense_variant	Q/L	976	0.86
15	66685419	Tg	rs215400564	A	C	-		-	-	C	missense_variant	Q/H	976	0.6
15	66689970	Tg	rs227028266	C	T	-		-	-	T	missense_variant	P/L	1101	0.01
15	66689985	Tg	rs241125600	T	C	-		-	-	C	missense_variant	I/T	1106	0.64
15	66689986	Tg	rs254946190	A	G	-		-	-	G	missense_variant	I/M	1106	0.09
15	66690000	Tg	rs223899290	A	C	-		-	-	C	missense_variant	Q/P	1111	0.07
15	66692303	Tg	rs256956167	A	C	-		-	-	C	missense_variant	K/Q	1118	0.04
15	66698458	Tg	rs232729279	A	-	T		-	-	-	missense_variant	Q/L	1393	0.05
15	66698560	Tg	rs51010854	A	G	-		-	-	G	missense_variant	N/S	1427	0.14
15	66725213	Tg	rs241663399	C	T	-		-	-	T	missense_variant	T/I	1721	0.06
15	66891492	Wisp1	rs246249906	C	G	-		-	-	G	5_prime_utr_variant	-	-	-
15	66969577	Ndrg1	-	G	A	-		-	-	A	5_prime_utr_variant	-	-	-
15	68928505	Khdrbs3	rs242816275	T	C	-		-	-	C	5_prime_utr_variant	-	-	-
15	68928688	Khdrbs3	rs241367905	G	T	-		-	-	T	5_prime_utr_variant	-	-	-
15	71820059	Col22a1	rs48540992	T	A	-		-	-	A	missense_variant	Q/L	749	0.03
15	71821959	Col22a1	rs32013441	A	G	-		-	-	G	missense_variant	S/P	1286	1
15	71894851	Col22a1	rs232114540	G	-	A		A	-	-	missense_variant	A/V	931	0.39
15	72852493	Trappc9	rs31430670	C	A	-		-	A	A	missense_variant
15	74539785	Bai1	rs51566550	G	A	-		A	A	A	missense_variant
15	74955475	Ly6e	rs32088789	T	C	-		-	-	C	5_prime_utr_variant	-	-	-
15	74955625	Ly6e	rs32103847	T	C	-		-	-	C	5_prime_utr_variant	-	-	-
15	74955635	Ly6e	rs32392412	C	T	-		-	-	T	5_prime_utr_variant	-	-	-
15	74980116	Ly6i	rs48664280	T	C	-		-	-	C	missense_variant	K/R	68	0.13
15	74983043	Ly6i	rs31638661	G	T	-		-	-	T	missense_variant	A/E	6	0.02
15	74983245	Ly6i	rs13482650	C	T	-		-	-	T	5_prime_utr_variant	-	-	-
15	74983316	Ly6i	rs50925864	C	G	-		-	-	G	5_prime_utr_variant	-	-	-
15	74995350	Ly6a	rs213983347	A	G	-		-	-	G	missense_variant	V/A	106	1
15	74995388	Ly6a	rs252533741	G	A	-		-	-	A	missense_variant	N/K	93	0.97
15	74995479	Ly6a	rs32279213	T	C	-		-	-	C	missense_variant	D/G	63	0.72
15	74997650	Ly6a	rs50096449	A	G	-		-	-	G	5_prime_utr_variant	-	-	-
15	74997687	Ly6a	rs582309936	G	c	-		-	-	c	5_prime_utr_variant	-	-	-
15	74997688	Ly6a	rs585940467	A	g	-		-	-	g	5_prime_utr_variant	-	-	-
15	74997695	Ly6a	rs579027494	G	C	-		-	-	c	5_prime_utr_variant	-	-	-
15	74997724	Ly6a	rs46976287	C	T	-		-	-	T	5_prime_utr_variant	-	-	-
15	75044594	Ly6c1	rs48084074	G	A	-		-	-	A	missense_variant	-	-	-
15	75048447	Ly6c1	rs579729103	T	C	-		-	-	C	missense_variant	E/G	22	0
15	75048593	Ly6c1	-	G	C	-		-	-	C	5_prime_utr_variant	-	-	-
15	75048630	Ly6c1	-	C	T	-		-	-	t	5_prime_utr_variant	-	-	-
15	75048770	Ly6c1	-	C	g	-		-	-	g	5_prime_utr_variant	-	-	-
15	75108563	Ly6c2	rs46688920	T	C	-		-	-	C	missense_variant	I/V	126	0.14
15	75108685	Ly6c2	rs578719778	T	c	-		-	-	c	missense_variant	K/R	85	0.73
15	75111925	Ly6c2	rs107845214	G	C	-		-	-	C	5_prime_utr_variant	-	-	-
15	75111961	Ly6c2	rs45846108	G	A	-		-	-	A	5_prime_utr_variant	-	-	-
15	78904311	Sh3bp1	rs45969818	G	A	-		A	A	A	missense_variant	E	220	-
15	78904546	Sh3bp1	rs33865795	G	A	-		A	A	A	missense_variant	S/N	257	0.2
15	78908482	Sh3bp1	rs13463449	C	T	-		T	T	T	missense_variant	P/L	515	0.03
15	78911627	Sh3bp1	rs108454243	G	A	-		A	A	A	missense_variant	G/E	652	0.16
15	78934933	Nol12	rs31572295	T	C	-		C	C	C	5_prime_utr_variant	-	-	-
15	78935501	Nol12	rs50873587	A	G	-		G	G	G	5_prime_utr_variant	-	-	-
15	78936524	Nol12	rs31574861	G	A	-		A	A	A	5_prime_utr_variant	K	43	-
15	78937841	Nol12	rs13466090	C	T	-		T	T	T	missense_variant	A/V	92	0.11
15	78940732	Nol12	rs31573095	T	G	-		G	G	G	missense_variant	-	-	-
15	78940798	Nol12	rs31573099	G	C	-		C	C	C	missense_variant	-	-	-
15	78947873	Triobp	rs52051547	G	A	-		A	A	A	5_prime_utr_variant
15	78947877	Triobp	rs46304079	G	A	-		A	A	A	5_prime_utr_variant
15	78947892	Triobp	rs48588126	T	A	-		A	A	A	5_prime_utr_variant
15	78947899	Triobp	rs46068331	A	C	-		C	C	C	5_prime_utr_variant
15	78947956	Triobp	rs47601685	T	C	-		C	C	C	5_prime_utr_variant
15	78947957	Triobp	rs48287316	T	A	-		A	A	A	5_prime_utr_variant
15	78948201	Triobp	rs48930289	C	T	-		T	T	T	5_prime_utr_variant
15	78948281	Triobp	rs31576274	C	T	-		T	T	T	5_prime_utr_variant
15	78950963	Triobp	rs30730504	A	G	-		G	G	G	5_prime_utr_variant	-	-	-
15	78950978	Triobp	rs30827817	C	T	-		T	T	T	5_prime_utr_variant	-	-	-
15	78958296	Triobp	rs31576014	A	G	-		G	G	G	missense_variant	N/D	65	1
15	78983113	Triobp	rs220870467	C	-	A*		-	-	-	missense_variant 5_prime_utr_variant	L/I	13	0.15
15	79028289	H1f0	rs31832807	G	-	T		-	-	-	5_prime_utr_variant	-	-	-
15	79029290	H1f0	rs13462306	C	-	G		-	-	-	missense_variant	A/G	190	0.01
15	79109017	Micall1	rs229984879	T	G	-		G	G	G	5_prime_utr_variant	-	-	-
15	79109195	Micall1	rs46461196	C	T	-		T	T	T	5_prime_utr_variant	-	-	-
15	79109249	Micall1	rs51487785	G	T	-		T	T	T	5_prime_utr_variant	-	-	-
15	79125411	Micall1	rs31580733	C	-	T		-	-	-	missense_variant	S/L	411	0.24
15	79127194	Micall1	rs31568364	T	C	-		C	C	C	missense_variant	L/P	588	1
15	79137715	1700088E04Rik	rs31584901	G	A	-		A	A	A	missense_variant	R/W	57	0.04
15	79139758	1700088E04Rik	rs45992095	A	G	-		G	G	G	missense_variant	-	-	-
15	79140838	1700088E04Rik	rs31564130	A	G	-		G	G	G	missense_variant	-	-	-
15	79141026	1700088E04Rik	rs49294928	T	C	-		C	C	C	5_prime_utr_variant	-	-	-
15	79141177	1700088E04Rik	rs31585856	A	G	-		G	G	G	5_prime_utr_variant	-	-	-
15	79229716	Pick1	rs31588707	G	A	-		A	A	A	5_prime_utr_variant	-	-	-
15	79255884	Pick1	rs245211482	G	a	-		A	a	a	missense_variant
15	79256046	Pick1	rs48031607	C	T	-		T	T	T	missense_variant
15	79270466	Baiap2l2	rs49800990	C	-	A		-	-	-	missense_variant	A/S	218	0.52
15	79323362	Pla2g6	rs32536703	T	-	C		-	-	-	5_prime_utr_variant
15	79323445	Pla2g6	rs31557692	G	-	A		-	-	-	5_prime_utr_variant
15	79328333	Pla2g6	rs31555197	A	-	C		-	-	-	5_prime_utr_variant
15	79347724	Maff	rs32038049	A	-	G		-	-	-	5_prime_utr_variant		-	-
15	79348211	Maff	rs31598467	G	A	-		A	A	A	5_prime_utr_variant		-	-
15	79403247	Tmem184b	rs52416043	G	C	-		C	C	C	5_prime_utr_variant
15	79443737	Csnk1e	rs51159450	C	T	-		T	T	T	5_prime_utr_variant	-	-	-
15	79687752	Josd1	rs213720514	T	-	C		-	-	-	5_prime_utr_variant	-	-	-
15	79970884	Cbx7	-	A	-	G		-	-	-	5_prime_utr_variant	-	-	-
15	79970903	Cbx7	-	G	-	T		-	-	-	5_prime_utr_variant	-	-	-
15	79970949	Cbx7	-	G	C	-		C	C	C	5_prime_utr_variant	-	-	-
15	79970985	Cbx7	-	C	T	-		T	T	T	5_prime_utr_variant	-	-	-
15	79971068	Cbx7	-	C	-	T		-	-	-	5_prime_utr_variant	-	-	-
15	79971086	Cbx7	-	G	A	-		A	A	A	5_prime_utr_variant	-	-	-
15	79971091	Cbx7	-	C	A	-		A	A	A	5_prime_utr_variant	-	-	-
15	79971096	Cbx7	-	C	-	T		-	-	-	5_prime_utr_variant	-	-	-
15	80212526	Mgat3	rs32254579	G	-	A		-	-	-	missense_variant	R/Q	518	0.4
15	80923574	Tnrc6b	rs13482668	A	C	-		C	C	C	missense_variant	T/P	1576	0.51
15	81104955	Mkl1	rs31651712	G	A	-		A	A	A	5_prime_utr_variant
15	81117395	Mkl1	rs32075028	C	T	-		T	-	T	5_prime_utr_variant
15	81117503	Mkl1	rs32483608	C	T	-		T	-	T	5_prime_utr_variant
15	81117644	Mkl1	rs32055718	G	T	-		T	-	T	5_prime_utr_variant
15	81190610	Mkl1	rs6361262	T	A	-		A	A	A	5_prime_utr_variant
15	81190612	Mkl1	rs6361263	A	G	-		G	G	G	5_prime_utr_variant
15	81235534	Mchr1	rs16820181	A	G	-		G	-	G	5_prime_utr_variant	-	-	-
15	81686985	L3mbtl2	rs31664902	T	C	-		C	C	C	missense_variant	L/P	682	0.11
15	81710389	Rangap1	rs52167303	G	A	-		A	A	A	missense_variant	S/L	413	0.16
15	81726094	Rangap1	rs32434890	C	T	-		T	T	T	5_prime_utr_variant	-	-	-
15	81744893	Zc3h7b	rs49049926	G	A	-		A	A	A	5_prime_utr_variant	-	-	-
15	81777088	Zc3h7b	rs31656888	C	A	-		A	A	A	missense_variant	P/Q	376	0.63
15	81843434	Gm8444	rs31663501	C	T	-		T	T	T	missense_variant	-	-	-
15	81851144	Tob2	rs31919569	G	A	-		A	A	A	missense_variant	A/V	208	0.54
15	81851409	Tob2	rs48742549	T	C	-		C	C	C	missense_variant	S/G	120	0.38
15	81858301	Tob2	rs31665561	T	G	-		G	G	G	5_prime_utr_variant	-	-	-
15	81872338	Aco2	rs31668853	G	C	-		C	C	C	5_prime_utr_variant	-	-	-
15	81925938	Polr3h	rs13470424	G	A	-		A	A	A	5_prime_utr_variant	-	-	-
15	81926169	Polr3h	rs31679817	G	A	-		A	A	A	5_prime_utr_variant	-	-	-
15	81946773	Csdc2	rs32275565	T	C	-		C	C	C	missense_variant	L/S	7	1
15	81980674	1700029P11Rik	rs31667378	G	A	-		A	A	A	missense_variant	A/T	39	0.56
15	82029610	Xrcc6	rs31670390	G	A	-		A	A	A	missense_variant	E/K	46	0.31
15	82047559	Nhp2l1	rs31670737	G	A	-		A	A	A	5_prime_utr_variant	-	-	-
15	82070040	Mei1	rs31964195	T	G	-		G	G	G	5_prime_utr_variant	-	-	-
15	82082937	Mei1	rs32492296	C	T	-		T	T	T	5_prime_utr_variant	-	-	-
15	82107096	Mei1	rs31675296	T	C	-		C	C	C	missense_variant	W/R	866	1
15	82124934	Mei1	rs31672813	G	A	-		A	A	A	missense_variant	A/T	1201	0.37
15	82125165	Mei1	rs31674665	G	A	-		A	A	A	missense_variant	G/S	1277	0.22
15	83100232	Serhl	rs31549774	G	-	A		-	A	-	5_prime_utr_variant	-	-	-
15	83100255	Serhl	rs31959163	G	-	C		-	C	-	5_prime_utr_variant	-	-	-
15	83100265	Serhl	rs32404025	A	-	G		-	G	-	5_prime_utr_variant	-	-	-
15	83100435	Serhl	rs31844444	T	-	C		-	C	-	5_prime_utr_variant	-	-	-
15	83101300	Serhl	rs31775148	C	-	T		-	T	-	5_prime_utr_variant	-	-	-
15	83101823	Serhl	rs31587836	G	A	-		A	-	A	5_prime_utr_variant	-	-	-
15	83121995	Rrp7a	rs49795559	A	-	T		-	T	-	missense_variant	L/Q	33	0.08
15	83122105	Rrp7a	rs31576198	G	-	A		-	A	-	5_prime_utr_variant	-	-	-
15	83135352	Poldip3	-	A	-	G		-	G	-	missense_variant	-	-	-
15	83158814	Cyb5r3	rs31878754	T	-	C		-	C	-	missense_variant	K/E	226	0.25
15	83526904	Bik	rs31711095	T	-	C		-	C	-	5_prime_utr_variant	-	-	-
15	83573950	Tspo	rs31714041	C	-	G		-	G	-	missense_variant	P/A	168	0.37
15	83591463	Ttll12	rs31717119	C	-	T		T	T	-	missense_variant	R/K	83	0.61
15	83721975	Scube1	rs32462446	A	-	G		-	-	-	missense_variant	V/A	32	0.99
15	83724875	Scube1	rs31557525	T	-	C		C	C	-	missense_variant	Y/C	11	0.38
15	84327012	Parvg	rs31909955	T	C	-		C	-	C	missense_variant	L/S	3	0.22
15	84447055	1810041L15Rik	rs215859491	A	-	C		C	C	-	5_prime_utr_variant
15	84447062	1810041L15Rik	rs232848043	G	-	A		A	A	-	5_prime_utr_variant	-	-	-
15	84557317	Ldoc1l	rs31743955	A	-	G		G	-	-	5_prime_utr_variant	-	-	-
15	84557487	Ldoc1l	rs31765789	A	-	C		C	-	-	5_prime_utr_variant	-	-	-
15	84557528	Ldoc1l	rs31769592	T	-	A		A	-	-	5_prime_utr_variant	-	-	-
15	84703041	Prr5	rs256927249	T	C	-		-	-	C	missense_variant	S/P	331	0.63
15	89012024	Mov10l1	rs234884137	G	-	C		-	-	-	missense_variant	M/I	690	0.41
15	89012030	Mov10l1	rs262045223	G	-	C		-	-	-	missense_variant	K/N	692	0.09
15	89012046	Mov10l1	rs236430634	A	-	G		-	-	-	missense_variant	S/G	646	0.34
15	89012048	Mov10l1	rs256569559	C	-	g		-	-	-	missense_variant	S/R	698	0.47
15	89012068	Mov10l1	rs241810833	T	-	C		-	-	-	missense_variant	I/T	705	0.22
15	89103342	Tubgcp6	rs32123845	G	-	A		-	-	-	missense_variant	R/W	1135	0.03
15	89127942	Hdac10	rs32381880	T	-	C		-	-	-	missense_variant	N/D	91	1
15	89162724	Plxnb2	rs31808964	T	-	C		-	-	-	missense_variant	N/S	798	0.71
15	89187431	Dennd6b	rs586830908	T	-	A		-	-	-	missense_variant	H/L	261	0.01
15	89196332	Dennd6b	rs32058829	A	-	T		-	-	-	missense_variant	-	-	-
15	89196410	Dennd6b	rs32511904	C	-	T		-	-	-	5_prime_utr_variant	-	-	-
15	89586292	Rabl2	rs31913418	A	-	G		G	G	-	missense_variant	F/L	52	0.45
15	89590363	Rabl2	rs31916027	T	-	C		C	C	-	missense_variant	N/S	6	0.4
15	89590390	Rabl2	rs31916029	T	-	C		C	C	-	5_prime_utr_variant	-	-	-
15	89591823	Rabl2	rs31909363	T	C	-		-	-	-	-	-	-	-
15	91049889	Kif21a	rs219383868	G	-	A		-	-	-	5_prime_utr_variant
15	91149003	Abcd2	rs31591983	C	-	G		-	G	G	missense_variant	A/P	737	0.2
15	91179100	Abcd2	rs253344605	G	-	A		-	-	-	missense_variant	L/F	462	0.42
15	91179135	Abcd2	rs32005169	T	-	C		-	-	-	missense_variant	N/S	450	0.97
15	91179187	Abcd2	rs241829459	C	-	T		-	-	-	missense_variant	D/N	433	0.09
15	91729003	Lrrk2	rs50098646	G	-	A		-	A	A	missense_variant	V/I	777	0.83
15	91731553	Lrrk2	rs50601866	G	-	C		-	C	C	missense_variant	K/N	863	1
15	91734073	Lrrk2	rs50701435	G	-	A		-	A	A	missense_variant	C/Y	925	1
15	91860289	Smgc	rs32145199	A	-	T		-	T	T	missense_variant	R/S	629	0.23
15	92051178	Cntn1	rs579724022	G	-	T		-	-	-	5_prime_utr_variant
15	92128207	Cntn1	rs32028906	T	-	G		-	G	G	5_prime_utr_variant	-	-	-
15	92128262	Cntn1	rs32106015	T	-	C		-	C	C	5_prime_utr_variant	-	-	-
15	92161409	Cntn1	rs265883361	C	-	T		-	-	-	5_prime_utr_variant
15	92161508	Cntn1	rs32024832	A	-	G		-	-	G	5_prime_utr_variant
15	92161573	Cntn1	rs32025994	C	-	G		-	-	G	5_prime_utr_variant
15	92397200	Pdzrn4	rs32047892	G	-	C		-	C	C	missense_variant	G/R	96	0.14
15	93489146	Pphln1	rs31994106	A	-	G		-	G	G	missense_variant	Q/R	375	0
15	93512627	Prickle1	rs50137678	G	-	A		-	A	A	5_prime_utr_variant	-	-	-
15	93512629	Prickle1	rs50179834	G	-	C		-	C	C	5_prime_utr_variant	-	-	-
15	93595706	Prickle1	rs241688781	A	-	C		-	-	-	5_prime_utr_variant
15	93595859	Prickle1	rs50925763	A	-	T		-	-	-	5_prime_utr_variant
15	94326061	Adamts20	rs107696218	A	-	G		G	G	G	missense_variant	L/S	1262	0.44
15	94326317	Adamts20	rs33901931	C	-	A		A	A	A	missense_variant	D/Y	1211	0.01
15	94329945	Adamts20	rs33885830	C	-	T		T	T	T	missense_variant	A/T	1074	0.04
15	94540716	Pus7l	rs32130603	T	-	C		C	C	C	missense_variant	K/E	83	1
15	94547873	Irak4	rs47756745	A	-	G		G	G	G	missense_variant	I/V	11	1
15	94554743	Irak4	rs217331386	A	-	G		G	G	G	missense_variant	Q/R	183	1
15	95220145	Nell2	rs32070234	A	-	C		-	C	-	missense_variant	L/V	807	1
15	95624753	Dbx2	rs31765064	T	-	C		C	C	C	missense_variant	T/A	358	1
15	95624758	Dbx2	rs32415828	C	-	T		T	T	T	missense_variant	R/Q	356	1
15	95654966	Dbx2	rs31666476	T	-	G		G	G	G	5_prime_utr_variant
15	95655843	Dbx2	rs257012654	C	-	T		-	T	-	5_prime_utr_variant
15	95790937	A130051J06Rik	rs227383006	G	-	A*		A*	A*	A*	missense_variant 5_prime_utr_variant	-	-	-
15	95790938	Ano6	rs245029594	G	-	A		A	A	A	5_prime_utr_variant	-	-	-
15	96587109	Slc38a1	rs48171807	T	-	C		C	C	C	missense_variant	M/V	230	1
15	96641171	Slc38a1	rs31632621	A	-	G		G	G	G	5_prime_utr_variant	-	-	-
15	96641834	Slc38a1	rs32131075	A	-	G		G	G	G	5_prime_utr_variant	-	-	-
15	96642610	Slc38a1	rs253192440	A	-	C		C	C	C	5_prime_utr_variant	-	-	-
15	97361225	Pced1b	rs48098727	C	-	A		-	-	-	5_prime_utr_variant
15	97385132	Pced1b	rs32519361	G	-	A		-	A	-	missense_variant	D/N	351	0.12
15	97720737	Endou	rs31918593	C	-	T		T	T	T	missense_variant	E/K	110	0.06
15	97757462	Rapgef3	rs32066074	T	-	C		C	C	C	missense_variant	H/R	415	0.52
15	97766905	Rapgef3	rs32264845	G	-	A*		A*	A*	A*	missense_variant 5_prime_utr_variant	P/S	26	0.16
15	97806529	Hdac7	rs47682190	G	-	T		T	T	T	missense_variant	L/M	487	0.04
15	97831764	Hdac7	rs259254369	G	-	C		C	C	-	5_prime_utr_variant
15	97859164	Vdr	rs16805339	A	-	T		T	T	-	missense_variant	L/M	276	0.29
15	97908887	Vdr	rs32214596	C	-	T		T	T	T	5_prime_utr_variant	-	-	-
15	97964247	Tmem106c	rs32019596	G	-	T		T	T	-	5_prime_utr_variant	-	-	-
15	97987550	Col2a1	rs31603207	T	-	C		C	C	-	missense_variant	T/A	539	1
15	98056929	Senp1	rs51045909	C	-	T		-	T	T	missense_variant	R/H	432	0.05
15	98167859	Ccdc184	rs32144382	C	-	A		-	A	-	5_prime_utr_variant	-	-	-
15	98195400	Olfr288	rs31988043	T	-	C		-	C	-	5_prime_utr_variant	-	-	-
15	98227556	Olfr286	rs49848829	G	-	A		-	A	-	missense_variant	R/W	32	0
15	98288701	Zfp641	rs32337706	T	-	C		-	C	C	missense_variant	H/R	333	1
15	98312696	Olfr285	rs32032840	C	-	T		T	T	c/t	missense_variant	V/I	285	1
15	98313428	Olfr285	rs31868770	T	-	A		A	A	A	missense_variant	T/S	41	0.04
15	98437541	Olfr282	rs49868275	C	-	A		A	-	A	missense_variant	P/Q	24	1
15	98437702	Olfr282	rs50859004	A	-	G		G	-	G	missense_variant	I/V	78	1
15	98534069	Kansl2	rs32467971	A	-	G		G	G	-	5_prime_utr_variant
15	98708252	Ccdc65	rs6323349	T	-	C		-	C	C	5_prime_utr_variant	-	-	-
15	98708341	Ccdc65	rs6323924	T	-	C		-	C	C	5_prime_utr_variant	-	-	-
15	98777165	Wnt10b	rs33885952	C	-	T		-	-	T	5_prime_utr_variant	-	-	-
15	98813451	Prkag1	rs248834037	G	-	T		-	-	-	missense_variant	H/Q	305	0.31
15	98865168	Kmt2d	rs32441233	T	-	C		C	C	C	missense_variant	S/G	267	1
Ath53 (95.6-102.4 Mb)
Chr	Position	Gene	dbSNP	Ref	BALB_cJ	LP_J		AKR_J	DBA_2J	C3H_HeJ	Csq	AA	AA co­ord	SI​FT
15	95624753	Dbx2	rs31765064	T	-	C		C	C	C	missense_variant	T/A	358	1
15	95624758	Dbx2	rs32415828	C	-	T		T	T	T	missense_variant	R/Q	356	1
15	95654966	Dbx2	rs31666476	T	-	G		G	G	G	5_prime_utr_variant	-	-	-
15	95655843	Dbx2	rs257012654	C	-	T		-	T	-	5_prime_utr_variant	-	-	-
15	95790937	A130051J06Rik	rs227383006	G	-	A*		A*	A*	A*	missense_variant 5_prime_utr_variant	-	-	-
15	95790938	Ano6	rs245029594	G	-	A		A	A	A	5_prime_utr_variant	-	-	-
15	96587109	Slc38a1	rs48171807	T	-	C		C	C	C	missense_variant	M/V	230	1
15	96641171	Slc38a1	rs31632621	A	-	G		G	G	G	5_prime_utr_variant	-	-	-
15	96641834	Slc38a1	rs32131075	A	-	G		G	G	G	5_prime_utr_variant	-	-	-
15	96642610	Slc38a1	rs253192440	A	-	C		C	C	C	5_prime_utr_variant	-	-	-
15	97361225	Pced1b	rs48098727	C	-	A		-	-	-	5_prime_utr_variant	-	-	-
15	97385132	Pced1b	rs32519361	G	-	A		-	A	-	missense_variant	D/N	351	0.12
15	97720737	Endou	rs31918593	C	-	T		T	T	T	missense_variant	E/K	110	0.06
15	97757462	Rapgef3	rs32066074	T	-	C		C	C	C	missense_variant	H/R	415	0.52
15	97766905	Rapgef3	rs32264845	G	-	A*		A*	A*	A*	missense_variant 5_prime_utr_variant	P/S	26	0.16
15	97806529	Hdac7	rs47682190	G	-	T		T	T	T	missense_variant	L/M	487	0.04
15	97831764	Hdac7	rs259254369	G	-	C		C	C	-	5_prime_utr_variant	-	-	-
15	97859164	Vdr	rs16805339	A	-	T		T	T	-	missense_variant	L/M	276	0.29
15	97908887	Vdr	rs32214596	C	-	T		T	T	T	5_prime_utr_variant	-	-	-
15	97964247	Tmem106c	rs32019596	G	-	T		T	T	-	5_prime_utr_variant	-	-	-
15	97987550	Col2a1	rs31603207	T	-	C		C	C	-	missense_variant	T/A	539	1
15	98056929	Senp1	rs51045909	C	-	T		-	T	T	missense_variant	R/H	432	0.05
15	98167859	Ccdc184	rs32144382	C	-	A		-	A	-	5_prime_utr_variant	-	-	-
15	98195400	Olfr288	rs31988043	T	-	C		-	C	-	5_prime_utr_variant	-	-	-
15	98227556	Olfr286	rs49848829	G	-	A		-	A	-	missense_variant	R/W	32	0
15	98288701	Zfp641	rs32337706	T	-	C		-	C	C	missense_variant	H/R	333	1
15	98312696	Olfr285	rs32032840	C	-	T		T	T	c/t	missense_variant	V/I	285	1
15	98313428	Olfr285	rs31868770	T	-	A		A	A	A	missense_variant	T/S	41	0.04
15	98413235	1700031M16Rik	rs31617916	A	-	C		C	C	-	missense_variant	-	-	-
15	98437541	Olfr282	rs49868275	C	-	A		A	-	A	missense_variant	P/Q	24	1
15	98437702	Olfr282	rs50859004	A	-	G		G	-	G	missense_variant	I/V	78	1
15	98534069	Kansl2	rs32467971	A	-	G		G	G	-	5_prime_utr_variant	-	-	-
15	98708252	Ccdc65	rs6323349	T	-	C		-	C	C	5_prime_utr_variant	-	-	-
15	98708341	Ccdc65	rs6323924	T	-	C		-	C	C	5_prime_utr_variant	-	-	-
15	98777165	Wnt10b	rs33885952	C	-	T		-	-	T	5_prime_utr_variant	-	-	-
15	98813451	Prkag1	rs248834037	G	-	T		-	-	-	missense_variant	H/Q	305	0.31
15	98865168	Kmt2d	rs32441233	T	-	C		C	C	C	missense_variant	S/G	267	1
15	99006203	Gm8973	rs50085689	T	-	C		C	-	-	missense_variant	-	-	-
15	99030022	Tuba1c	rs233097095	T	-	C		C	C	C	5_prime_utr_variant	-	-	-
15	99057130	Prph	rs13482736	T	-	C		C	C	C	missense_variant	M/T	327	1
15	99392891	Tmbim6	rs48191023	G	C	-		-	-	-	5_prime_utr_variant	-	-	-
15	99392933	Tmbim6	rs216732398	T	C	-		-	-	-	5_prime_utr_variant	-	-	-
15	99393012	Tmbim6	rs51268096	G	C	-		-	-	-	5_prime_utr_variant	R/T	4	0.4
15	99393367	Tmbim6	rs47391568	C	T	-		-	-	T	5_prime_utr_variant	-	-	-
15	99393626	Tmbim6	rs32409090	C	A	-		-	-	A	5_prime_utr_variant	-	-	-
15	99393648	Tmbim6	rs50240678	G	C	-		-	-	C	5_prime_utr_variant	-	-	-
15	99422892	Nckap5l	rs32524785	C	T	-		-	-	-	missense_variant	R/Q	1260	0.44
15	99425806	Nckap5l	rs31834908	C	T	-		-	-	-	missense_variant	G/S	939	0.54
15	99425826	Nckap5l	rs32057861	T	C	-		-	-	-	missense_variant	N/S	932	0.98
15	99426052	Nckap5l	rs32455654	C	G	-		-	-	-	missense_variant	A/P	857	1
15	99433620	Nckap5l	rs32081672	C	T	-		-	-	-	missense_variant	A/T	44	0.04
15	99434152	Nckap5l	rs31846041	A	G	-		-	-	G	5_prime_utr_variant	-	-	-
15	99436051	Nckap5l	rs31843522	G	A	-		-	-	-	5_prime_utr_variant	-	-	-
15	99457736	Nckap5l	rs252699183	A	G	-		-	-	G	5_prime_utr_variant	-	-	-
15	99470594	Bcdin3d	rs31958625	C	A	-		-	-	-	missense_variant	no SIFT
15	99510620	Faim2	rs46713257	C	T	-		-	-	-	missense_variant	A/T	244	0.28
15	99583863	Aqp2	rs32173256	G	A	-		-	-	-	missense_variant	V/I	213	1
15	99651601	Racgap1	rs229516604	A	G	-		-	-	-	5_prime_utr_variant
15	99702363	Gm17349	rs261319512	C	-	T		-	-	-	missense_variant	R/H	38	-
15	99702365	Smarcd1	rs219914651	G	-	C		-	-	-	missense_variant	G/A	15	0.07
15	99722059	Gpd1	rs8277935	C	T	-		-	-	-	missense_variant	-	-	-
15	99725668	Cox14	rs260951525	G	-	A		-	-	-	5_prime_utr_variant	-	-	-
15	99725754	Cox14	rs225292556	G	-	C		-	-	-	5_prime_utr_variant	-	-	-
15	99736412	Cers5	rs50209288	C	T	-		-	-	-	missense_variant	V/I	352	0.53
15	99771906	Cers5	rs227980775	T	-	C		-	-	-	missense_variant	Q/R	9	0.74
15	99771999	Cers5	rs51063202	T	-	C		-	-	-	5_prime_utr_variant
15	99772796	Cers5	rs255926553	T	-	A		-	-	-	5_prime_utr_variant
15	99772846	Cers5	rs237975953	G	-	C		-	-	-	5_prime_utr_variant
15	99772875	Cers5	rs228185608	A	-	C		-	-	-	5_prime_utr_variant
15	99780746	Lima1	rs32113648	C	-	T		-	-	T	missense_variant	A/T	605	1
15	99780947	Lima1	rs221758205	C	-	T		-	-	-	missense_variant	G/S	538	1
15	99781103	Lima1	rs239906469	G	-	A		-	-	-	missense_variant	P/S	486	0.06
15	99794486	Lima1	rs32036445	G	A	-		-	-	-	missense_variant	P/S	353	0.33
15	99796793	Lima1	rs221583577	T	-	C		-	-	-	missense_variant	T/A	325	1
15	99819813	Lima1	rs13459534	G	-	C*		-	-	-	missense_variant 5_prime_utr_variant	P/R	104	0.01
15	99819869	Lima1	rs13459535	G	-	C*		-	-	-	missense_variant 5_prime_utr_variant	F/L	85	0.43
15	99843798	Lima1	rs31793687	T	-	A		-	-	-	5_prime_utr_variant	-	-	-
15	99931615	Fam186a	rs32008024	C	-	T		-	-	-	5_prime_utr_variant	-	-	-
15	99939985	Fam186a	rs47221741	C	-	T		-	-	-	missense_variant	V/I	2793	0.04
15	99940101	Fam186a	rs49577315	C	-	G		-	-	-	missense_variant	G/A	2754	0.13
15	99940164	Fam186a	rs46537513	G	-	A		-	-	-	missense_variant	T/I	2733	0.08
15	99940330	Fam186a	rs46977568	G	-	T		-	-	-	missense_variant	Q/K	2678	0.04
15	99940506	Fam186a	rs50606345	A	-	G		-	-	-	missense_variant	M/T	2619	0.55
15	99940766	Fam186a	rs261373974	G	-	T		-	-	-	missense_variant	D/E	2532	0.63
15	99941673	Fam186a	rs50593218	A	-	G		-	-	-	missense_variant	L/S	2230	0.01
15	99941733	Fam186a	rs245966212	G	-	T		-	-	-	missense_variant	A/D	2210	0.08
15	99942036	Fam186a	rs211902071	A	-	G		-	-	-	missense_variant	L/P	2109	0.04
15	99942055	Fam186a	rs231960878	A	-	G		-	-	-	missense_variant	F/L	2103	1
15	99943177	Fam186a	rs228261501	T	-	G		-	-	-	missense_variant	K/Q	1729	0.44
15	99943485	Fam186a	rs578551678	G	-	A		-	-	-	missense_variant	A/V	1626	0.27
15	99943659	Fam186a	-	A	-	t		-	-	-	missense_variant	-	-	-
15	99944512	Fam186a	rs585220029	T	-	c		-	-	-	missense_variant	T/A	1284	1
15	99944650	Fam186a	rs51726190	G	-	A		-	-	-	missense_variant	P/S	1238	0.66
15	99945405	Fam186a	rs32003542	C	-	T		-	-	-	missense_variant	R/Q	986	1
15	99945538	Fam186a	rs46646018	T	-	A		-	-	-	missense_variant	T/S	942	0.04
15	99945594	Fam186a	rs237208850	C	-	T		-	-	-	missense_variant	G/E	923	0.01
15	100011971	Larp4	rs584918413	G	A	-		-	-	-	missense_variant	E/K	652	0.09
15	100304976	Mettl7a1	rs261235014	T	-	A		-	-	-	missense_variant	S/T	44	1
15	100313199	Mettl7a1	rs32162413	G	-	A		-	-	-	missense_variant	R/Q	235	0.33
15	100594165	ENSMUSG00000009739	rs31778717	G	A	-		-	-	-	5_prime_utr_variant	-	-	-
15	100594432	ENSMUSG00000009739	rs32087223	C	T	-		-	-	-	5_prime_utr_variant	-	-	-
15	100694641	Galnt6	rs32183243	C	-	T		-	-	-	missense_variant	G/S	562	0.85
15	100697201	Galnt6	rs31954017	C	T	-		-	-	-	missense_variant	R/Q	473	1
15	100697219	Galnt6	rs32179948	C	-	T		-	-	-	missense_variant	R/Q	467	0.68
15	102299081	Espl1	rs46581771	G	-	A		-	-	-	missense_variant	E/K	327	0.32
15	102302717	Espl1	rs50337587	C	-	T		-	-	-	missense_variant	S/L	487	0.21
15	102305005	Espl1	rs47027991	T	-	G		-	-	-	missense_variant	S/A	589	1
15	102319776	Espl1	rs6158198	G	-	A		A	A	-	missense_variant	G/R	1662	0.09
15	102322691	Espl1	rs31777110	A	-	G		G	G	-	missense_variant	Q/R	1875	1
15	102322908	Espl1	rs13482748	A	-	G		G	G	G	missense_variant	Q/R	1907	1
15	102326583	Pfdn5	rs32111743	C	-	T		T	T	-	5_prime_utr_variant	-	-	-
15	102331847	Myg1	rs13473783	C	-	T		T	T	-	missense_variant	P/L	33	0.74
15	102339951	Aaas	rs13459761	C	-	T		T	T	-	missense_variant	V/I	310	0.13
Chr: chromosome; Position: in bp; dbSNP: Single nucleotide polymorphism database; Ref: Reference or C57BL/6J SNP; Csq: SNP consequences.
AA: Amino acid; AA co¬ord: Amino acid coordinate.
SIFT, Sorting Intolerant From Tolerant (intolerant SNP is highlighted in bold). “-” same as reference SNP. Not all upstream variants were shown due to space limitation.
Low SIFT scores predicted to alter protein function are highlighted in red. Candidate genes with low SIFT score are highlighted in bold.
